# Supplementary material for: Chronic mild stress-induced protein dysregulations correlated with susceptibility and resiliency to depression or anxiety revealed by quantitative proteomics of the rat prefrontal cortex
Source: Transl Psychiatry. 2021 Feb 24;11:143. doi: 10.1038/s41398-021-01267-0 (PMC7904772; doi:10.1038/s41398-021-01267-0)
Supplement: Supplementary file 2 — Supplementary Table S1 [file 41398_2021_1267_MOESM2_ESM.xlsx]

## Sheet: Dep-Sus
Uniprot accession	Uniprot ID	Protein description	Peptides	Unique peptides	115/113 ratio	115/114 ratio	116/113 ratio	116/114 ratio	Average ratio	P-value
A0A0G2JU71	A0A0G2JU71_RAT	Glutathione reductase OS=Rattus norvegicus GN=Gsr PE=1 SV=1	3	3	1.35379	1.31191	1.13579	1.10066	1.22554	0.0372177
A0A0G2JW12	A0A0G2JW12_RAT	Complement component 4A (Rodgers blood group) OS=Rattus norvegicus GN=LOC103689965 PE=1 SV=1	1	1	1.20896	1.36517	1.07463	1.21348	1.21556	0.0109525
A0A0G2JZA7	A0A0G2JZA7_RAT	Transmembrane protein 2 OS=Rattus norvegicus GN=Tmem2 PE=1 SV=1	2	2	1.23377	1.36691	1.21753	1.34892	1.29178	0.00476563
A0A0G2K1L0	A0A0G2K1L0_RAT	Tenascin C OS=Rattus norvegicus GN=Tnc PE=1 SV=1	5	5	1.45463	1.37145	1.36859	1.29034	1.37125	3.24181e-05
A0A0G2K3Z5	A0A0G2K3Z5_RAT	Acyl-CoA-binding domain-containing protein 5 OS=Rattus norvegicus GN=LOC100910957 PE=4 SV=1	1	1	0.827073	0.819641	0.793394	0.786264	0.806593	0.000293378
A0A0G2K4T3	A0A0G2K4T3_RAT	Arf-GAP with coiled-coil, ANK repeat and PH domain-containing protein 2 OS=Rattus norvegicus GN=Acap2 PE=1 SV=1	3	3	1.2963	1.17318	1.37654	1.24581	1.27296	0.00779665
A0A0G2K7M2	A0A0G2K7M2_RAT	RAD23 homolog A, nucleotide excision repair protein OS=Rattus norvegicus GN=Rad23a PE=1 SV=1	2	1	1.43636	1.41071	1.23636	1.21429	1.32443	0.0110891
A0A0G2K7X2	A0A0G2K7X2_RAT	Tnf receptor-associated factor 3 OS=Rattus norvegicus GN=Traf3 PE=4 SV=1	4	4	1.4228	1.26638	1.45368	1.29387	1.35918	0.00448795
A0A0G2K9T4	A0A0G2K9T4_RAT	Microtubule-actin cross-linking factor 1 OS=Rattus norvegicus GN=Macf1 PE=1 SV=1	85	1	1.28868	1.10714	1.33141	1.14385	1.21777	0.0280878
A0A0G2KAT3	A0A0G2KAT3_RAT	Replication protein A subunit OS=Rattus norvegicus GN=Rpa1 PE=1 SV=1	1	1	0.776087	0.872861	0.721739	0.811736	0.795606	0.00757215
A1A5R1	RFOX2_RAT	RNA binding protein fox-1 homolog 2 OS=Rattus norvegicus GN=Rbfox2 PE=2 SV=1	1	1	0.802171	0.926184	0.689988	0.796657	0.80375	0.00662147
B2RYH5	B2RYH5_RAT	Interleukin-1 receptor-associated kinase 1 OS=Rattus norvegicus GN=Irak1 PE=1 SV=1	1	1	1.1906	1.34118	1.10966	1.25	1.22286	0.0197056
B2RYI7	B2RYI7_RAT	Wdr41 protein OS=Rattus norvegicus GN=Wdr41 PE=2 SV=1	1	1	0.817308	0.750736	0.852564	0.783121	0.800932	0.00282428
B3STT9	B3STT9_RAT	Neuroprotective protein 3 OS=Rattus norvegicus GN=Kdm1a PE=2 SV=1	1	1	0.768657	0.875354	0.686567	0.78187	0.778112	0.00121679
B5DFL0	B5DFL0_RAT	Snta1 protein OS=Rattus norvegicus GN=Snta1 PE=1 SV=1	4	4	0.673594	0.74544	0.681834	0.75456	0.713857	0.000857215
D3ZCF8	D3ZCF8_RAT	ATP-binding cassette, subfamily A (ABC1), member 8a OS=Rattus norvegicus GN=Abca8a PE=1 SV=3	2	2	1.25191	1.25191	1.33588	1.33588	1.29389	0.0012077
D3ZJG3	D3ZJG3_RAT	Prolyl 4-hydroxylase, transmembrane OS=Rattus norvegicus GN=P4htm PE=4 SV=1	3	3	0.826705	0.75	0.886364	0.804124	0.816798	0.000636093
D4A0V6	D4A0V6_RAT	Anillin, actin-binding protein OS=Rattus norvegicus GN=Anln PE=1 SV=3	3	3	0.76817	0.766949	0.869496	0.868114	0.818182	0.00837585
D4A3N4	D4A3N4_RAT	Adenylate cyclase 1 OS=Rattus norvegicus GN=Adcy1 PE=1 SV=2	1	1	0.772727	0.918919	0.721591	0.858108	0.817836	0.0254485
D4A3V4	D4A3V4_RAT	Ring finger protein 214 OS=Rattus norvegicus GN=Rnf214 PE=1 SV=3	7	7	1.4403	1.50982	1.11838	1.17236	1.31022	0.049223
D4A6D7	TTC19_RAT	Tetratricopeptide repeat protein 19, mitochondrial OS=Rattus norvegicus GN=Ttc19 PE=3 SV=1	1	1	0.823322	0.883532	0.784452	0.84182	0.833281	0.00393021
D4A7M0	D4A7M0_RAT	Plexin C1 OS=Rattus norvegicus GN=Plxnc1 PE=1 SV=3	1	1	0.832075	0.890909	0.777358	0.832323	0.833167	0.000364504
F1LNC5	F1LNC5_RAT	Regulating synaptic membrane exocytosis protein 2 OS=Rattus norvegicus GN=Rims2 PE=1 SV=3	3	2	0.705882	0.818182	0.745098	0.863636	0.7832	0.00882242
H1UBM7	H1UBM7_RAT	Copine 2 protein OS=Rattus norvegicus GN=Cpne2 PE=2 SV=1	2	1	0.505173	0.677551	0.533171	0.715102	0.607749	0.00483728
M0R665	M0R665_RAT	60S ribosomal protein L29 OS=Rattus norvegicus PE=3 SV=1	3	3	1.11487	1.10511	1.30044	1.28905	1.20237	0.0322639
M0R970	M0R970_RAT	Uncharacterized protein OS=Rattus norvegicus PE=1 SV=1	1	1	0.810231	0.829392	0.80198	0.820946	0.815637	7.60197e-05
O08957	NRN1_RAT	Neuritin OS=Rattus norvegicus GN=Nrn1 PE=1 SV=1	1	1	1.07601	1.26184	1.1715	1.37382	1.22079	0.0402529
O70595	ABCB6_RAT	ATP-binding cassette sub-family B member 6, mitochondrial OS=Rattus norvegicus GN=Abcb6 PE=2 SV=1	3	2	0.869347	0.891753	0.763819	0.783505	0.827106	0.0118457
P04897	GNAI2_RAT	Guanine nucleotide-binding protein G(i) subunit alpha-2 OS=Rattus norvegicus GN=Gnai2 PE=1 SV=3	8	5	1.22224	1.17683	1.52939	1.47256	1.35026	0.0286075
P11517	HBB2_RAT	Hemoglobin subunit beta-2 OS=Rattus norvegicus PE=1 SV=2	4	2	1.33542	1.47796	2.20109	2.43604	1.86263	0.0491421
P15337	CREB1_RAT	Cyclic AMP-responsive element-binding protein 1 OS=Rattus norvegicus GN=Creb1 PE=1 SV=1	1	1	1.27332	1.25064	1.19689	1.17557	1.2241	0.00222996
P31647	S6A11_RAT	Sodium- and chloride-dependent GABA transporter 3 OS=Rattus norvegicus GN=Slc6a11 PE=1 SV=1	5	5	1.43323	1.40549	1.29382	1.26878	1.35033	0.0032684
P42346	MTOR_RAT	Serine/threonine-protein kinase mTOR OS=Rattus norvegicus GN=Mtor PE=1 SV=1	13	13	1.3533	1.29687	1.24133	1.18958	1.27027	0.00462634
P47819	GFAP_RAT	Glial fibrillary acidic protein OS=Rattus norvegicus GN=Gfap PE=1 SV=2	14	13	1.21544	1.18278	1.24181	1.20844	1.21212	2.24667e-06
Q4KM66	Q4KM66_RAT	LOC500183 protein OS=Rattus norvegicus GN=Igkc PE=1 SV=1	1	1	1.41529	1.30147	2.14796	1.97521	1.70998	0.0417156
Q4QQV0	Q4QQV0_RAT	Tubulin beta chain OS=Rattus norvegicus GN=Tubb6 PE=1 SV=1	14	3	0.771144	0.759804	0.840796	0.828431	0.800044	0.00220887
Q4QRB0	Q4QRB0_RAT	Galactose-4-epimerase, UDP, isoform CRA_a OS=Rattus norvegicus GN=Gale PE=1 SV=1	1	1	0.845745	0.920596	0.682371	0.742763	0.797868	0.0317334
Q4V897	CC90B_RAT	Coiled-coil domain-containing protein 90B, mitochondrial OS=Rattus norvegicus GN=Ccdc90b PE=2 SV=1	4	4	0.692308	0.743478	0.732794	0.786957	0.738884	1.05721e-05
Q505J6	GHC2_RAT	Mitochondrial glutamate carrier 2 OS=Rattus norvegicus GN=Slc25a18 PE=2 SV=2	4	2	1.25329	1.29061	1.32778	1.36733	1.30975	0.00106535
Q587K4	LRC73_RAT	Leucine-rich repeat-containing protein 73 OS=Rattus norvegicus GN=Lrrc73 PE=2 SV=1	1	1	0.855903	0.770312	0.895833	0.80625	0.832075	0.00887886
Q5EBC7	Q5EBC7_RAT	Rab GTPase-binding effector protein 2 OS=Rattus norvegicus GN=Rabep2 PE=1 SV=1	3	3	0.878049	0.853081	0.780488	0.758294	0.817478	0.00778032
Q5PQM2	KLC4_RAT	Kinesin light chain 4 OS=Rattus norvegicus GN=Klc4 PE=1 SV=1	2	1	1.07036	1.20613	1.26173	1.42178	1.24	0.0163924
Q5RKI5	Q5RKI5_RAT	FLII, actin-remodeling protein OS=Rattus norvegicus GN=Flii PE=1 SV=1	5	5	1.03729	1.20189	1.26983	1.47133	1.24508	0.0342702
Q5U2U4	Q5U2U4_RAT	Secretory carrier-associated membrane protein OS=Rattus norvegicus GN=Scamp2 PE=1 SV=1	2	2	0.828499	0.759538	0.907945	0.83237	0.832088	0.00146197
Q5U2X8	Q5U2X8_RAT	Acyl-CoA thioesterase 9 OS=Rattus norvegicus GN=Acot9 PE=1 SV=1	6	6	1.39238	1.37994	1.81788	1.80163	1.59796	0.0163843
Q63011	Q63011_RAT	Zero beta-globin (Fragment) OS=Rattus norvegicus PE=3 SV=1	4	3	1.44675	1.70832	2.21436	2.6147	1.99603	0.0315272
Q63624	SFR19_RAT	Splicing factor, arginine/serine-rich 19 OS=Rattus norvegicus GN=Scaf1 PE=1 SV=2	1	1	1.59666	1.65594	1.25776	1.30446	1.4537	0.0204957
Q66H20-2	PTBP2_RAT	Isoform 2 of Polypyrimidine tract-binding protein 2 OS=Rattus norvegicus GN=Ptbp2	4	3	0.723684	0.654762	0.921053	0.833333	0.783208	0.0346604
Q6AY72	CS025_RAT	UPF0449 protein C19orf25 homolog OS=Rattus norvegicus PE=3 SV=1	1	1	0.732943	0.846847	0.80117	0.925676	0.826659	0.0233672
Q6IFV1	K1C14_RAT	Keratin, type I cytoskeletal 14 OS=Rattus norvegicus GN=Krt14 PE=2 SV=1	2	1	1.27074	1.15177	1.42097	1.28794	1.28286	0.00214949
Q6IG02	K22E_RAT	Keratin, type II cytoskeletal 2 epidermal OS=Rattus norvegicus GN=Krt2 PE=3 SV=1	1	1	1.57509	1.25915	1.52564	1.21962	1.39488	0.0223866
Q6IRG7	Q6IRG7_RAT	Claudin OS=Rattus norvegicus GN=Cldn11 PE=1 SV=1	3	3	1.37466	1.229	1.20531	1.07759	1.22164	0.010833
Q6IUR5	NENF_RAT	Neudesin OS=Rattus norvegicus GN=Nenf PE=2 SV=1	1	1	1.20488	1.22581	1.19268	1.2134	1.20919	8.16492e-05
Q6UPE0	CHDH_RAT	Choline dehydrogenase, mitochondrial OS=Rattus norvegicus GN=Chdh PE=1 SV=1	3	3	0.878151	0.870833	0.701681	0.695833	0.786625	0.0245843
Q765A7	PGAP1_RAT	GPI inositol-deacylase OS=Rattus norvegicus GN=Pgap1 PE=1 SV=1	4	4	0.898305	0.757143	0.90678	0.764286	0.831628	0.0261469
Q7TP57	Q7TP57_RAT	Signal transducer and activator of transcription OS=Rattus norvegicus GN=Stat4 PE=2 SV=1	2	2	1.154	1.15175	1.27875	1.27626	1.21519	0.00936054
Q8K585	HMGA1_RAT	High mobility group protein HMG-I/HMG-Y OS=Rattus norvegicus GN=Hmga1 PE=1 SV=3	1	1	1.15248	1.28067	1.24415	1.38254	1.26496	0.00141989
A0A059NZR0	A0A059NZR0_RAT	HN1 OS=Rattus norvegicus GN=Jpt1 PE=1 SV=1	1	1	1.0291	1.04518	0.875343	0.889013	0.959659	0.435524
A0A096MIT7	A0A096MIT7_RAT	Synapsin-3 OS=Rattus norvegicus GN=Syn3 PE=1 SV=2	6	5	0.926839	1.23758	0.810573	1.08233	1.01433	0.887234
A0A096MIV5	A0A096MIV5_RAT	ATP-binding cassette subfamily F member 2 OS=Rattus norvegicus GN=Abcf2 PE=1 SV=1	5	5	1.11681	1.01657	0.991231	0.902259	1.00672	0.888687
A0A096MIX2	A0A096MIX2_RAT	DEAD (Asp-Glu-Ala-Asp) box polypeptide 17, isoform CRA_a OS=Rattus norvegicus GN=Ddx17 PE=1 SV=1	10	6	1.06942	1.05139	1.01122	0.994168	1.03155	0.167673
A0A096MIZ1	A0A096MIZ1_RAT	Paralemmin 2 OS=Rattus norvegicus GN=Palm2 PE=1 SV=1	6	5	0.973593	0.980063	0.941279	0.947534	0.960617	0.0257655
A0A096MJ11	A0A096MJ11_RAT	Gasdermin D OS=Rattus norvegicus GN=Gsdmd PE=1 SV=1	1	1	0.915714	1.12555	0.886429	1.08955	1.00431	0.947552
A0A096MJ78	A0A096MJ78_RAT	Similar to SPRED-3 (Predicted), isoform CRA_a OS=Rattus norvegicus GN=Spred3 PE=4 SV=1	1	1	1.06561	1	1.22172	1.1465	1.10846	0.109904
A0A096MJE6	A0A096MJE6_RAT	Tenascin R, isoform CRA_b OS=Rattus norvegicus GN=Tnr PE=1 SV=1	18	18	1.00161	1.00602	0.950765	0.954945	0.978335	0.238513
A0A096MJG4	A0A096MJG4_RAT	Cartilage acidic protein 1 OS=Rattus norvegicus GN=Crtac1 PE=4 SV=1	6	6	0.949836	0.915541	0.998686	0.962627	0.956672	0.0859537
A0A096MJN4	A0A096MJN4_RAT	Septin 4 OS=Rattus norvegicus GN=Sept4 PE=1 SV=1	6	4	1.04105	1.08599	0.914696	0.954174	0.998978	0.980838
A0A096MJP9	A0A096MJP9_RAT	DNA damage-inducible 1 homolog 2 OS=Rattus norvegicus GN=Ddi2 PE=1 SV=1	7	7	1.00173	0.964864	1.03349	0.995457	0.998885	0.941832
A0A096MJT6	A0A096MJT6_RAT	Similar to RIKEN cDNA D630029K19 OS=Rattus norvegicus GN=RGD1307100 PE=1 SV=1	1	1	0.911429	0.864499	0.948571	0.899729	0.906057	0.0123137
A0A096MJW6	A0A096MJW6_RAT	Interleukin-1 receptor accessory protein-like 1 OS=Rattus norvegicus GN=Il1rapl1 PE=4 SV=1	2	2	0.905908	0.958333	1.09081	1.15394	1.02725	0.667527
A0A096MJZ0	DNAL1_RAT	Dynein light chain 1, axonemal OS=Rattus norvegicus GN=Dnal1 PE=1 SV=1	2	2	1.01302	1.02553	0.982918	0.995059	1.00413	0.691291
A0A096MK30	A0A096MK30_RAT	Moesin OS=Rattus norvegicus GN=Msn PE=1 SV=1	8	4	0.922874	0.981155	1.08806	1.15678	1.03722	0.52964
A0A096MK47	MLIP_RAT	Muscular LMNA-interacting protein OS=Rattus norvegicus GN=Mlip PE=1 SV=1	2	2	1.27553	0.777562	1.2383	0.754864	1.01156	0.940196
A0A096MKB0	A0A096MKB0_RAT	Max dimerization protein 3 OS=Rattus norvegicus GN=Rab24 PE=1 SV=1	2	2	1.09798	0.999344	1.10159	1.00262	1.05038	0.175666
A0A096MKB2	A0A096MKB2_RAT	Potassium voltage-gated channel subfamily H member 1 OS=Rattus norvegicus GN=Kcnh1 PE=4 SV=1	2	2	1.00723	0.997611	0.993569	0.984076	0.995623	0.42895
A0A096MKG5	A0A096MKG5_RAT	NAD kinase 2, mitochondrial OS=Rattus norvegicus GN=Nadk2 PE=1 SV=1	6	6	0.92568	0.868024	0.953462	0.894076	0.910311	0.0169866
A0A096MKH2	A0A096MKH2_RAT	Similar to RIKEN cDNA 1110059P08 OS=Rattus norvegicus GN=Vta1 PE=1 SV=1	2	2	1.14344	0.952869	1.02705	0.855874	0.994809	0.937219
A0A096UWG9	A0A096UWG9_RAT	Diacylglycerol kinase OS=Rattus norvegicus GN=Dgke PE=3 SV=1	4	4	0.940086	1.02728	0.915121	1	0.970622	0.340026
A0A0A0MP84	A0A0A0MP84_RAT	Peroxisomal targeting signal 1 receptor-like OS=Rattus norvegicus GN=Pex5 PE=1 SV=1	2	2	0.894315	1.04981	0.779023	0.914474	0.909406	0.201132
A0A0A0MXV8	A0A0A0MXV8_RAT	Gamma-aminobutyric acid type B receptor subunit 2 OS=Rattus norvegicus GN=Gabbr2 PE=1 SV=1	10	10	0.957919	1.00033	0.958128	1.00055	0.97923	0.188395
A0A0A0MXW1	A0A0A0MXW1_RAT	2-oxoisovalerate dehydrogenase subunit beta, mitochondrial OS=Rattus norvegicus GN=Bckdhb PE=1 SV=1	2	2	0.998516	0.941917	1.00408	0.947166	0.97292	0.198446
A0A0A0MY07	A0A0A0MY07_RAT	Ubiquitin carboxyl-terminal hydrolase 15 OS=Rattus norvegicus GN=Usp15 PE=1 SV=1	5	4	0.974199	0.956255	1.07714	1.0573	1.01623	0.625599
A0A0A0MY09	A0A0A0MY09_RAT	Endoplasmin OS=Rattus norvegicus GN=Hsp90b1 PE=1 SV=1	14	12	0.985326	0.957427	1.02938	1.00024	0.993093	0.67651
A0A0A0MY13	A0A0A0MY13_RAT	Probable G-protein-coupled receptor 158 OS=Rattus norvegicus GN=Gpr158 PE=1 SV=1	18	18	0.975005	1.02371	0.930454	0.976934	0.976526	0.30548
A0A0A1FZN8	A0A0A1FZN8_RAT	NADH-ubiquinone oxidoreductase chain 5 OS=Rattus norvegicus GN=ND5 PE=3 SV=1	1	1	0.960332	1.05364	0.996771	1.09362	1.02609	0.442754
A0A0A6YYM0	A0A0A6YYM0_RAT	Long-chain-fatty-acid--CoA ligase 6 OS=Rattus norvegicus GN=Acsl6 PE=1 SV=2	13	13	0.971415	0.984733	1.00598	1.01977	0.995474	0.702858
A0A0F7R5I4	A0A0F7R5I4_RAT	Amino acid transporter OS=Rattus norvegicus GN=ratASCT1 PE=2 SV=1	3	3	0.947942	0.978139	0.971751	1.00271	0.975135	0.114182
A0A0F7RQJ6	A0A0F7RQJ6_RAT	D-dopachrome tautomerase OS=Rattus norvegicus GN=Ddt PE=1 SV=1	4	4	1.02549	1.08033	1.07079	1.12805	1.07617	0.0361941
A0A0F7RQL3	A0A0F7RQL3_RAT	Macrophage migration inhibitory factor OS=Rattus norvegicus GN=Mif PE=4 SV=1	1	1	0.875242	0.97581	0.975203	1.08726	0.978378	0.651922
A0A0G2JSH2	A0A0G2JSH2_RAT	3-hydroxybutyrate dehydrogenase, type 1, isoform CRA_a OS=Rattus norvegicus GN=Bdh1 PE=1 SV=1	3	3	1.00927	0.986484	1.02492	1.00178	1.00561	0.533056
A0A0G2JSH4	A0A0G2JSH4_RAT	Glycogen synthase kinase 3 beta, isoform CRA_b OS=Rattus norvegicus GN=Gsk3b PE=1 SV=1	4	3	1.07213	1.05109	0.991857	0.9724	1.02187	0.423811
A0A0G2JSH9	A0A0G2JSH9_RAT	Peroxiredoxin-2 OS=Rattus norvegicus GN=Prdx2 PE=1 SV=1	5	5	0.986646	0.972824	1.03854	1.024	1.0055	0.745004
A0A0G2JSI1	A0A0G2JSI1_RAT	4-trimethylaminobutyraldehyde dehydrogenase OS=Rattus norvegicus GN=Aldh9a1 PE=1 SV=1	11	11	1.01919	1.07906	0.930268	0.984912	1.00336	0.92104
A0A0G2JSJ2	A0A0G2JSJ2_RAT	UMP-CMP kinase OS=Rattus norvegicus GN=Cmpk1 PE=1 SV=1	4	4	1.11639	1.02651	1.04456	0.960456	1.03698	0.332219
A0A0G2JSK5	A0A0G2JSK5_RAT	Integrin beta OS=Rattus norvegicus GN=Itgb1 PE=1 SV=1	7	7	0.982662	0.987971	1.03113	1.0367	1.00961	0.544666
A0A0G2JSL0	A0A0G2JSL0_RAT	Proteasome subunit beta type OS=Rattus norvegicus GN=LOC100360846 PE=3 SV=1	4	4	1.0219	0.966694	1.01892	0.963877	0.992846	0.683902
A0A0G2JSL4	A0A0G2JSL4_RAT	Tuberin OS=Rattus norvegicus GN=Tsc2 PE=1 SV=1	5	5	0.986111	1.00492	1.00302	1.02215	1.00405	0.620648
A0A0G2JSM7	A0A0G2JSM7_RAT	Adducin 1 (Alpha), isoform CRA_b OS=Rattus norvegicus GN=Add1 PE=1 SV=1	14	2	0.977812	0.940541	0.955986	0.919547	0.948471	0.0248232
A0A0G2JSM8	A0A0G2JSM8_RAT	Cell division control protein 42 homolog OS=Rattus norvegicus GN=Cdc42 PE=1 SV=1	5	2	0.952815	1.07463	0.940634	1.06089	1.00724	0.849912
A0A0G2JSN5	A0A0G2JSN5_RAT	Potassium voltage-gated channel subfamily D member 3 OS=Rattus norvegicus GN=Kcnd3 PE=1 SV=1	3	3	1.20543	1.27469	1.06961	1.13106	1.1702	0.0315531
A0A0G2JSR2	A0A0G2JSR2_RAT	Synaptotagmin III, isoform CRA_a OS=Rattus norvegicus GN=Syt3 PE=4 SV=1	3	3	1.04598	1.01588	1.0704	1.03959	1.04296	0.0312589
A0A0G2JSR7	A0A0G2JSR7_RAT	Matrin-3 OS=Rattus norvegicus GN=Matr3 PE=1 SV=1	10	10	1.00046	0.999815	1.0038	1.00315	1.00181	0.162734
A0A0G2JSS8	A0A0G2JSS8_RAT	Peroxiredoxin 5, isoform CRA_c OS=Rattus norvegicus GN=Prdx5 PE=1 SV=1	8	8	0.945329	1.09981	0.865908	1.00741	0.979612	0.707722
A0A0G2JST3	A0A0G2JST3_RAT	Keratin, type II cytoskeletal 1 OS=Rattus norvegicus GN=Krt1 PE=1 SV=1	2	2	2.01018	0.771724	1.81677	0.697471	1.32404	0.414418
A0A0G2JSU7	A0A0G2JSU7_RAT	Myocyte enhancer factor 2D OS=Rattus norvegicus GN=Mef2d PE=1 SV=1	1	1	0.941048	0.913136	1.01892	0.988701	0.965452	0.240758
A0A0G2JSV0	A0A0G2JSV0_RAT	N-myc downstream regulated gene 2, isoform CRA_a OS=Rattus norvegicus GN=Ndrg2 PE=1 SV=1	7	7	0.968726	0.970885	0.984295	0.986489	0.977599	0.0159904
A0A0G2JSV3	A0A0G2JSV3_RAT	Ribose-phosphate pyrophosphokinase I -like OS=Rattus norvegicus GN=LOC314140 PE=1 SV=1	8	5	0.969507	0.776116	0.927002	0.742089	0.853679	0.0786038
A0A0G2JSV6	A0A0G2JSV6_RAT	Globin c2 OS=Rattus norvegicus GN=Hba-a2 PE=1 SV=1	1	1	1.22482	1.40621	2.29054	2.62976	1.88783	0.0794033
A0A0G2JSW0	A0A0G2JSW0_RAT	Myosin regulatory light chain 12B OS=Rattus norvegicus GN=Myl12b PE=4 SV=1	3	3	0.99622	0.978548	1.06069	1.04187	1.01933	0.3878
A0A0G2JSW3	A0A0G2JSW3_RAT	Globin a4 OS=Rattus norvegicus GN=Hbb PE=1 SV=1	4	2	1.48183	1.43826	3.15865	3.06576	2.28612	0.0741596
A0A0G2JSY3	A0A0G2JSY3_RAT	Neurolysin (Metallopeptidase M3 family), isoform CRA_a OS=Rattus norvegicus GN=Nln PE=1 SV=1	10	10	0.959235	1.01689	1.06344	1.12736	1.04173	0.325961
A0A0G2JSZ1	A0A0G2JSZ1_RAT	Ras-related protein Rab-31 OS=Rattus norvegicus GN=Rab31 PE=4 SV=1	4	2	0.987223	0.994134	1.03645	1.04371	1.01538	0.364021
A0A0G2JSZ5	A0A0G2JSZ5_RAT	Protein disulfide-isomerase A6 OS=Rattus norvegicus GN=Pdia6 PE=1 SV=1	6	6	0.970554	0.915284	0.961525	0.906769	0.938533	0.0315278
A0A0G2JSZ9	A0A0G2JSZ9_RAT	Copper chaperone for superoxide dismutase OS=Rattus norvegicus GN=Ccs PE=1 SV=1	2	2	0.904074	0.840049	0.971091	0.90232	0.904383	0.0374687
A0A0G2JT06	A0A0G2JT06_RAT	COP9 signalosome complex subunit 1 OS=Rattus norvegicus GN=Gps1 PE=1 SV=1	5	5	1.04735	1.03697	1.05333	1.0429	1.04514	0.000973346
A0A0G2JT50	A0A0G2JT50_RAT	Growth arrest-specific protein 7 OS=Rattus norvegicus GN=Gas7 PE=4 SV=1	3	3	0.962531	0.992709	0.965359	0.995625	0.979056	0.0967527
A0A0G2JT63	A0A0G2JT63_RAT	Cytoplasmic FMR1-interacting protein 2 OS=Rattus norvegicus GN=Cyfip2 PE=4 SV=1	11	8	1.04885	1.00529	1.10087	1.05515	1.05254	0.0746171
A0A0G2JT77	A0A0G2JT77_RAT	Regulating synaptic membrane exocytosis protein 1 OS=Rattus norvegicus GN=Rims1 PE=1 SV=1	17	1	0.984586	0.821543	1.06358	0.88746	0.939293	0.337196
A0A0G2JT78	A0A0G2JT78_RAT	RAB6B, member RAS oncogene family OS=Rattus norvegicus GN=Rab6b PE=4 SV=1	5	2	0.957363	1.00668	0.950711	0.999682	0.978608	0.232132
A0A0G2JT93	A0A0G2JT93_RAT	Catenin (Cadherin associated protein), beta 1, isoform CRA_a OS=Rattus norvegicus GN=Ctnnb1 PE=1 SV=1	15	11	0.938493	0.949529	0.98055	0.99208	0.965163	0.0703698
A0A0G2JTA0	A0A0G2JTA0_RAT	FAS-associated factor 2 OS=Rattus norvegicus GN=Faf2 PE=1 SV=1	4	4	0.976046	0.960965	1.07076	1.05422	1.0155	0.612613
A0A0G2JTA1	A0A0G2JTA1_RAT	Serine/threonine-protein phosphatase 2A 56 kDa regulatory subunit OS=Rattus norvegicus GN=Ppp2r5e PE=1 SV=1	6	4	0.967321	0.989634	0.951712	0.973665	0.970583	0.0331597
A0A0G2JTA7	A0A0G2JTA7_RAT	RAS protein activator-like 2 OS=Rattus norvegicus GN=Rasal2 PE=1 SV=1	6	3	1.00784	0.926126	1.02451	0.941441	0.97498	0.37773
A0A0G2JTB2	A0A0G2JTB2_RAT	1,4-alpha-glucan branching enzyme 1 OS=Rattus norvegicus GN=Gbe1 PE=1 SV=1	2	1	0.967508	0.945108	1.10283	1.0773	1.02319	0.596079
A0A0G2JTB5	A0A0G2JTB5_RAT	Actin-binding LIM protein 2 OS=Rattus norvegicus GN=Ablim2 PE=1 SV=1	3	3	1.02141	0.97447	0.964594	0.920267	0.970185	0.246239
A0A0G2JTF2	A0A0G2JTF2_RAT	Disabled homolog 2-interacting protein OS=Rattus norvegicus GN=Dab2ip PE=1 SV=1	7	3	0.943396	0.886717	0.943396	0.886717	0.915057	0.0138806
A0A0G2JTF6	A0A0G2JTF6_RAT	Thiamine-triphosphatase OS=Rattus norvegicus GN=Thtpa PE=1 SV=1	3	3	1.04332	1.02576	1.06765	1.04968	1.0466	0.0125209
A0A0G2JTG7	A0A0G2JTG7_RAT	Heterogeneous nuclear ribonucleoprotein H OS=Rattus norvegicus GN=Hnrnph1 PE=1 SV=1	5	2	1.08682	1.13551	1.04791	1.09487	1.09128	0.0147164
A0A0G2JTH4	A0A0G2JTH4_RAT	Leukocyte surface antigen CD47 OS=Rattus norvegicus GN=Cd47 PE=1 SV=1	5	5	0.961517	1.01203	1.09828	1.15598	1.05695	0.281123
A0A0G2JTH6	A0A0G2JTH6_RAT	EH domain-containing protein 3 OS=Rattus norvegicus GN=Ehd3 PE=1 SV=1	8	4	1.07417	1.02489	0.98709	0.941805	1.00699	0.819706
A0A0G2JTK1	A0A0G2JTK1_RAT	Tau tubulin kinase 1 OS=Rattus norvegicus GN=Ttbk1 PE=1 SV=1	1	1	1.05584	0.936937	1.04061	0.923423	0.989202	0.773707
A0A0G2JTK4	A0A0G2JTK4_RAT	Protein phosphatase 6, regulatory subunit 1 OS=Rattus norvegicus GN=Ppp6r1 PE=1 SV=1	1	1	1.07187	0.916722	1.06337	0.909451	0.990353	0.842865
A0A0G2JTL5	A0A0G2JTL5_RAT	Pyruvate carboxylase, mitochondrial OS=Rattus norvegicus GN=Pc PE=1 SV=1	15	15	1.0092	1.00071	1.05775	1.04884	1.02912	0.132239
A0A0G2JTN4	A0A0G2JTN4_RAT	Phosphoribosylformylglycinamidine synthase-like OS=Rattus norvegicus GN=Pfas PE=1 SV=1	13	13	0.962862	0.985883	1.05353	1.07872	1.02025	0.513273
A0A0G2JTR4	A0A0G2JTR4_RAT	Active BCR-related OS=Rattus norvegicus GN=Abr PE=1 SV=1	11	9	0.980503	1.00934	0.943171	0.970906	0.975979	0.176623
A0A0G2JTS3	A0A0G2JTS3_RAT	Vacuolar protein sorting-associated protein 29 OS=Rattus norvegicus GN=Vps29 PE=1 SV=1	3	3	0.936806	1.0035	0.907087	0.971663	0.954764	0.119415
A0A0G2JTT2	A0A0G2JTT2_RAT	Phosphatidylinositol binding clathrin assembly protein, isoform CRA_a OS=Rattus norvegicus GN=Picalm PE=1 SV=1	6	5	1.27181	1.17479	1.09097	1.00774	1.13633	0.0950923
A0A0G2JTT4	A0A0G2JTT4_RAT	RAB30, member RAS oncogene family OS=Rattus norvegicus GN=Rab30 PE=1 SV=1	2	1	0.800933	0.869932	0.875583	0.951014	0.874366	0.0263142
A0A0G2JTT6	A0A0G2JTT6_RAT	HECT and RLD domain-containing E3 ubiquitin protein ligase family member 1 OS=Rattus norvegicus GN=Herc1 PE=1 SV=1	5	5	1.01541	1.02687	1.02019	1.0317	1.02354	0.00723573
A0A0G2JTV2	A0A0G2JTV2_RAT	Non-muscle caldesmon OS=Rattus norvegicus GN=Cald1 PE=1 SV=1	3	3	0.940007	0.95297	1.05999	1.07461	1.0069	0.856827
A0A0G2JTW1	A0A0G2JTW1_RAT	RAS related protein 2a OS=Rattus norvegicus GN=Rap2a PE=4 SV=1	5	3	1.00342	1.05606	0.964113	1.01469	1.00957	0.647703
A0A0G2JTX2	A0A0G2JTX2_RAT	PRA1 family protein OS=Rattus norvegicus GN=Praf2 PE=1 SV=1	4	4	0.999209	0.983262	1.21835	1.19891	1.09993	0.210688
A0A0G2JU07	A0A0G2JU07_RAT	Ubiquitin-conjugating enzyme E2 variant 2 OS=Rattus norvegicus GN=Ube2v2 PE=1 SV=1	5	2	0.877593	0.951499	0.93778	1.01675	0.945907	0.154473
A0A0G2JU11	A0A0G2JU11_RAT	Rap guanine nucleotide exchange factor 2 OS=Rattus norvegicus GN=Rapgef2 PE=1 SV=1	13	13	0.962538	0.935817	0.980464	0.953246	0.958016	0.020368
A0A0G2JU15	A0A0G2JU15_RAT	Pentatricopeptide repeat domain 3 OS=Rattus norvegicus GN=Ptcd3 PE=1 SV=1	2	2	0.902618	0.699288	1.03537	0.802135	0.859853	0.145741
A0A0G2JU43	A0A0G2JU43_RAT	Dynein light chain 1-like OS=Rattus norvegicus GN=LOC100361920 PE=4 SV=1	1	1	1.02397	1.08693	0.908955	0.964841	0.996172	0.926687
A0A0G2JU49	A0A0G2JU49_RAT	Metaxin 1 OS=Rattus norvegicus GN=Mtx1 PE=1 SV=1	3	3	0.965901	1.00787	1.04846	1.09401	1.02906	0.367276
A0A0G2JU56	A0A0G2JU56_RAT	Non-specific serine/threonine protein kinase OS=Rattus norvegicus GN=Mark3 PE=1 SV=1	6	2	1.04788	0.998017	0.935054	0.890563	0.967878	0.421648
A0A0G2JU66	A0A0G2JU66_RAT	Nuclear protein localization protein 4 homolog OS=Rattus norvegicus GN=Nploc4 PE=1 SV=1	4	4	0.992051	0.983121	1.01855	1.00938	1.00077	0.92946
A0A0G2JU77	A0A0G2JU77_RAT	Eukaryotic translation initiation factor 3 subunit K OS=Rattus norvegicus GN=Eif3k PE=1 SV=1	1	1	0.976471	0.946768	0.898039	0.870722	0.923	0.0478724
A0A0G2JU96	A0A0G2JU96_RAT	AHNAK nucleoprotein OS=Rattus norvegicus GN=Ahnak PE=1 SV=1	12	12	0.821627	1.0438	0.955876	1.21436	1.00892	0.92059
A0A0G2JUB0	A0A0G2JUB0_RAT	Protein FAM3C OS=Rattus norvegicus GN=Fam3c PE=1 SV=1	2	2	1.29429	1.05122	1.3033	1.05854	1.17684	0.086938
A0A0G2JUC7	A0A0G2JUC7_RAT	Dynactin subunit 2 OS=Rattus norvegicus GN=Dctn2 PE=1 SV=1	12	12	1.0371	1.0003	0.975626	0.941014	0.98851	0.610133
A0A0G2JUF2	A0A0G2JUF2_RAT	Sorting nexin family member 30 OS=Rattus norvegicus GN=Snx30 PE=1 SV=1	2	2	1.06582	0.953109	1.06954	0.956435	1.01123	0.753344
A0A0G2JUG4	A0A0G2JUG4_RAT	Regulator of G-protein-signaling 6 OS=Rattus norvegicus GN=Rgs6 PE=1 SV=1	2	1	0.907609	0.938202	0.987578	1.02087	0.963564	0.244323
A0A0G2JUG7	A0A0G2JUG7_RAT	IQ motif and Sec7 domain 1 OS=Rattus norvegicus GN=Iqsec1 PE=1 SV=1	11	7	1.10521	1.01504	1.04302	0.957921	1.0303	0.395287
A0A0G2JUH4	A0A0G2JUH4_RAT	Polynucleotide kinase 3'-phosphatase OS=Rattus norvegicus GN=Pnkp PE=1 SV=1	1	1	0.831818	0.994565	1.09091	1.30435	1.05541	0.613768
A0A0G2JUI5	A0A0G2JUI5_RAT	Cytoplasmic linker-associated protein 1 OS=Rattus norvegicus GN=Clasp1 PE=1 SV=1	11	9	1.05397	1.01126	1.02743	0.9858	1.01962	0.263787
A0A0G2JUR5	A0A0G2JUR5_RAT	Myosin phosphatase Rho-interacting protein OS=Rattus norvegicus GN=Mprip PE=1 SV=1	9	9	1.03286	0.864865	1.11616	0.934617	0.987124	0.8303
A0A0G2JUX4	A0A0G2JUX4_RAT	Ubiquitin-specific peptidase 47 OS=Rattus norvegicus GN=Usp47 PE=1 SV=1	10	10	1.11211	0.858067	1.14425	0.882873	0.999325	0.993373
A0A0G2JUX5	A0A0G2JUX5_RAT	Transcriptional activator protein Pur-beta OS=Rattus norvegicus GN=Purb PE=1 SV=1	5	5	0.984199	0.9547	0.875702	0.849455	0.916014	0.0780637
A0A0G2JUZ0	A0A0G2JUZ0_RAT	Myotubularin-related protein 1 OS=Rattus norvegicus GN=Mtmr1 PE=1 SV=1	4	4	0.904725	0.918961	0.945778	0.960661	0.932531	0.0129191
A0A0G2JV04	A0A0G2JV04_RAT	Golgi-associated, gamma adaptin ear-containing, ARF-binding protein 3 OS=Rattus norvegicus GN=Gga3 PE=1 SV=1	5	5	0.955119	1.01378	0.923961	0.980709	0.968392	0.195928
A0A0G2JV28	A0A0G2JV28_RAT	Male-enhanced antigen 1 OS=Rattus norvegicus GN=Mea1 PE=1 SV=1	1	1	1.11706	1.12838	1	1.01014	1.06389	0.157712
A0A0G2JV31	A0A0G2JV31_RAT	X-prolyl aminopeptidase (Aminopeptidase P) 1, soluble, isoform CRA_a OS=Rattus norvegicus GN=Xpnpep1 PE=1 SV=1	12	12	0.911289	0.953212	0.959021	1.00314	0.956665	0.104375
A0A0G2JV32	A0A0G2JV32_RAT	Pleckstrin homology-like domain family B member 1 OS=Rattus norvegicus GN=Phldb1 PE=1 SV=1	2	2	0.980276	1.17217	0.893491	1.0684	1.02858	0.664883
A0A0G2JV51	A0A0G2JV51_RAT	RNA cytidine acetyltransferase OS=Rattus norvegicus GN=Nat10 PE=1 SV=1	1	1	0.928451	0.905583	1.11195	1.08456	1.00764	0.894201
A0A0G2JV65	A0A0G2JV65_RAT	14-3-3 protein zeta/delta OS=Rattus norvegicus GN=Ywhaz PE=1 SV=1	10	6	0.97672	0.957617	0.966502	0.947599	0.96211	0.00886328
A0A0G2JVB0	A0A0G2JVB0_RAT	Solute carrier family 2, facilitated glucose transporter member 3-like OS=Rattus norvegicus GN=Slc2a3 PE=1 SV=1	5	5	1.01891	1.03521	0.990743	1.00659	1.01286	0.265404
A0A0G2JVB6	A0A0G2JVB6_RAT	Syntaxin-12 OS=Rattus norvegicus GN=Stx12 PE=1 SV=1	7	7	0.914081	1.01045	0.971838	1.07429	0.992665	0.84143
A0A0G2JVC2	A0A0G2JVC2_RAT	SCY1-like pseudokinase 2 OS=Rattus norvegicus GN=Scyl2 PE=1 SV=1	2	2	0.930882	0.769137	1.25441	1.03645	0.997721	0.983527
A0A0G2JVE6	A0A0G2JVE6_RAT	Aminopeptidase OS=Rattus norvegicus GN=Anpep PE=1 SV=1	3	3	0.900314	0.910317	0.990581	1.00159	0.9507	0.158411
A0A0G2JVF1	A0A0G2JVF1_RAT	RCG41069 OS=Rattus norvegicus GN=Rundc3b PE=1 SV=1	1	1	1.03359	1.08624	1.04082	1.09383	1.06362	0.0257376
A0A0G2JVG4	A0A0G2JVG4_RAT	Peroxisomal trans-2-enoyl-CoA reductase OS=Rattus norvegicus GN=Pecr PE=1 SV=1	2	2	0.957061	0.953422	1.06711	1.06305	1.01016	0.769756
A0A0G2JVH4	A0A0G2JVH4_RAT	MICOS complex subunit MIC60 OS=Rattus norvegicus GN=Immt PE=1 SV=1	21	21	1.02118	1.02636	1.01997	1.02514	1.02316	0.000630945
A0A0G2JVL3	A0A0G2JVL3_RAT	Microtubule-associated serine/threonine kinase 3 OS=Rattus norvegicus GN=Mast3 PE=1 SV=1	3	2	1.03968	1.06387	0.968792	0.991332	1.01592	0.517669
A0A0G2JVM2	A0A0G2JVM2_RAT	MIA family member 3, ER export factor OS=Rattus norvegicus GN=Mia3 PE=1 SV=1	4	4	0.990331	0.994912	1.10635	1.11147	1.05077	0.227972
A0A0G2JVP7	A0A0G2JVP7_RAT	40S ribosomal protein S26 OS=Rattus norvegicus PE=3 SV=1	1	1	1.10304	0.971968	1.05463	0.929311	1.01474	0.732457
A0A0G2JVR0	A0A0G2JVR0_RAT	Receptor-type tyrosine-protein phosphatase OS=Rattus norvegicus GN=Ptpra PE=1 SV=1	6	6	0.924377	0.949292	1.0774	1.10644	1.01438	0.772451
A0A0G2JVT3	A0A0G2JVT3_RAT	PILR alpha-associated neural protein OS=Rattus norvegicus GN=Pianp PE=4 SV=1	1	1	1.05076	1.09757	0.990821	1.03497	1.04353	0.142637
A0A0G2JVU1	A0A0G2JVU1_RAT	Integrin beta OS=Rattus norvegicus GN=Itgb8 PE=1 SV=1	5	5	0.972632	1.03898	0.994097	1.06191	1.0169	0.468033
A0A0G2JVW3	A0A0G2JVW3_RAT	Ankyrin repeat domain 17 OS=Rattus norvegicus GN=Ankrd17 PE=1 SV=1	1	1	1.10009	1.13155	0.959222	0.986654	1.04438	0.369384
A0A0G2JVW5	A0A0G2JVW5_RAT	E3 ubiquitin-protein ligase HUWE1 OS=Rattus norvegicus GN=Huwe1 PE=1 SV=1	14	14	1.0733	1.03241	1.08709	1.04567	1.05962	0.0175365
A0A0G2JVX9	A0A0G2JVX9_RAT	cAMP-regulated phosphoprotein 21 OS=Rattus norvegicus GN=Arpp21 PE=1 SV=1	1	1	1.34289	1.12544	1.03397	0.866548	1.09221	0.421463
A0A0G2JVZ6	A0A0G2JVZ6_RAT	Integrin subunit alpha V OS=Rattus norvegicus GN=Itgav PE=1 SV=1	6	6	1.04327	1.04393	0.950726	0.951327	0.997314	0.926296
A0A0G2JW21	A0A0G2JW21_RAT	Roundabout homolog 1 OS=Rattus norvegicus GN=Robo1 PE=1 SV=1	2	2	0.910238	0.624339	1.07153	0.734969	0.835269	0.192422
A0A0G2JW34	A0A0G2JW34_RAT	CDGSH iron sulfur domain 3 OS=Rattus norvegicus GN=Cisd3 PE=1 SV=1	2	2	0.966102	0.968729	1.11254	1.11557	1.04074	0.406966
A0A0G2JW60	A0A0G2JW60_RAT	Utrophin OS=Rattus norvegicus GN=Utrn PE=1 SV=1	6	3	1.00183	0.93045	0.992694	0.921968	0.961734	0.161194
A0A0G2JW85	A0A0G2JW85_RAT	Ras GTPase-activating protein 3 OS=Rattus norvegicus GN=Rasa3 PE=1 SV=1	8	8	0.960876	0.991112	1.01118	1.043	1.00154	0.934476
A0A0G2JW88	A0A0G2JW88_RAT	Microtubule-associated protein OS=Rattus norvegicus GN=Map4 PE=1 SV=1	16	1	1.09413	1.19788	0.990618	1.08454	1.09179	0.11888
A0A0G2JW90	A0A0G2JW90_RAT	Pyruvate dehydrogenase E1 component subunit alpha OS=Rattus norvegicus GN=Pdha1 PE=1 SV=1	13	13	1.00222	1.08361	0.916201	0.990599	0.998157	0.960496
A0A0G2JWA5	A0A0G2JWA5_RAT	Sarcolemmal membrane-associated protein OS=Rattus norvegicus GN=Slmap PE=1 SV=1	8	8	0.952781	0.986957	1.13851	1.17935	1.0644	0.330951
A0A0G2JWA8	A0A0G2JWA8_RAT	Microtubule-actin cross-linking factor 1 OS=Rattus norvegicus GN=Macf1 PE=1 SV=1	87	3	1.00579	0.956719	1.02028	0.970502	0.988324	0.488858
A0A0G2JWA9	A0A0G2JWA9_RAT	Citron rho-interacting serine/threonine kinase OS=Rattus norvegicus GN=Cit PE=1 SV=1	11	11	0.945417	0.912023	0.93723	0.904125	0.924699	0.00468231
A0A0G2JWC7	A0A0G2JWC7_RAT	Fermitin family member 2 OS=Rattus norvegicus GN=Fermt2 PE=1 SV=1	5	5	1.0513	0.95377	1.15014	1.04344	1.04966	0.304
A0A0G2JWG1	A0A0G2JWG1_RAT	Alpha-mannosidase OS=Rattus norvegicus GN=Man2a2 PE=3 SV=1	1	1	0.866667	0.863378	0.925714	0.922201	0.89449	0.00848719
A0A0G2JWH4	A0A0G2JWH4_RAT	1-acyl-sn-glycerol-3-phosphate acyltransferase delta OS=Rattus norvegicus GN=Agpat4 PE=4 SV=1	2	2	1.01051	0.918227	1.13877	1.03477	1.02557	0.612038
A0A0G2JWH5	A0A0G2JWH5_RAT	Serine/threonine-protein kinase Chk1 OS=Rattus norvegicus GN=Stt3a PE=1 SV=1	2	1	0.939234	0.941722	1.26288	1.26623	1.10252	0.353269
A0A0G2JWJ0	A0A0G2JWJ0_RAT	Protein phosphatase 1 regulatory subunit 12A OS=Rattus norvegicus GN=Ppp1r12a PE=1 SV=1	12	1	1.03897	1.04583	1.03798	1.04484	1.04191	0.000237793
A0A0G2JWJ4	A0A0G2JWJ4_RAT	Triosephosphate isomerase OS=Rattus norvegicus GN=LOC100911515 PE=1 SV=1	10	10	1.00339	1.06521	0.916818	0.973304	0.989681	0.760511
A0A0G2JWK6	A0A0G2JWK6_RAT	APC membrane recruitment protein 2 OS=Rattus norvegicus GN=Amer2 PE=1 SV=1	2	2	0.890336	1.04128	0.85915	1.00481	0.948895	0.328699
A0A0G2JWM2	A0A0G2JWM2_RAT	NAD-dependent protein deacetylase OS=Rattus norvegicus GN=Sirt2 PE=1 SV=1	7	7	1.07297	0.962441	1.1492	1.03081	1.05386	0.262139
A0A0G2JWP1	A0A0G2JWP1_RAT	Cleavage stimulation factor subunit 2 OS=Rattus norvegicus GN=Cstf2 PE=1 SV=1	3	3	1.09996	1.01187	1.15276	1.06044	1.08126	0.0725667
A0A0G2JWR2	A0A0G2JWR2_RAT	Protein kinase C and casein kinase substrate in neurons protein 1 OS=Rattus norvegicus GN=Pacsin1 PE=1 SV=1	14	13	1.1054	1.04597	0.98039	0.92768	1.01486	0.726459
A0A0G2JWX1	A0A0G2JWX1_RAT	26S proteasome non-ATPase regulatory subunit 11 OS=Rattus norvegicus GN=Psmd11 PE=1 SV=1	5	5	1.02138	1.06524	0.886394	0.924449	0.974366	0.580775
A0A0G2JX25	A0A0G2JX25_RAT	GMP reductase OS=Rattus norvegicus GN=Gmpr2 PE=1 SV=1	2	2	1.09441	1.03565	1.10151	1.04237	1.06849	0.0280625
A0A0G2JX62	A0A0G2JX62_RAT	SRSF protein kinase 2 OS=Rattus norvegicus GN=Srpk2 PE=1 SV=1	3	1	0.966738	0.896517	0.924893	0.857711	0.911465	0.0309557
A0A0G2JX67	A0A0G2JX67_RAT	Prolyl endopeptidase-like OS=Rattus norvegicus GN=Prepl PE=1 SV=1	3	3	1.01921	0.965454	1.13202	1.07232	1.04725	0.277454
A0A0G2JX90	A0A0G2JX90_RAT	GTPase-activating Rap/RanGAP domain-like 3 OS=Rattus norvegicus GN=Garnl3 PE=1 SV=1	4	4	0.992248	1.07468	0.962872	1.04286	1.01817	0.520859
A0A0G2JX92	A0A0G2JX92_RAT	SH3 and PX domains 2A OS=Rattus norvegicus GN=Sh3pxd2a PE=1 SV=1	1	1	0.942896	1.03315	0.954453	1.04581	0.994076	0.837152
A0A0G2JXC1	A0A0G2JXC1_RAT	Protein ERGIC-53 OS=Rattus norvegicus GN=Lman1 PE=1 SV=1	3	3	1.08476	1.02169	1.05292	0.991694	1.03777	0.156005
A0A0G2JXC8	A0A0G2JXC8_RAT	Tetratricopeptide repeat protein 39C OS=Rattus norvegicus GN=Ttc39c PE=1 SV=1	1	1	0.973034	0.990847	0.964794	0.982456	0.977783	0.0293553
A0A0G2JXD9	A0A0G2JXD9_RAT	Dopey family member 2 OS=Rattus norvegicus GN=Dopey2 PE=1 SV=1	1	1	0.963068	0.982609	0.877841	0.895652	0.929792	0.0701164
A0A0G2JXG3	A0A0G2JXG3_RAT	Cell cycle control protein 50A OS=Rattus norvegicus GN=Tmem30a PE=1 SV=1	2	2	0.973753	0.964193	1.07145	1.06093	1.01758	0.577346
A0A0G2JXG7	A0A0G2JXG7_RAT	Capping protein regulator and myosin 1 linker 1 OS=Rattus norvegicus GN=Carmil1 PE=1 SV=1	1	1	0.779221	0.721925	1.31602	1.21925	1.0091	0.955722
A0A0G2JXH2	A0A0G2JXH2_RAT	Coiled-coil domain-containing protein 51 OS=Rattus norvegicus GN=Ccdc51 PE=1 SV=1	5	5	0.85	0.948299	0.9	1.00408	0.925595	0.109264
A0A0G2JXI9	A0A0G2JXI9_RAT	Histone H2B OS=Rattus norvegicus GN=Hist1h2bo PE=3 SV=1	5	5	0.929275	1.00719	1.02199	1.10769	1.01654	0.681745
A0A0G2JXK1	A0A0G2JXK1_RAT	Voltage-dependent P/Q-type calcium channel subunit alpha OS=Rattus norvegicus GN=Cacna1a PE=1 SV=1	5	5	1.08862	1.136	0.843344	0.880054	0.987005	0.870701
A0A0G2JXN2	TRI46_RAT	Tripartite motif-containing protein 46 OS=Rattus norvegicus GN=Trim46 PE=1 SV=2	2	2	0.847859	0.70368	1.08869	0.903553	0.885944	0.247457
A0A0G2JXN8	A0A0G2JXN8_RAT	Oxysterol-binding protein OS=Rattus norvegicus GN=Osbpl8 PE=1 SV=1	5	5	0.98722	1.01995	0.966487	0.998533	0.993048	0.577338
A0A0G2JXP1	A0A0G2JXP1_RAT	Glycogenin-1 OS=Rattus norvegicus GN=Gyg1 PE=1 SV=1	2	2	1.02951	1.01115	1.05335	1.03456	1.03214	0.0341633
A0A0G2JXS8	A0A0G2JXS8_RAT	Translocon-associated protein subunit alpha OS=Rattus norvegicus GN=Ssr1 PE=1 SV=1	3	3	0.997689	1.04351	1.0437	1.09163	1.04413	0.10488
A0A0G2JXT3	A0A0G2JXT3_RAT	Farnesyl pyrophosphate synthase OS=Rattus norvegicus GN=Fdps PE=1 SV=1	4	4	1.12999	0.909845	1.35264	1.08912	1.1204	0.277558
A0A0G2JXT8	A0A0G2JXT8_RAT	Filamin B OS=Rattus norvegicus GN=Flnb PE=1 SV=1	11	7	0.942724	1.00665	1.05961	1.13146	1.03511	0.444998
A0A0G2JXW4	A0A0G2JXW4_RAT	Heterogeneous nuclear ribonucleoprotein C OS=Rattus norvegicus GN=Hnrnpc PE=1 SV=1	5	5	1.0462	1.03439	0.909368	0.899096	0.972264	0.532259
A0A0G2JXZ9	A0A0G2JXZ9_RAT	Protein tyrosine phosphatase, receptor type, J OS=Rattus norvegicus GN=Ptprj PE=1 SV=1	2	2	0.94514	0.992922	1.00289	1.05359	0.998635	0.954897
A0A0G2JY03	A0A0G2JY03_RAT	Uncharacterized protein OS=Rattus norvegicus PE=1 SV=1	7	5	0.939213	1.01044	0.929338	0.999817	0.969702	0.238905
A0A0G2JY08	A0A0G2JY08_RAT	Myosin XVIIIa OS=Rattus norvegicus GN=Myo18a PE=1 SV=1	20	20	1.01892	0.981578	1.03825	1.00019	1.00974	0.482672
A0A0G2JY22	A0A0G2JY22_RAT	Disco-interacting protein 2 homolog B OS=Rattus norvegicus GN=Dip2b PE=1 SV=1	20	18	0.995351	0.994476	0.986367	0.9855	0.990423	0.0348319
A0A0G2JY26	A0A0G2JY26_RAT	DnaJ heat shock protein family (Hsp40) member C6 OS=Rattus norvegicus GN=Dnajc6 PE=1 SV=1	14	13	0.975436	1.04523	0.932909	0.999657	0.988307	0.652414
A0A0G2JY43	A0A0G2JY43_RAT	Fatty aldehyde dehydrogenase OS=Rattus norvegicus GN=Aldh3a2 PE=1 SV=1	4	4	0.990823	0.991126	1.02478	1.02509	1.00795	0.476545
A0A0G2JY73	A0A0G2JY73_RAT	Eukaryotic translation initiation factor 4 gamma, 3 OS=Rattus norvegicus GN=Eif4g3 PE=1 SV=1	16	2	1.04678	1.02732	1.05313	1.03355	1.04019	0.00652762
A0A0G2JYA2	A0A0G2JYA2_RAT	ADP-ribosylation factor interacting protein 1, isoform CRA_b OS=Rattus norvegicus GN=Arfip1 PE=1 SV=1	1	1	0.979922	0.930504	1.1943	1.13407	1.0597	0.409195
A0A0G2JYA4	A0A0G2JYA4_RAT	Serine/threonine-protein phosphatase OS=Rattus norvegicus GN=LOC100362453 PE=3 SV=1	5	1	0.864813	0.954083	0.853058	0.941115	0.903267	0.0332741
A0A0G2JYB1	A0A0G2JYB1_RAT	F-actin-capping protein subunit beta OS=Rattus norvegicus GN=Capzb PE=1 SV=1	10	10	1.02786	1.0112	0.988908	0.972884	1.00021	0.987016
A0A0G2JYE0	A0A0G2JYE0_RAT	Ataxin 2-like OS=Rattus norvegicus GN=Atxn2l PE=1 SV=1	4	4	1.11582	1.05474	0.974013	0.920696	1.01632	0.730314
A0A0G2JYF0	A0A0G2JYF0_RAT	Anion exchange protein OS=Rattus norvegicus GN=Slc4a10 PE=1 SV=1	10	8	1.00311	1.00292	1.00817	1.00797	1.00554	0.0321276
A0A0G2JYH1	A0A0G2JYH1_RAT	Phosphatidylinositol 4-kinase beta OS=Rattus norvegicus GN=Pi4kb PE=1 SV=1	1	1	0.950935	1.09409	0.918224	1.05645	1.00492	0.913811
A0A0G2JYI0	A0A0G2JYI0_RAT	LPS-responsive beige-like anchor protein OS=Rattus norvegicus GN=Lrba PE=1 SV=1	6	6	1.10048	1.12558	0.995444	1.01815	1.05991	0.152739
A0A0G2JYJ1	A0A0G2JYJ1_RAT	Growth factor receptor-bound protein 10 OS=Rattus norvegicus GN=Grb10 PE=4 SV=1	2	2	1.68398	1.72582	1.04848	1.07453	1.38321	0.13147
A0A0G2JYP2	A0A0G2JYP2_RAT	Mitogen-activated protein kinase kinase kinase kinase OS=Rattus norvegicus GN=Map4k3 PE=1 SV=1	2	2	1.12304	1.07586	1.06021	1.01567	1.0687	0.0532398
A0A0G2JYQ6	A0A0G2JYQ6_RAT	Choline O-acetyltransferase OS=Rattus norvegicus GN=Chat PE=1 SV=1	1	1	0.903162	0.862264	0.964427	0.920755	0.912652	0.0257989
A0A0G2JYR1	A0A0G2JYR1_RAT	Exocyst complex component OS=Rattus norvegicus GN=Exoc6b PE=1 SV=1	4	4	1.19742	1.09198	1.18884	1.08415	1.1406	0.0190728
A0A0G2JYT1	A0A0G2JYT1_RAT	ELKS/Rab6-interacting/CAST family member 1 OS=Rattus norvegicus GN=Erc1 PE=1 SV=1	17	9	0.900559	0.957472	0.92042	0.978587	0.93926	0.0410942
A0A0G2JYU3	A0A0G2JYU3_RAT	Astrotactin 2 OS=Rattus norvegicus GN=Astn2 PE=4 SV=1	3	3	0.83376	0.759022	1.1023	1.00349	0.924644	0.40656
A0A0G2JYU6	A0A0G2JYU6_RAT	Formin-like 1 OS=Rattus norvegicus GN=Fmnl1 PE=1 SV=1	5	1	0.977862	0.951655	0.955724	0.93011	0.953838	0.0180261
A0A0G2JZ23	A0A0G2JZ23_RAT	Ras-specific guanine nucleotide-releasing factor 1 OS=Rattus norvegicus GN=Rasgrf1 PE=4 SV=1	8	8	0.963764	0.999341	1.05277	1.09163	1.02687	0.412226
A0A0G2JZ27	A0A0G2JZ27_RAT	Formin 2 OS=Rattus norvegicus GN=Fmn2 PE=1 SV=1	3	3	1.038	0.996417	1.04547	1.00358	1.02087	0.186544
A0A0G2JZ34	A0A0G2JZ34_RAT	Palmdelphin OS=Rattus norvegicus GN=Palmd PE=4 SV=1	2	2	0.953917	0.679803	1.01382	0.722496	0.84251	0.153962
A0A0G2JZ52	A0A0G2JZ52_RAT	Heterogeneous nuclear ribonucleoprotein U OS=Rattus norvegicus GN=Hnrnpu PE=1 SV=1	13	13	1.00038	1.01782	1.05627	1.07468	1.03729	0.116977
A0A0G2JZ53	A0A0G2JZ53_RAT	Baculoviral IAP repeat-containing 6 OS=Rattus norvegicus GN=Birc6 PE=1 SV=1	4	4	0.962025	0.930612	0.905063	0.87551	0.918303	0.02129
A0A0G2JZ83	A0A0G2JZ83_RAT	ArfGAP with GTPase domain, ankyrin repeat and PH domain 3 OS=Rattus norvegicus GN=Agap3 PE=4 SV=1	7	7	0.952569	1.04329	1.0981	1.20268	1.07416	0.251252
A0A0G2JZ84	A0A0G2JZ84_RAT	Ectopic P-granules autophagy protein 5 homolog OS=Rattus norvegicus GN=Epg5 PE=1 SV=1	1	1	0.940945	0.726444	1.3189	1.01824	1.00113	0.993219
A0A0G2JZA1	A0A0G2JZA1_RAT	Roundabout guidance receptor 2 OS=Rattus norvegicus GN=Robo2 PE=4 SV=1	9	9	0.909732	0.971926	0.99562	1.06369	0.985241	0.674237
A0A0G2JZA2	A0A0G2JZA2_RAT	GrpE protein homolog OS=Rattus norvegicus GN=Grpel1 PE=1 SV=1	3	3	0.91359	0.942082	1.02082	1.05265	0.982285	0.624877
A0A0G2JZB1	A0A0G2JZB1_RAT	Serine protease HTR4 OS=Rattus norvegicus GN=Htra4 PE=4 SV=1	1	1	0.975535	1.00843	0.973496	1.00632	0.990946	0.411084
A0A0G2JZB4	A0A0G2JZB4_RAT	Arginine/serine-rich coiled-coil protein 2 OS=Rattus norvegicus GN=Rsrc2 PE=1 SV=1	1	1	1.03395	0.946628	1.01666	0.930792	0.982007	0.530567
A0A0G2JZB7	A0A0G2JZB7_RAT	Neuron navigator 3 OS=Rattus norvegicus GN=Nav3 PE=4 SV=1	1	1	0.965605	0.889671	1.10318	1.01643	0.993723	0.897519
A0A0G2JZE4	A0A0G2JZE4_RAT	Membrane-associated guanylate kinase, WW and PDZ domain-containing protein 1 OS=Rattus norvegicus GN=Magi1 PE=1 SV=1	4	4	0.966802	0.999238	0.984876	1.01792	0.992209	0.524155
A0A0G2JZG7	A0A0G2JZG7_RAT	Serine--tRNA ligase, cytoplasmic OS=Rattus norvegicus GN=Sars PE=1 SV=1	3	3	1.06741	1.07938	1.00196	1.01319	1.04048	0.126765
A0A0G2JZH0	A0A0G2JZH0_RAT	Calcium-binding protein 39 OS=Rattus norvegicus GN=Cab39 PE=1 SV=1	5	3	1.02596	0.934516	0.97329	0.886539	0.955077	0.225745
A0A0G2JZH8	A0A0G2JZH8_RAT	Dihydrolipoamide acetyltransferase component of pyruvate dehydrogenase complex OS=Rattus norvegicus GN=Pdhx PE=1 SV=1	8	8	1.06703	1.17716	0.877557	0.968135	1.02247	0.750443
A0A0G2JZI0	A0A0G2JZI0_RAT	Scaffold attachment factor B OS=Rattus norvegicus GN=Safb PE=1 SV=1	5	5	1.08843	0.971691	1.07637	0.960925	1.02436	0.521827
A0A0G2JZI2	A0A0G2JZI2_RAT	Glutamyl-prolyl-tRNA synthetase OS=Rattus norvegicus GN=Eprs PE=1 SV=1	20	20	1.04676	1.01335	0.983488	0.952094	0.998922	0.960908
A0A0G2JZJ9	A0A0G2JZJ9_RAT	Uncharacterized protein OS=Rattus norvegicus PE=4 SV=1	1	1	0.997168	0.978241	1.03209	1.0125	1.005	0.691351
A0A0G2JZM8	A0A0G2JZM8_RAT	CLIP-associating protein 2 OS=Rattus norvegicus GN=Clasp2 PE=1 SV=1	25	23	1.01966	0.961065	1.01802	0.959518	0.989566	0.580849
A0A0G2JZN2	A0A0G2JZN2_RAT	Netrin receptor UNC5A OS=Rattus norvegicus GN=Unc5a PE=4 SV=1	1	1	1.10499	0.993808	1.09811	0.987616	1.04613	0.245681
A0A0G2JZP9	A0A0G2JZP9_RAT	Ring finger protein 11-like 1 OS=Rattus norvegicus GN=Rnf11l1 PE=1 SV=1	1	1	1.00914	0.522727	1.04388	0.54072	0.779116	0.220273
A0A0G2JZQ1	A0A0G2JZQ1_RAT	DEAD-box helicase 19B OS=Rattus norvegicus GN=Ddx19b PE=1 SV=1	3	3	0.965356	1.031	0.956929	1.022	0.993821	0.766789
A0A0G2JZR1	A0A0G2JZR1_RAT	Oxysterol-binding protein OS=Rattus norvegicus GN=Osbpl6 PE=1 SV=1	5	5	1.12839	1.07878	1.11908	1.06988	1.09903	0.00642667
A0A0G2JZT1	A0A0G2JZT1_RAT	NACHT and WD repeat domain-containing 2 OS=Rattus norvegicus GN=Nwd2 PE=4 SV=1	4	4	0.935458	0.98537	0.892157	0.939759	0.938186	0.0476771
A0A0G2JZU6	A0A0G2JZU6_RAT	Transmembrane protein with EGF-like and two follistatin-like domains 2 OS=Rattus norvegicus GN=Tmeff2 PE=4 SV=1	1	1	0.914242	0.910061	0.957121	0.952744	0.933542	0.0127434
A0A0G2JZV8	A0A0G2JZV8_RAT	Synaptic functional regulator FMR1 OS=Rattus norvegicus GN=Fmr1 PE=1 SV=1	2	1	1.14603	1.08333	1.12457	1.06304	1.10424	0.0117659
A0A0G2JZX5	A0A0G2JZX5_RAT	IQ motif and Sec7 domain 2 OS=Rattus norvegicus GN=Iqsec2 PE=1 SV=1	6	2	0.934028	1.06114	0.887153	1.00789	0.972554	0.528298
A0A0G2JZY0	A0A0G2JZY0_RAT	LSM family member 14B OS=Rattus norvegicus GN=Lsm14b PE=1 SV=1	1	1	0.985333	0.912346	1.03467	0.958025	0.972593	0.362646
A0A0G2JZY3	A0A0G2JZY3_RAT	RALBP1-associated Eps domain-containing 1 OS=Rattus norvegicus GN=Reps1 PE=1 SV=1	2	1	1.05485	1.04256	0.940163	0.929211	0.991697	0.818054
A0A0G2JZZ3	A0A0G2JZZ3_RAT	Cap-binding complex-dependent translation initiation factor OS=Rattus norvegicus GN=Ctif PE=1 SV=1	1	1	1.10014	1.00261	1.19313	1.08735	1.09581	0.0911211
A0A0G2K012	A0A0G2K012_RAT	UBX domain protein 6 OS=Rattus norvegicus GN=Ubxn6 PE=1 SV=1	1	1	1.08374	1.07843	1.04926	1.04412	1.06389	0.00786263
A0A0G2K014	A0A0G2K014_RAT	Lymphocyte cytosolic protein 1 OS=Rattus norvegicus GN=Lcp1 PE=1 SV=1	7	6	0.99515	0.979206	1.09181	1.07431	1.03512	0.29996
A0A0G2K038	A0A0G2K038_RAT	Oligoribonuclease, mitochondrial OS=Rattus norvegicus GN=Rexo2 PE=1 SV=1	1	1	1.03308	0.964371	1.00509	0.938242	0.985195	0.532873
A0A0G2K051	A0A0G2K051_RAT	Early endosome antigen 1 OS=Rattus norvegicus GN=Eea1 PE=1 SV=1	35	35	1.00063	1.02368	0.946354	0.968155	0.984705	0.437486
A0A0G2K0B0	A0A0G2K0B0_RAT	Protein CDV3 homolog OS=Rattus norvegicus GN=Cdv3 PE=1 SV=1	1	1	1.06306	1.08364	0.971336	0.990139	1.02704	0.395414
A0A0G2K0B6	A0A0G2K0B6_RAT	Clathrin coat assembly protein AP180 OS=Rattus norvegicus GN=Snap91 PE=1 SV=1	15	1	0.982088	1.02466	0.971765	1.01389	0.998103	0.889854
A0A0G2K0E5	A0A0G2K0E5_RAT	Brain-enriched guanylate kinase-associated protein OS=Rattus norvegicus GN=Begain PE=1 SV=1	1	1	1.1392	1.1903	0.891274	0.931259	1.03801	0.644509
A0A0G2K0F3	A0A0G2K0F3_RAT	Band 4.1-like protein 1 OS=Rattus norvegicus GN=Epb41l1 PE=1 SV=1	18	18	0.995977	1.00238	0.970944	0.977185	0.986621	0.171442
A0A0G2K0H6	A0A0G2K0H6_RAT	WD repeat domain 13 OS=Rattus norvegicus GN=Wdr13 PE=1 SV=1	6	6	0.959555	1.04277	1.39739	1.51858	1.22958	0.188171
A0A0G2K0J3	A0A0G2K0J3_RAT	Ankyrin-3 OS=Rattus norvegicus GN=Ank3 PE=1 SV=1	26	19	0.993665	0.998737	0.976672	0.981656	0.987683	0.0956953
A0A0G2K0K3	A0A0G2K0K3_RAT	NPR3-like, GATOR1 complex subunit OS=Rattus norvegicus GN=Nprl3 PE=4 SV=1	1	1	0.863265	0.701493	1.03469	0.840796	0.860062	0.133009
A0A0G2K0M8	A0A0G2K0M8_RAT	Neural cell adhesion molecule 1 OS=Rattus norvegicus GN=Ncam1 PE=1 SV=1	25	11	0.946722	1.00562	1.02047	1.08395	1.01419	0.649284
A0A0G2K0P1	A0A0G2K0P1_RAT	Kinesin-associated protein 3 OS=Rattus norvegicus GN=Kifap3 PE=1 SV=1	2	2	1.00303	1.00813	1.03941	1.04469	1.02382	0.111027
A0A0G2K0P8	A0A0G2K0P8_RAT	CDW92 antigen, isoform CRA_b OS=Rattus norvegicus GN=Slc44a1 PE=1 SV=1	2	2	0.858298	0.79694	1.42061	1.31905	1.09873	0.577247
A0A0G2K0Q2	A0A0G2K0Q2_RAT	Kinesin heavy chain isoform 5A OS=Rattus norvegicus GN=Kif5a PE=1 SV=1	10	3	0.958159	1.07009	1.0251	1.14486	1.04955	0.295644
A0A0G2K0Q8	A0A0G2K0Q8_RAT	Sushi domain-containing 2 OS=Rattus norvegicus GN=Susd2 PE=1 SV=1	4	4	1.05923	0.959388	1.06864	0.967912	1.01379	0.667518
A0A0G2K0S1	A0A0G2K0S1_RAT	Calcium-binding and coiled-coil domain-containing protein 1 OS=Rattus norvegicus GN=Calcoco1 PE=1 SV=1	5	5	0.927313	0.924404	0.921334	0.918444	0.922874	3.37189e-05
A0A0G2K0S7	A0A0G2K0S7_RAT	RAP1 GTPase-activating protein 2 OS=Rattus norvegicus GN=Rap1gap2 PE=1 SV=1	6	6	0.676996	0.94326	0.663389	0.924301	0.801987	0.0805688
A0A0G2K0T5	A0A0G2K0T5_RAT	Calcium uptake protein 1, mitochondrial OS=Rattus norvegicus GN=Micu1 PE=1 SV=1	1	1	0.951181	0.82967	0.940157	0.820055	0.885266	0.0464966
A0A0G2K0T6	A0A0G2K0T6_RAT	Gamma-synuclein OS=Rattus norvegicus GN=Sncg PE=1 SV=1	5	4	1.04748	1.08409	1.06706	1.10436	1.07575	0.00826492
A0A0G2K0V3	A0A0G2K0V3_RAT	3'(2'),5'-bisphosphate nucleotidase 1 OS=Rattus norvegicus GN=Bpnt1 PE=1 SV=1	5	5	0.942527	0.976841	1.01452	1.05146	0.996336	0.886141
A0A0G2K0V4	A0A0G2K0V4_RAT	Rho guanine nucleotide exchange factor 2 OS=Rattus norvegicus GN=Arhgef2 PE=1 SV=1	16	16	1.06759	0.974099	1.02375	0.934094	0.999884	0.997073
A0A0G2K0W3	A0A0G2K0W3_RAT	Protein tweety homolog OS=Rattus norvegicus GN=Ttyh3 PE=1 SV=1	1	1	1.09517	1.10193	0.950115	0.955985	1.0258	0.58284
A0A0G2K0W9	A0A0G2K0W9_RAT	Proteasome subunit alpha type OS=Rattus norvegicus GN=Psma7 PE=1 SV=1	8	8	0.945956	0.968687	1.03742	1.06235	1.0036	0.904345
A0A0G2K0Y9	A0A0G2K0Y9_RAT	Disks large homolog 3 OS=Rattus norvegicus GN=Dlg3 PE=1 SV=1	9	8	0.975039	0.9844	0.947426	0.956522	0.965847	0.0271778
A0A0G2K110	A0A0G2K110_RAT	Eukaryotic translation initiation factor 6 OS=Rattus norvegicus GN=Eif6 PE=1 SV=1	4	4	1.03293	1.0544	0.974003	0.99425	1.0139	0.500978
A0A0G2K132	A0A0G2K132_RAT	Formin-like 2 OS=Rattus norvegicus GN=Fmnl2 PE=1 SV=1	3	2	0.738636	0.955882	0.846591	1.09559	0.909174	0.319716
A0A0G2K151	A0A0G2K151_RAT	Apolipoprotein E OS=Rattus norvegicus GN=Apoe PE=1 SV=1	11	11	1.00162	0.943144	1.0146	0.955366	0.978684	0.307414
A0A0G2K161	A0A0G2K161_RAT	Erythrocyte membrane protein band 4.1 OS=Rattus norvegicus GN=Epb41 PE=1 SV=1	2	1	1.02937	1.02663	1.28171	1.2783	1.154	0.124558
A0A0G2K167	A0A0G2K167_RAT	Regulator of microtubule dynamics protein 1 OS=Rattus norvegicus GN=Rmdn1 PE=1 SV=1	1	1	0.787113	0.710782	1.05243	0.950371	0.875174	0.205118
A0A0G2K189	A0A0G2K189_RAT	Secernin 3 OS=Rattus norvegicus GN=Scrn3 PE=1 SV=1	2	2	0.965358	0.888605	1.40785	1.29592	1.13943	0.348404
A0A0G2K1C0	A0A0G2K1C0_RAT	Actin-related protein 3 OS=Rattus norvegicus GN=Actr3 PE=1 SV=1	6	4	0.957866	0.960258	1.07597	1.07865	1.01819	0.631219
A0A0G2K1D2	A0A0G2K1D2_RAT	RAP1, GTP-GDP dissociation stimulator 1 (Predicted), isoform CRA_a OS=Rattus norvegicus GN=Rap1gds1 PE=1 SV=1	16	16	1.01918	0.990904	1.02019	0.991885	1.00554	0.546375
A0A0G2K1F3	A0A0G2K1F3_RAT	Coatomer subunit gamma OS=Rattus norvegicus GN=Copg1 PE=1 SV=1	5	4	1.27723	1.16802	0.997195	0.911928	1.08859	0.361023
A0A0G2K1G0	A0A0G2K1G0_RAT	BCL2-associated transcription factor 1 OS=Rattus norvegicus GN=Bclaf1 PE=1 SV=1	2	2	1.18614	1.08564	1.11634	1.02175	1.10247	0.0576269
A0A0G2K1G8	A0A0G2K1G8_RAT	Solute carrier family 7, member 14 OS=Rattus norvegicus GN=Slc7a14 PE=1 SV=1	2	2	0.940118	0.950439	0.943531	0.95389	0.946994	0.000454872
A0A0G2K1I7	A0A0G2K1I7_RAT	FXYD domain-containing ion transport regulator OS=Rattus norvegicus GN=Fxyd6 PE=3 SV=1	1	1	0.922547	0.87013	1.06196	1.00162	0.964066	0.458679
A0A0G2K1K5	A0A0G2K1K5_RAT	Trafficking protein particle complex 11 OS=Rattus norvegicus GN=Trappc11 PE=1 SV=1	1	1	1.17802	1.10062	1.05385	0.9846	1.07927	0.146173
A0A0G2K1L4	A0A0G2K1L4_RAT	RALBP1 associated Eps domain containing protein 2 OS=Rattus norvegicus GN=Reps2 PE=1 SV=1	2	1	0.990009	1.01774	0.82198	0.845005	0.918684	0.200547
A0A0G2K1L8	A0A0G2K1L8_RAT	Brain acid soluble protein 1 OS=Rattus norvegicus GN=Basp1 PE=1 SV=1	4	4	0.951313	1.04255	0.884698	0.969548	0.962028	0.326422
A0A0G2K1M2	A0A0G2K1M2_RAT	Disks large homolog 1 OS=Rattus norvegicus GN=Dlg1 PE=1 SV=1	7	5	1.12548	1.08225	0.978938	0.941333	1.032	0.511729
A0A0G2K1M4	A0A0G2K1M4_RAT	Pleckstrin homology domain-containing family G member 5 OS=Rattus norvegicus GN=Plekhg5 PE=4 SV=1	2	2	1.03004	0.92393	1.03887	0.931854	0.981172	0.584862
A0A0G2K1P1	A0A0G2K1P1_RAT	Myotubularin-related protein 7 OS=Rattus norvegicus GN=Mtmr7 PE=1 SV=1	2	2	0.936989	1.08377	0.989362	1.14434	1.03862	0.467391
A0A0G2K1R5	A0A0G2K1R5_RAT	CaM kinase-like vesicle-associated protein OS=Rattus norvegicus GN=Camkv PE=1 SV=1	9	8	0.942606	1.00078	0.954935	1.01387	0.978047	0.293906
A0A0G2K1S6	A0A0G2K1S6_RAT	Malic enzyme OS=Rattus norvegicus GN=Me1 PE=1 SV=1	8	8	0.795606	1.02153	0.782596	1.00483	0.901139	0.224683
A0A0G2K1S9	A0A0G2K1S9_RAT	CCM2-scaffolding protein OS=Rattus norvegicus GN=Ccm2 PE=1 SV=1	2	2	0.984877	0.996176	0.954631	0.965583	0.975317	0.0776676
A0A0G2K1U9	A0A0G2K1U9_RAT	Immunity-related GTPase Q OS=Rattus norvegicus GN=Irgq PE=1 SV=1	7	7	1.01613	1.03894	1.03878	1.06211	1.03899	0.0253625
A0A0G2K1W1	A0A0G2K1W1_RAT	RAB11 family-interacting protein 5 OS=Rattus norvegicus GN=Rab11fip5 PE=1 SV=1	6	4	0.939504	1.00129	0.980036	1.04449	0.991329	0.718252
A0A0G2K1Y8	A0A0G2K1Y8_RAT	Spectrin alpha chain, non-erythrocytic 1 OS=Rattus norvegicus GN=Sptan1 PE=1 SV=1	117	117	0.984726	0.980195	0.977905	0.973405	0.979058	0.00300876
A0A0G2K1Z9	A0A0G2K1Z9_RAT	Histocompatibility 13 (Predicted), isoform CRA_d OS=Rattus norvegicus GN=Hm13 PE=1 SV=1	1	1	1.07928	1.07476	1.06306	1.05861	1.06893	0.000753598
A0A0G2K235	A0A0G2K235_RAT	RAB1A, member RAS oncogene family OS=Rattus norvegicus GN=Rab1a PE=1 SV=1	7	3	0.943159	0.972667	0.962599	0.992714	0.967785	0.0524345
A0A0G2K261	A0A0G2K261_RAT	Isoleucyl-tRNA synthetase 2, mitochondrial OS=Rattus norvegicus GN=Iars2 PE=1 SV=1	15	15	0.939165	1.01316	0.923687	0.99646	0.968117	0.237885
A0A0G2K273	A0A0G2K273_RAT	Eukaryotic translation initiation factor 3 subunit E OS=Rattus norvegicus GN=LOC100909481 PE=3 SV=1	3	3	1.11647	1.13779	0.955823	0.974079	1.04604	0.400994
A0A0G2K290	A0A0G2K290_RAT	Uncharacterized protein OS=Rattus norvegicus PE=4 SV=1	1	1	1.16015	1.01756	1.30846	1.14765	1.15845	0.0761202
A0A0G2K2B3	A0A0G2K2B3_RAT	Far upstream element-binding protein 2 OS=Rattus norvegicus GN=Khsrp PE=1 SV=1	10	9	1.16174	1.10192	1.04521	0.991381	1.07506	0.133091
A0A0G2K2B5	A0A0G2K2B5_RAT	Aspartate-beta-hydroxylase OS=Rattus norvegicus GN=Asph PE=1 SV=1	2	2	0.922053	0.901487	0.91635	0.895911	0.90895	0.000664895
A0A0G2K2B7	A0A0G2K2B7_RAT	WD repeat domain 20 OS=Rattus norvegicus GN=Wdr20 PE=1 SV=1	1	1	0.786904	0.920699	0.78633	0.920027	0.85349	0.0321211
A0A0G2K2C2	A0A0G2K2C2_RAT	GMP synthase [glutamine-hydrolyzing] OS=Rattus norvegicus GN=Gmps PE=1 SV=1	1	1	0.989766	0.917344	1.14108	1.05759	1.02645	0.618298
A0A0G2K2C7	A0A0G2K2C7_RAT	Ubiquitin-specific peptidase 9, X-linked OS=Rattus norvegicus GN=Usp9x PE=1 SV=1	11	11	0.976989	0.935782	1.06967	1.02456	1.00175	0.955678
A0A0G2K2D6	A0A0G2K2D6_RAT	Tubulin polymerization-promoting protein OS=Rattus norvegicus GN=Tppp PE=1 SV=1	6	6	1.12074	1.06554	0.960165	0.912873	1.01483	0.775701
A0A0G2K2F4	A0A0G2K2F4_RAT	Serine and arginine-rich-splicing factor 12 OS=Rattus norvegicus GN=Srsf12 PE=4 SV=1	1	1	1.17829	1.07801	0.891473	0.815603	0.990846	0.919461
A0A0G2K2I0	A0A0G2K2I0_RAT	Suppressor of zeste 12 homolog (Drosophila) OS=Rattus norvegicus GN=Suz12 PE=1 SV=1	1	1	0.888372	1.69027	2.99535	5.69912	2.81828	0.182928
A0A0G2K2I6	A0A0G2K2I6_RAT	Dedicator of cytokinesis protein 9 OS=Rattus norvegicus GN=Dock9 PE=1 SV=1	1	1	1.06186	0.980952	1.14089	1.05397	1.05942	0.166803
A0A0G2K2L8	A0A0G2K2L8_RAT	Peripheral plasma membrane protein CASK OS=Rattus norvegicus GN=LOC100910506 PE=1 SV=1	18	18	1.00667	1.01398	1.03096	1.03844	1.02251	0.0549076
A0A0G2K2M9	A0A0G2K2M9_RAT	Serine/arginine repetitive matrix 2 OS=Rattus norvegicus GN=Srrm2 PE=1 SV=1	4	4	1.09091	0.926641	1.00909	0.857143	0.970946	0.606265
A0A0G2K2P3	A0A0G2K2P3_RAT	TNF alpha-induced protein 8 OS=Rattus norvegicus GN=Tnfaip8 PE=4 SV=1	2	2	1.27892	1.07131	0.962944	0.806628	1.02995	0.782412
A0A0G2K2P6	A0A0G2K2P6_RAT	HBS1-like protein OS=Rattus norvegicus GN=Hbs1l PE=1 SV=1	6	6	0.981448	0.944668	1.07055	1.03043	1.00677	0.821784
A0A0G2K2V3	A0A0G2K2V3_RAT	Ubiquitin-specific peptidase 31 OS=Rattus norvegicus GN=Usp31 PE=3 SV=1	1	1	1.08385	1.04092	1.02131	0.980858	1.03173	0.234793
A0A0G2K2Y2	A0A0G2K2Y2_RAT	WNK lysine deficient protein kinase 3 OS=Rattus norvegicus GN=Wnk3 PE=4 SV=1	3	1	0.691638	1.00253	0.684669	0.992424	0.842814	0.1767
A0A0G2K2Z0	A0A0G2K2Z0_RAT	Echinoderm microtubule-associated protein-like 4 OS=Rattus norvegicus GN=Eml4 PE=1 SV=1	4	4	0.948405	1.00757	0.980991	1.04219	0.99479	0.810433
A0A0G2K330	A0A0G2K330_RAT	Trifunctional enzyme subunit beta, mitochondrial OS=Rattus norvegicus GN=Hadhb PE=1 SV=1	5	5	0.908618	0.950017	0.907805	0.949167	0.928902	0.0094906
A0A0G2K336	A0A0G2K336_RAT	Aquaporin-4 OS=Rattus norvegicus GN=Aqp4 PE=1 SV=1	1	1	0.976367	1.01154	0.874409	0.905911	0.942058	0.162892
A0A0G2K350	A0A0G2K350_RAT	NSF attachment protein gamma OS=Rattus norvegicus GN=Napg PE=1 SV=1	9	9	1.14601	1.0229	1.04829	0.93568	1.03822	0.442129
A0A0G2K366	A0A0G2K366_RAT	Ribosomal protein S6 kinase OS=Rattus norvegicus GN=Rps6ka5 PE=1 SV=1	2	2	0.701149	0.628866	1.12644	1.01031	0.86669	0.346752
A0A0G2K3B0	A0A0G2K3B0_RAT	Growth factor receptor-bound protein 14 OS=Rattus norvegicus GN=Grb14 PE=1 SV=1	1	1	0.98212	0.988432	1.04087	1.04756	1.01474	0.452366
A0A0G2K3D9	A0A0G2K3D9_RAT	Transmembrane protein 132B (Fragment) OS=Rattus norvegicus GN=Tmem132b PE=4 SV=1	1	1	0.794479	0.915194	0.871166	1.00353	0.896093	0.0975378
A0A0G2K3H2	A0A0G2K3H2_RAT	Dedicator of cytokinesis 7 OS=Rattus norvegicus GN=Dock7 PE=1 SV=1	1	1	0.75643	1.02249	0.74584	1.00818	0.883236	0.223686
A0A0G2K3I1	A0A0G2K3I1_RAT	High affinity cationic amino acid transporter 1 OS=Rattus norvegicus GN=Slc7a1 PE=4 SV=1	2	2	0.86881	0.873868	1.17749	1.18435	1.02613	0.789091
A0A0G2K3I9	A0A0G2K3I9_RAT	Dual-specificity phosphatase 3 OS=Rattus norvegicus GN=Dusp3 PE=1 SV=1	3	3	0.981046	0.96363	1.03632	1.01793	0.999731	0.988103
A0A0G2K3J4	A0A0G2K3J4_RAT	A-kinase anchor protein SPHKAP OS=Rattus norvegicus GN=Sphkap PE=1 SV=1	5	5	1.03464	0.964132	1.09238	1.01793	1.02727	0.377661
A0A0G2K3K2	A0A0G2K3K2_RAT	Actin, cytoplasmic 1 OS=Rattus norvegicus GN=Actb PE=1 SV=1	9	9	0.988546	0.97898	1.01264	1.00284	0.995752	0.609182
A0A0G2K3L8	A0A0G2K3L8_RAT	WD repeat and FYVE domain-containing 1 OS=Rattus norvegicus GN=Wdfy1 PE=1 SV=1	3	3	0.99048	0.909777	0.992644	0.911765	0.951167	0.127393
A0A0G2K3Q5	A0A0G2K3Q5_RAT	Neuronal cell adhesion molecule OS=Rattus norvegicus GN=Nrcam PE=1 SV=1	15	2	1.01958	1.00148	0.966358	0.949199	0.984153	0.396412
A0A0G2K3Q6	A0A0G2K3Q6_RAT	Fructose-bisphosphate aldolase OS=Rattus norvegicus GN=Aldoc PE=1 SV=1	19	18	0.990929	1.00156	0.973073	0.983511	0.987268	0.124311
A0A0G2K3S6	A0A0G2K3S6_RAT	RNA binding motif protein 10, isoform CRA_a OS=Rattus norvegicus GN=Rbm10 PE=1 SV=1	3	3	1.06737	1.02945	0.991916	0.956685	1.01136	0.666645
A0A0G2K3S9	A0A0G2K3S9_RAT	Solute carrier family 24 member 4 OS=Rattus norvegicus GN=Slc24a4 PE=3 SV=1	1	1	0.855372	0.888412	0.892562	0.927039	0.890846	0.00500971
A0A0G2K3V4	A0A0G2K3V4_RAT	O-linked N-acetylglucosamine (GlcNAc) transferase (UDP-N-acetylglucosamine:polypeptide-N-acetylglucosaminyl transferase), isoform CRA_a OS=Rattus norvegicus GN=Ogt PE=1 SV=1	6	6	0.919797	0.997167	0.890232	0.965114	0.943078	0.0958059
A0A0G2K3V9	A0A0G2K3V9_RAT	Caseinolytic peptidase B protein homolog OS=Rattus norvegicus GN=Clpb PE=1 SV=1	3	3	0.96434	0.869245	1.05953	0.955053	0.962043	0.401282
A0A0G2K3W1	A0A0G2K3W1_RAT	von Willebrand factor A domain-containing 8 OS=Rattus norvegicus GN=Vwa8 PE=1 SV=1	1	1	1.01639	0.953846	1.04918	0.984615	1.00101	0.96387
A0A0G2K3Y8	A0A0G2K3Y8_RAT	60S ribosomal protein L11 OS=Rattus norvegicus GN=Rpl11 PE=1 SV=1	2	2	0.920948	1.01662	0.958592	1.05818	0.988584	0.732412
A0A0G2K3Z9	A0A0G2K3Z9_RAT	Uncharacterized protein OS=Rattus norvegicus PE=4 SV=1	4	4	0.898894	0.925105	1.01747	1.04713	0.97215	0.491716
A0A0G2K435	A0A0G2K435_RAT	DnaJ heat shock protein family (Hsp40) member C7 OS=Rattus norvegicus GN=Dnajc7 PE=1 SV=1	4	4	0.940499	0.887145	0.896353	0.845504	0.892375	0.0116903
A0A0G2K437	A0A0G2K437_RAT	Autocrine motility factor receptor OS=Rattus norvegicus GN=Amfr PE=1 SV=1	3	3	0.919893	0.988522	0.900668	0.967862	0.944236	0.071998
A0A0G2K459	A0A0G2K459_RAT	Mitochondrial carrier 2 OS=Rattus norvegicus GN=Mtch2 PE=1 SV=1	3	3	0.931588	0.985338	0.93531	0.989275	0.960378	0.0845268
A0A0G2K464	A0A0G2K464_RAT	Secretory carrier-associated membrane protein OS=Rattus norvegicus GN=Scamp5 PE=1 SV=1	2	2	0.957513	1.00325	0.938211	0.98303	0.970502	0.13047
A0A0G2K490	A0A0G2K490_RAT	TRAF2 and NCK-interacting kinase OS=Rattus norvegicus GN=Tnik PE=1 SV=1	15	10	0.934232	0.844027	1.03494	0.935011	0.937052	0.204884
A0A0G2K4A0	A0A0G2K4A0_RAT	RAB11 family-interacting protein 5 OS=Rattus norvegicus GN=Rab11fip5 PE=1 SV=1	5	3	1.09326	1.05014	1.08504	1.04225	1.06767	0.0126787
A0A0G2K4E8	A0A0G2K4E8_RAT	R3H domain-containing 2 OS=Rattus norvegicus GN=R3hdm2 PE=1 SV=1	1	1	0.953961	0.84455	0.96788	0.856872	0.905816	0.0605322
A0A0G2K4G3	A0A0G2K4G3_RAT	NEDD8 OS=Rattus norvegicus GN=Nedd8 PE=1 SV=1	1	1	0.98675	1.08205	0.935698	1.02607	1.00764	0.820866
A0A0G2K4N7	A0A0G2K4N7_RAT	Membrane palmitoylated protein 6 OS=Rattus norvegicus GN=Mpp6 PE=1 SV=1	10	8	1.04039	1.16928	0.800767	0.899969	0.977603	0.799191
A0A0G2K4R1	A0A0G2K4R1_RAT	Protein phosphatase 1, regulatory subunit 12C OS=Rattus norvegicus GN=Ppp1r12c PE=1 SV=1	4	4	0.879828	0.797665	1.03219	0.935798	0.91137	0.169806
A0A0G2K4T7	A0A0G2K4T7_RAT	General transcription factor II-I OS=Rattus norvegicus GN=Gtf2i PE=1 SV=1	4	4	1	0.935892	1.08202	1.01265	1.00764	0.815113
A0A0G2K4T8	A0A0G2K4T8_RAT	Mitochondrial intermediate peptidase OS=Rattus norvegicus GN=Mipep PE=1 SV=1	1	1	0.933428	1.13425	0.966006	1.17384	1.05188	0.450177
A0A0G2K4U4	A0A0G2K4U4_RAT	Voltage-dependent L-type calcium channel subunit beta-1 OS=Rattus norvegicus GN=Cacnb1 PE=1 SV=1	5	2	0.9201	0.87013	0.958801	0.90673	0.91394	0.0182116
A0A0G2K4U6	A0A0G2K4U6_RAT	Interleukin enhancer-binding factor 3 OS=Rattus norvegicus GN=Ilf3 PE=1 SV=1	8	5	1.0086	0.969196	1.0258	0.985725	0.997331	0.844139
A0A0G2K4U7	A0A0G2K4U7_RAT	Microtubule-associated scaffold protein 2 OS=Rattus norvegicus GN=Mtus2 PE=1 SV=1	1	1	0.980465	0.959054	0.934884	0.914468	0.947218	0.0347841
A0A0G2K4X8	A0A0G2K4X8_RAT	S-phase kinase-associated protein 1 OS=Rattus norvegicus GN=Skp1 PE=1 SV=1	5	5	1.07592	1.02131	1.0066	0.95551	1.01483	0.591421
A0A0G2K4Y7	A0A0G2K4Y7_RAT	Unconventional myosin-Va OS=Rattus norvegicus GN=Myo5a PE=1 SV=1	31	31	1.06143	1.01327	1.04149	0.994228	1.0276	0.160581
A0A0G2K502	A0A0G2K502_RAT	Malic enzyme OS=Rattus norvegicus GN=Me2 PE=1 SV=1	4	3	0.882049	0.941369	1.0084	1.07622	0.97701	0.621801
A0A0G2K528	A0A0G2K528_RAT	Syntaxin 16 OS=Rattus norvegicus GN=Stx16 PE=1 SV=1	3	3	0.970432	0.952962	0.973389	0.955865	0.963162	0.00553693
A0A0G2K532	A0A0G2K532_RAT	Leucine-rich repeat and fibronectin type-III domain-containing protein 5 OS=Rattus norvegicus GN=Lrfn5 PE=4 SV=1	2	2	1.11366	1.22256	1.03443	1.13557	1.12655	0.0467054
A0A0G2K543	A0A0G2K543_RAT	C2 calcium-dependent domain-containing 5 OS=Rattus norvegicus GN=C2cd5 PE=1 SV=1	6	6	1.06894	1.04817	1.0836	1.06255	1.06581	0.00293621
A0A0G2K548	A0A0G2K548_RAT	A-kinase-anchoring protein 9 OS=Rattus norvegicus GN=Akap9 PE=1 SV=1	4	4	1.00739	0.930423	1.00739	0.930423	0.968904	0.256108
A0A0G2K562	A0A0G2K562_RAT	Disintegrin and metalloproteinase domain-containing protein 10 OS=Rattus norvegicus GN=Adam10 PE=1 SV=1	1	1	0.938981	0.860478	1.13863	1.04343	0.995379	0.944104
A0A0G2K598	A0A0G2K598_RAT	Transforming, acidic coiled-coil-containing protein 2 OS=Rattus norvegicus GN=Tacc2 PE=1 SV=1	3	1	1.14244	1.10047	1.05079	1.01218	1.07647	0.0746136
A0A0G2K5B0	A0A0G2K5B0_RAT	TBC1 domain family, member 24 OS=Rattus norvegicus GN=Tbc1d24 PE=1 SV=1	6	6	0.99412	1.0028	0.974874	0.983391	0.988797	0.163964
A0A0G2K5C6	A0A0G2K5C6_RAT	Microtubule-associated protein 1A OS=Rattus norvegicus GN=Map1a PE=1 SV=1	56	2	1.01153	1.01611	0.990786	0.995272	1.00342	0.61607
A0A0G2K5C8	A0A0G2K5C8_RAT	Stromal interaction molecule 1 OS=Rattus norvegicus GN=Stim1 PE=1 SV=1	4	4	0.945265	0.944035	0.983058	0.981779	0.963534	0.0442963
A0A0G2K5D7	A0A0G2K5D7_RAT	Sperm antigen with calponin homology and coiled-coil domains 1 OS=Rattus norvegicus GN=Specc1 PE=1 SV=1	5	5	0.868233	0.963719	0.912155	1.01247	0.939145	0.146875
A0A0G2K5E4	A0A0G2K5E4_RAT	DnaJ heat shock protein family (Hsp40) member A3 OS=Rattus norvegicus GN=Dnaja3 PE=1 SV=1	6	6	1.01012	0.971952	1.0193	0.980782	0.995538	0.720969
A0A0G2K5E6	A0A0G2K5E6_RAT	60S ribosomal protein L30-like OS=Rattus norvegicus GN=LOC108351936 PE=4 SV=1	2	2	0.967585	1.05734	0.990681	1.08258	1.02455	0.432343
A0A0G2K5F1	A0A0G2K5F1_RAT	LRP16 protein OS=Rattus norvegicus GN=Macrod1 PE=1 SV=1	3	3	1.10154	1.0898	1.06308	1.05175	1.07654	0.00697229
A0A0G2K5L2	A0A0G2K5L2_RAT	Mitochondrial glutamate carrier 1-like OS=Rattus norvegicus GN=LOC100911440 PE=1 SV=1	9	7	0.944865	0.967585	0.910954	0.932859	0.939065	0.0141431
A0A0G2K5N6	A0A0G2K5N6_RAT	Rho-associated protein kinase OS=Rattus norvegicus GN=Rock2 PE=1 SV=1	20	20	0.946581	0.951905	0.992723	0.998306	0.972379	0.132302
A0A0G2K5P9	A0A0G2K5P9_RAT	Propionyl-CoA carboxylase alpha chain, mitochondrial OS=Rattus norvegicus GN=Pcca PE=1 SV=1	8	8	0.973479	1.02021	1.01262	1.06124	1.01689	0.416941
A0A0G2K5Q8	A0A0G2K5Q8_RAT	Secretory carrier-associated membrane protein OS=Rattus norvegicus GN=Clk2 PE=1 SV=1	3	3	0.973012	0.935589	1.08675	1.04495	1.01007	0.787394
A0A0G2K5U9	A0A0G2K5U9_RAT	Alpha-actinin-4 OS=Rattus norvegicus GN=Actn4 PE=1 SV=1	32	18	0.970523	0.976162	0.975329	0.980996	0.975753	0.00148408
A0A0G2K5X6	A0A0G2K5X6_RAT	Tyrosine-protein kinase receptor OS=Rattus norvegicus GN=Ntrk2 PE=1 SV=1	6	5	0.93917	0.904867	1.07278	1.03359	0.987603	0.773246
A0A0G2K5Y1	A0A0G2K5Y1_RAT	RCG20801, isoform CRA_c OS=Rattus norvegicus GN=Vipas39 PE=1 SV=1	4	4	0.873091	0.853234	0.913091	0.892324	0.882935	0.00278494
A0A0G2K613	A0A0G2K613_RAT	Uncharacterized protein OS=Rattus norvegicus PE=4 SV=1	2	2	0.90517	0.978989	0.945341	1.02244	0.962984	0.233931
A0A0G2K617	A0A0G2K617_RAT	RWD domain-containing protein 4 OS=Rattus norvegicus GN=Rwdd4 PE=1 SV=1	1	1	0.851732	1.00511	0.989177	1.16731	1.00333	0.962119
A0A0G2K654	A0A0G2K654_RAT	Histone cluster 1 H1 family member c OS=Rattus norvegicus GN=Hist1h1c PE=1 SV=1	9	2	0.898404	1.03119	0.951177	1.09177	0.993135	0.882577
A0A0G2K657	A0A0G2K657_RAT	Opioid-binding protein/cell adhesion molecule OS=Rattus norvegicus GN=Opcml PE=4 SV=1	4	3	0.978785	1.04531	0.927749	0.990809	0.985664	0.594237
A0A0G2K658	A0A0G2K658_RAT	Carbonyl reductase [NADPH] 1 OS=Rattus norvegicus GN=LOC102556347 PE=1 SV=1	8	8	1.1031	1.25199	0.95762	1.08688	1.09989	0.195872
A0A0G2K670	A0A0G2K670_RAT	Voltage-gated potassium channel subunit beta-2 OS=Rattus norvegicus GN=Kcnab2 PE=1 SV=1	5	5	0.962609	0.982196	1.02638	1.04727	1.00461	0.828171
A0A0G2K677	A0A0G2K677_RAT	Spectrin beta chain OS=Rattus norvegicus GN=Sptbn4 PE=1 SV=1	30	26	0.991634	0.94766	1.00365	0.959141	0.975521	0.161019
A0A0G2K681	A0A0G2K681_RAT	CAP-Gly domain-containing linker protein 1 OS=Rattus norvegicus GN=Clip1 PE=1 SV=1	17	14	1.05216	0.999693	1.01307	0.962551	1.00687	0.735
A0A0G2K694	A0A0G2K694_RAT	RalA-binding protein 1 OS=Rattus norvegicus GN=Ralbp1 PE=1 SV=1	4	4	0.875196	0.929167	0.861068	0.914167	0.894899	0.00719744
A0A0G2K6D5	A0A0G2K6D5_RAT	Pitrilysin metallopeptidase 1 OS=Rattus norvegicus GN=Pitrm1 PE=1 SV=1	6	6	0.886542	0.879351	0.999659	0.991551	0.939276	0.159374
A0A0G2K6E5	A0A0G2K6E5_RAT	G protein-coupled receptor kinase OS=Rattus norvegicus GN=Grk6 PE=1 SV=1	3	3	0.922499	1.09924	0.943898	1.12474	1.0226	0.693586
A0A0G2K6F2	A0A0G2K6F2_RAT	CUB and Sushi multiple domains 2 OS=Rattus norvegicus GN=Csmd2 PE=4 SV=1	7	7	0.987552	0.98371	1.06029	1.05616	1.02193	0.372884
A0A0G2K6G2	A0A0G2K6G2_RAT	Adipocyte plasma membrane-associated protein OS=Rattus norvegicus GN=Apmap PE=1 SV=1	3	3	0.98556	0.963142	1.02328	1	0.992995	0.617644
A0A0G2K6I5	A0A0G2K6I5_RAT	Transgelin OS=Rattus norvegicus GN=Tagln3 PE=1 SV=1	6	6	1.00254	1.05365	0.927101	0.974366	0.989414	0.715983
A0A0G2K6R9	A0A0G2K6R9_RAT	Ankyrin 2 OS=Rattus norvegicus GN=Ank2 PE=1 SV=1	83	3	0.991472	1.01491	1.01109	1.03499	1.01312	0.237728
A0A0G2K6S9	A0A0G2K6S9_RAT	Myosin-11 OS=Rattus norvegicus GN=Myh11 PE=1 SV=1	7	3	0.680583	0.777162	0.979612	1.11863	0.888995	0.342565
A0A0G2K6T9	A0A0G2K6T9_RAT	Protocadherin 1 OS=Rattus norvegicus GN=Pcdh1 PE=1 SV=1	11	11	0.975185	0.969931	1.08262	1.07679	1.02613	0.460798
A0A0G2K6U1	A0A0G2K6U1_RAT	Vesicle-fusing ATPase OS=Rattus norvegicus GN=Nsf PE=1 SV=1	34	34	1.0304	1.06132	0.974413	1.00366	1.01745	0.416595
A0A0G2K6V0	A0A0G2K6V0_RAT	Carboxylic ester hydrolase OS=Rattus norvegicus GN=Ache PE=3 SV=1	2	2	0.980896	0.959136	1.06269	1.03911	1.01046	0.695401
A0A0G2K6W6	A0A0G2K6W6_RAT	DIS3-like exonuclease 2 OS=Rattus norvegicus GN=Dis3l2 PE=1 SV=1	8	8	0.980902	0.929146	1.01804	0.964322	0.973102	0.241133
A0A0G2K6X6	A0A0G2K6X6_RAT	Non-specific serine/threonine protein kinase OS=Rattus norvegicus GN=Mark2 PE=1 SV=1	12	9	1.029	1.02252	1.00086	0.994557	1.01173	0.252589
A0A0G2K6X9	A0A0G2K6X9_RAT	Adenosine kinase OS=Rattus norvegicus GN=Adk PE=1 SV=1	6	6	0.980874	0.957	1.00701	0.982499	0.981846	0.173561
A0A0G2K712	A0A0G2K712_RAT	TBC1 domain family, member 5 OS=Rattus norvegicus GN=Tbc1d5 PE=1 SV=1	1	1	1.10629	1.03343	1.12581	1.05167	1.0793	0.0362478
A0A0G2K714	A0A0G2K714_RAT	Endophilin-B1 OS=Rattus norvegicus GN=Sh3glb1 PE=1 SV=1	5	4	1.09791	1.05388	1.05091	1.00877	1.05287	0.0623119
A0A0G2K717	A0A0G2K717_RAT	CCR4-NOT transcription complex, subunit 2 OS=Rattus norvegicus GN=Cnot2 PE=1 SV=1	1	1	1.15018	0.978947	1.07067	0.911278	1.02777	0.632025
A0A0G2K719	A0A0G2K719_RAT	DEAD-box helicase 3, X-linked OS=Rattus norvegicus GN=Ddx3x PE=1 SV=1	11	10	1.12721	1.12681	1.06671	1.06633	1.09677	0.0115831
A0A0G2K737	A0A0G2K737_RAT	Thioredoxin-like protein 1 OS=Rattus norvegicus GN=Txnl1 PE=1 SV=1	3	3	0.957176	0.903825	1.07697	1.01694	0.988727	0.782791
A0A0G2K751	A0A0G2K751_RAT	DnaJ homolog subfamily C member 8 OS=Rattus norvegicus GN=Dnajc8 PE=1 SV=1	1	1	1.16653	1.36133	0.923849	1.07812	1.13246	0.242703
A0A0G2K756	A0A0G2K756_RAT	Acyl-Coenzyme A binding domain containing 3 OS=Rattus norvegicus GN=Acbd3 PE=1 SV=1	4	4	1.02742	0.987132	1.11416	1.07047	1.04979	0.16656
A0A0G2K761	A0A0G2K761_RAT	Cullin 2 OS=Rattus norvegicus GN=Cul2 PE=1 SV=1	4	4	1.02949	1.04653	1.08451	1.10246	1.06575	0.0296157
A0A0G2K777	A0A0G2K777_RAT	Ras homolog family member T1 OS=Rattus norvegicus GN=Rhot1 PE=1 SV=1	7	6	1.01133	0.958132	1.09896	1.04115	1.02739	0.420067
A0A0G2K782	A0A0G2K782_RAT	Zinc finger, C2HC-type-containing 1A OS=Rattus norvegicus GN=Zc2hc1a PE=1 SV=1	5	5	0.961504	0.978127	0.988026	1.00511	0.983191	0.162784
A0A0G2K785	A0A0G2K785_RAT	Glycerol kinase OS=Rattus norvegicus GN=Gk PE=1 SV=1	9	7	0.970246	0.978234	0.986715	0.994837	0.982508	0.0459304
A0A0G2K7A6	A0A0G2K7A6_RAT	Transporter OS=Rattus norvegicus GN=Slc6a7 PE=1 SV=1	1	1	0.907437	0.929498	1.03323	1.05835	0.982127	0.665252
A0A0G2K7C4	A0A0G2K7C4_RAT	Casein kinase I isoform gamma-1 OS=Rattus norvegicus GN=Csnk1g1 PE=1 SV=1	4	2	0.967537	1.01617	1.00971	1.06046	1.01347	0.529882
A0A0G2K7G7	A0A0G2K7G7_RAT	Septin-8 OS=Rattus norvegicus GN=Sept8 PE=1 SV=1	9	6	0.991789	1.00334	0.925403	0.936183	0.96418	0.164205
A0A0G2K7J0	A0A0G2K7J0_RAT	Long-chain-fatty-acid--CoA ligase ACSBG1 OS=Rattus norvegicus GN=Acsbg1 PE=1 SV=1	10	10	0.974524	0.984466	1.0036	1.01383	0.994105	0.556066
A0A0G2K7L2	A0A0G2K7L2_RAT	Immunoglobulin superfamily, member 3 OS=Rattus norvegicus GN=Igsf3 PE=4 SV=1	1	1	0.788975	0.970117	1.04683	1.28717	1.02327	0.836142
A0A0G2K7L4	A0A0G2K7L4_RAT	Inositol-tetrakisphosphate 1-kinase OS=Rattus norvegicus GN=Itpk1 PE=1 SV=1	3	3	1.00063	0.949223	1.13161	1.07348	1.03874	0.405328
A0A0G2K7N9	A0A0G2K7N9_RAT	Rho-GTPase-activating protein 5 OS=Rattus norvegicus GN=Arhgap5 PE=1 SV=1	3	3	1.11151	0.984921	1.02679	0.909849	1.00827	0.856723
A0A0G2K7P2	A0A0G2K7P2_RAT	PHD finger protein 14 OS=Rattus norvegicus GN=Phf14 PE=1 SV=1	1	1	0.937984	0.869253	0.967442	0.896552	0.917808	0.0324909
A0A0G2K7P9	A0A0G2K7P9_RAT	Neural cell adhesion molecule 2 OS=Rattus norvegicus GN=Ncam2 PE=1 SV=1	19	19	0.966048	0.975544	1.01816	1.02817	0.996982	0.856947
A0A0G2K7S6	A0A0G2K7S6_RAT	WD repeat-containing protein 44 OS=Rattus norvegicus GN=Wdr44 PE=1 SV=1	12	12	0.87299	0.875869	0.908792	0.911789	0.89236	0.0019171
A0A0G2K7T6	A0A0G2K7T6_RAT	Nuclear pore complex protein Nup155 OS=Rattus norvegicus GN=Nup155 PE=1 SV=1	1	1	1.09524	1.12982	1.04422	1.07719	1.08662	0.0167304
A0A0G2K7W4	A0A0G2K7W4_RAT	Mitogen-activated protein kinase kinase kinase kinase 4 OS=Rattus norvegicus GN=Map4k4 PE=1 SV=1	6	1	0.937107	0.937107	0.72327	0.72327	0.830189	0.0706887
A0A0G2K7W6	A0A0G2K7W6_RAT	Similar to 60S ribosomal protein L27a OS=Rattus norvegicus GN=RGD1562402 PE=3 SV=1	2	2	1.02562	0.947633	1.02019	0.942611	0.984013	0.528701
A0A0G2K7X3	A0A0G2K7X3_RAT	Nuclear ubiquitous casein and cyclin-dependent kinase substrate 1 OS=Rattus norvegicus GN=Nucks1 PE=1 SV=1	1	1	1.20232	1.27561	1.07001	1.13525	1.1708	0.0305742
A0A0G2K7Y2	A0A0G2K7Y2_RAT	Oxidation resistance protein 1 OS=Rattus norvegicus GN=Oxr1 PE=1 SV=1	21	4	1.01546	1.10042	0.941966	1.02078	1.01966	0.58661
A0A0G2K808	A0A0G2K808_RAT	ArfGAP with SH3 domain, ankyrin repeat and PH domain 2 OS=Rattus norvegicus GN=Asap2 PE=1 SV=1	4	4	1.07175	1.03652	0.978759	0.946588	1.0084	0.784708
A0A0G2K824	A0A0G2K824_RAT	Mannose-1-phosphate guanyltransferase alpha OS=Rattus norvegicus GN=Gmppa PE=1 SV=1	1	1	0.813333	1.17308	0.942222	1.35897	1.0719	0.594815
A0A0G2K847	A0A0G2K847_RAT	ArfGAP with GTPase domain, ankyrin repeat and PH domain 1 OS=Rattus norvegicus GN=Agap1 PE=4 SV=1	3	2	0.881285	0.766707	1.0838	0.942892	0.918671	0.305899
A0A0G2K857	A0A0G2K857_RAT	Kinesin-like protein OS=Rattus norvegicus GN=Kifc2 PE=3 SV=2	1	1	1.09352	1.10256	1.09106	1.10008	1.09681	4.79191e-05
A0A0G2K865	A0A0G2K865_RAT	Tumor protein D52 OS=Rattus norvegicus GN=Tpd52 PE=1 SV=1	4	4	1.09187	1.14128	0.923946	0.965762	1.03071	0.591569
A0A0G2K872	A0A0G2K872_RAT	Cell adhesion molecule 3 OS=Rattus norvegicus GN=Cadm3 PE=1 SV=1	4	4	0.879064	1.01218	0.922741	1.06247	0.969115	0.512263
A0A0G2K8D6	A0A0G2K8D6_RAT	DCN1-like protein OS=Rattus norvegicus GN=Dcun1d1 PE=1 SV=1	4	3	0.993912	1.00685	0.983088	0.995888	0.994935	0.374603
A0A0G2K8E7	A0A0G2K8E7_RAT	Lysophospholipase D GDPD1 OS=Rattus norvegicus GN=Gdpd1 PE=1 SV=1	3	3	1.2496	1.18491	0.983425	0.932509	1.08761	0.336327
A0A0G2K8G0	A0A0G2K8G0_RAT	Adenomatous polyposis coli protein OS=Rattus norvegicus GN=Apc PE=1 SV=1	3	3	1.13636	0.982318	1.07727	0.931238	1.0318	0.540354
A0A0G2K8H0	A0A0G2K8H0_RAT	Caprin-1 OS=Rattus norvegicus GN=Caprin1 PE=1 SV=1	3	3	1.17079	1.20925	0.971731	1.00365	1.08885	0.230918
A0A0G2K8I5	A0A0G2K8I5_RAT	Protocadherin 19 OS=Rattus norvegicus GN=Pcdh19 PE=4 SV=1	1	1	0.961187	0.890063	1.07991	1	0.98279	0.693029
A0A0G2K8M7	A0A0G2K8M7_RAT	Tumor protein D52-like 1 OS=Rattus norvegicus GN=Tpd52l1 PE=4 SV=1	3	3	1.00941	0.960685	0.912883	0.868821	0.937949	0.13319
A0A0G2K8P3	A0A0G2K8P3_RAT	E3 ubiquitin-protein ligase OS=Rattus norvegicus GN=Nedd4 PE=1 SV=1	4	2	0.940022	1.01861	0.92012	0.997046	0.96895	0.273705
A0A0G2K8P5	A0A0G2K8P5_RAT	Stathmin OS=Rattus norvegicus GN=Stmn3 PE=1 SV=1	3	3	0.96387	0.953362	0.96387	0.953362	0.958616	0.000852103
A0A0G2K8R3	A0A0G2K8R3_RAT	LIM domain 7 OS=Rattus norvegicus GN=Lmo7 PE=1 SV=1	11	11	1.03544	1.0033	0.955203	0.925549	0.979872	0.471356
A0A0G2K8S6	A0A0G2K8S6_RAT	Glucosidase 1 OS=Rattus norvegicus GN=LOC103692171 PE=1 SV=1	2	2	0.938472	0.958123	1.02475	1.04621	0.991889	0.774328
A0A0G2K8U5	A0A0G2K8U5_RAT	Leucine-rich repeat-containing 49 OS=Rattus norvegicus GN=Lrrc49 PE=4 SV=1	1	1	0.955759	0.993656	0.980931	1.01983	0.987543	0.419087
A0A0G2K8V2	A0A0G2K8V2_RAT	Vinculin OS=Rattus norvegicus GN=Vcl PE=1 SV=1	27	27	0.9287	1.02067	1.00578	1.10538	1.01513	0.70412
A0A0G2K8W9	A0A0G2K8W9_RAT	Spectrin beta chain OS=Rattus norvegicus GN=Sptbn1 PE=1 SV=1	80	69	0.992316	0.980616	1.00777	0.995883	0.994145	0.371853
A0A0G2K904	A0A0G2K904_RAT	RCG56631, isoform CRA_d OS=Rattus norvegicus GN=Sltm PE=1 SV=1	2	2	1.02064	1.02148	0.898473	0.899215	0.959951	0.338796
A0A0G2K926	A0A0G2K926_RAT	Alpha-1-inhibitor III OS=Rattus norvegicus GN=LOC297568 PE=1 SV=1	3	3	0.82261	1.03754	1.12538	1.41942	1.10124	0.472966
A0A0G2K931	A0A0G2K931_RAT	Phosphoserine aminotransferase OS=Rattus norvegicus GN=Psat1 PE=1 SV=1	7	7	1.01382	1.01472	1.16303	1.16407	1.08891	0.131109
A0A0G2K946	A0A0G2K946_RAT	SPARC/osteonectin, cwcv and kazal-like domains proteoglycan 2 OS=Rattus norvegicus GN=Spock2 PE=1 SV=1	4	4	0.990164	1.06151	0.885246	0.949033	0.971489	0.496683
A0A0G2K948	A0A0G2K948_RAT	Double PHD fingers 2 OS=Rattus norvegicus GN=Dpf2 PE=1 SV=1	1	1	0.947581	0.900383	0.991935	0.942529	0.945607	0.0622117
A0A0G2K952	A0A0G2K952_RAT	Ubiquitin-specific peptidase 32 OS=Rattus norvegicus GN=Usp32 PE=1 SV=1	2	2	0.922252	1.07837	0.927614	1.08464	1.00322	0.947744
A0A0G2K999	A0A0G2K999_RAT	Sidekick cell adhesion molecule 2 OS=Rattus norvegicus GN=Sdk2 PE=1 SV=1	7	7	0.952208	1.02977	0.941448	1.01814	0.985391	0.56239
A0A0G2K9A2	A0A0G2K9A2_RAT	Arp2/3 complex 34 kDa subunit OS=Rattus norvegicus GN=Arpc2 PE=1 SV=1	7	7	0.973479	0.977328	0.972193	0.976037	0.974759	0.00021847
A0A0G2K9C5	A0A0G2K9C5_RAT	Numb-like protein OS=Rattus norvegicus GN=Numbl PE=1 SV=1	9	7	1.04127	0.989975	0.990497	0.941708	0.990861	0.68349
A0A0G2K9E0	A0A0G2K9E0_RAT	Ribonuclease inhibitor OS=Rattus norvegicus GN=Rnh1 PE=1 SV=1	11	11	0.991694	0.974364	1.03611	1.01801	1.00504	0.737186
A0A0G2K9E5	A0A0G2K9E5_RAT	Leucyl-tRNA synthetase 2, mitochondrial OS=Rattus norvegicus GN=Lars2 PE=1 SV=1	2	2	0.987374	0.858083	0.988215	0.858815	0.923122	0.131635
A0A0G2K9F2	A0A0G2K9F2_RAT	Nuclear export mediator factor OS=Rattus norvegicus GN=Nemf PE=1 SV=1	2	2	0.832669	0.808824	0.918725	0.892415	0.863158	0.0127167
A0A0G2K9F9	A0A0G2K9F9_RAT	Coronin OS=Rattus norvegicus GN=Coro7 PE=1 SV=1	8	8	0.946813	0.928254	0.952471	0.933802	0.940335	0.00177775
A0A0G2K9G3	A0A0G2K9G3_RAT	Mitochondrial ribosomal protein S24 OS=Rattus norvegicus GN=Mrps24 PE=1 SV=1	1	1	1.03527	1.02176	1.01675	1.00348	1.01932	0.060491
A0A0G2K9H8	A0A0G2K9H8_RAT	ADP-ribosylation factor 3 OS=Rattus norvegicus GN=Arf3 PE=3 SV=1	5	1	0.935823	0.913384	1.0398	1.01487	0.975968	0.487406
A0A0G2K9J0	A0A0G2K9J0_RAT	Tetratricopeptide repeat, ankyrin repeat and coiled-coil-containing 2 OS=Rattus norvegicus GN=Tanc2 PE=1 SV=1	5	5	1.01322	0.968096	0.992348	0.948156	0.980454	0.261723
A0A0G2K9J2	A0A0G2K9J2_RAT	ATPase H+-transporting V1 subunit H OS=Rattus norvegicus GN=Atp6v1h PE=1 SV=1	7	7	1.02121	1.03889	1.00047	1.01779	1.01959	0.0886829
A0A0G2K9L2	A0A0G2K9L2_RAT	Target of myb1-like 2 membrane-trafficking protein OS=Rattus norvegicus GN=Tom1l2 PE=1 SV=1	10	10	1.09401	0.95152	1.08737	0.945745	1.01966	0.664717
A0A0G2K9M4	A0A0G2K9M4_RAT	WD repeat and FYVE domain-containing 3 OS=Rattus norvegicus GN=Wdfy3 PE=1 SV=1	8	8	0.91251	0.952951	0.976267	1.01953	0.965315	0.218686
A0A0G2K9Q3	A0A0G2K9Q3_RAT	N-alpha-acetyltransferase 25, NatB auxiliary subunit OS=Rattus norvegicus GN=Naa25 PE=1 SV=1	1	1	1.07611	0.992798	1.04762	0.966511	1.02076	0.467495
A0A0G2K9Q6	A0A0G2K9Q6_RAT	Calcium-transporting ATPase OS=Rattus norvegicus GN=Atp2b3 PE=1 SV=1	21	9	1.02158	0.95038	0.997071	0.927578	0.974153	0.314145
A0A0G2K9U6	A0A0G2K9U6_RAT	Autophagy-related 16-like 1 OS=Rattus norvegicus GN=Atg16l1 PE=1 SV=1	1	1	0.875949	0.903394	0.901266	0.929504	0.902528	0.00298298
A0A0G2K9V4	A0A0G2K9V4_RAT	Cytohesin-3 OS=Rattus norvegicus GN=Cyth3 PE=4 SV=1	2	1	0.965591	0.841612	1.22473	1.06748	1.02485	0.779205
A0A0G2K9V6	A0A0G2K9V6_RAT	Threonine--tRNA ligase, cytoplasmic OS=Rattus norvegicus GN=Tars PE=1 SV=1	5	4	1.12	1.05951	1.09744	1.03816	1.07878	0.023452
A0A0G2KA20	A0A0G2KA20_RAT	Guanine nucleotide exchange factor DBS OS=Rattus norvegicus GN=Mcf2l PE=1 SV=1	2	1	0.957066	0.856	0.887299	0.7936	0.873491	0.0337623
A0A0G2KA27	A0A0G2KA27_RAT	MAP kinase-activating death domain protein OS=Rattus norvegicus GN=Madd PE=1 SV=1	15	15	1.00413	0.985585	0.998646	0.980205	0.992141	0.252671
A0A0G2KA50	A0A0G2KA50_RAT	VPS39 HOPS complex subunit OS=Rattus norvegicus GN=Vps39 PE=1 SV=1	1	1	0.909664	0.834297	0.985294	0.903661	0.908229	0.0588883
A0A0G2KA95	A0A0G2KA95_RAT	Neural cell adhesion molecule L1 OS=Rattus norvegicus GN=L1cam PE=1 SV=1	13	13	0.98451	0.940675	0.953925	0.911451	0.94764	0.040808
A0A0G2KAE2	A0A0G2KAE2_RAT	Tumor suppressor candidate 3 OS=Rattus norvegicus GN=Tusc3 PE=4 SV=1	2	2	0.945254	0.992616	0.954797	1.00264	0.973826	0.15892
A0A0G2KAI8	A0A0G2KAI8_RAT	Developmentally-regulated GTP-binding protein 2 OS=Rattus norvegicus GN=Drg2 PE=1 SV=1	3	3	1.0049	1.00663	1.02817	1.02994	1.01741	0.0816505
A0A0G2KAL9	A0A0G2KAL9_RAT	Mitochondrial fission factor OS=Rattus norvegicus GN=Mff PE=1 SV=1	6	6	1.00297	0.957854	0.987816	0.94338	0.973006	0.141692
A0A0G2KAM3	A0A0G2KAM3_RAT	Pyruvate dehydrogenase E1 component subunit beta, mitochondrial OS=Rattus norvegicus GN=Pdhb PE=1 SV=1	8	8	1.01418	1.03576	0.955993	0.97634	0.995568	0.821606
A0A0G2KAM8	A0A0G2KAM8_RAT	DDB1 and CUL4-associated factor 1 OS=Rattus norvegicus GN=Dcaf1 PE=1 SV=1	1	1	0.969697	0.902747	1.126	1.04826	1.01167	0.824717
A0A0G2KAS8	A0A0G2KAS8_RAT	WNK lysine deficient protein kinase 2 OS=Rattus norvegicus GN=Wnk2 PE=1 SV=1	8	8	0.974589	0.937723	0.968716	0.932072	0.953275	0.0224302
A0A0G2KAU2	A0A0G2KAU2_RAT	Armadillo repeat-containing X-linked protein 3 OS=Rattus norvegicus GN=Armcx3 PE=1 SV=1	3	3	0.930178	0.929078	0.910059	0.908983	0.919575	0.000817186
A0A0G2KAW5	A0A0G2KAW5_RAT	WD repeat domain 48 OS=Rattus norvegicus GN=Wdr48 PE=1 SV=1	4	4	0.935242	1.04435	1.01789	1.13664	1.03353	0.478127
A0A0G2KAZ7	A0A0G2KAZ7_RAT	Heterogeneous nuclear ribonucleoprotein D-like OS=Rattus norvegicus GN=Hnrnpdl PE=1 SV=1	3	1	1.11772	1.036	0.901699	0.835771	0.972796	0.698514
A0A0G2KB52	A0A0G2KB52_RAT	Microtubule-associated protein 7 OS=Rattus norvegicus GN=Map7 PE=1 SV=1	2	2	1.15074	1.06553	1.10478	1.02298	1.08601	0.0511825
A0A0G2KB56	A0A0G2KB56_RAT	Glutamine fructose-6-phosphate transaminase 1, isoform CRA_a OS=Rattus norvegicus GN=Gfpt1 PE=1 SV=1	2	2	0.995569	1.12333	1.09897	1.24	1.11447	0.106816
A0A0G2KB61	A0A0G2KB61_RAT	Protein phosphatase 1, regulatory subunit 13B OS=Rattus norvegicus GN=Ppp1r13b PE=1 SV=1	3	2	0.90249	0.83227	1.02697	0.947066	0.927199	0.172332
A0A0G2KBC7	A0A0G2KBC7_RAT	ATP-dependent 6-phosphofructokinase OS=Rattus norvegicus GN=Pfkm PE=1 SV=1	21	17	0.987394	0.994044	0.974789	0.981354	0.984395	0.0322645
A0A0G2QC02	A0A0G2QC02_RAT	Ski2-like RNA helicase OS=Rattus norvegicus GN=Skiv2l PE=1 SV=1	6	6	0.951724	0.959053	0.99739	1.00507	0.97831	0.204199
A0A0G2QC04	A0A0G2QC04_RAT	Plastin 1 OS=Rattus norvegicus GN=Pls1 PE=1 SV=1	5	3	1.10465	0.944334	1.21395	1.03777	1.07518	0.277132
A0A0G2QC17	A0A0G2QC17_RAT	Protein phosphatase 2C, magnesium dependent, catalytic subunit, isoform CRA_a OS=Rattus norvegicus GN=Pdp1 PE=1 SV=1	4	4	0.993745	1.00375	0.990813	1.00079	0.997275	0.431607
A0A0G2QC21	A0A0G2QC21_RAT	Rho guanine nucleotide exchange factor 7 OS=Rattus norvegicus GN=Arhgef7 PE=1 SV=1	7	7	1.10294	1.09484	1.02369	1.01617	1.05941	0.0808217
A0A0G2QC22	A0A0G2QC22_RAT	Putative uncharacterized protein RGD1306215_predicted OS=Rattus norvegicus GN=Paxx PE=1 SV=1	1	1	1.07706	1.03527	1.07798	1.03616	1.05662	0.0183252
A0A0G2QC33	A0A0G2QC33_RAT	Cysteine protease OS=Rattus norvegicus GN=Atg4b PE=1 SV=1	2	2	1.01621	1.02798	1.05627	1.0685	1.04224	0.0400318
A0A0G2QC38	A0A0G2QC38_RAT	Serine and arginine-rich-splicing factor 11 OS=Rattus norvegicus GN=Srsf11 PE=1 SV=1	2	2	0.927249	0.981793	0.910053	0.963585	0.94567	0.0454049
A0A0G2QC56	A0A0G2QC56_RAT	Coronin OS=Rattus norvegicus GN=Coro2a PE=1 SV=1	3	3	1.18544	1.13776	1.1802	1.13273	1.15903	0.00140684
A0A0H2UH94	A0A0H2UH94_RAT	GRIP and coiled-coil domain-containing protein 2 OS=Rattus norvegicus GN=Gcc2 PE=1 SV=1	1	1	0.855473	0.873102	0.981934	1.00217	0.92817	0.149691
A0A0H2UHA7	A0A0H2UHA7_RAT	Solute carrier family 15 (H+/peptide transporter), member 2, isoform CRA_a OS=Rattus norvegicus GN=Slc15a2 PE=1 SV=1	4	4	0.893789	0.900272	0.951283	0.958182	0.925882	0.0215003
A0A0H2UHE0	A0A0H2UHE0_RAT	Kv channel-interacting protein 1 OS=Rattus norvegicus GN=Kcnip1 PE=4 SV=1	1	1	1.02128	1.13609	1.20745	1.3432	1.177	0.0785151
A0A0H2UHE1	A0A0H2UHE1_RAT	Succinate--CoA ligase [ADP/GDP-forming] subunit alpha, mitochondrial OS=Rattus norvegicus GN=Suclg1 PE=1 SV=1	7	7	1.13019	1.11985	0.998951	0.98981	1.0597	0.212532
A0A0H2UHE5	A0A0H2UHE5_RAT	Protein phosphatase 1A OS=Rattus norvegicus GN=Ppm1a PE=1 SV=1	7	6	1.06355	1.07202	1.01	1.01805	1.0409	0.0800275
A0A0H2UHF6	A0A0H2UHF6_RAT	PRA1 family protein OS=Rattus norvegicus GN=Arl6ip5 PE=1 SV=1	1	1	0.888532	0.80878	0.924973	0.841951	0.866059	0.0135231
A0A0H2UHG0	A0A0H2UHG0_RAT	Tyrosine--tRNA ligase OS=Rattus norvegicus GN=Yars PE=1 SV=1	9	9	0.964214	0.956142	1.01872	1.01019	0.987316	0.482105
A0A0H2UHG3	A0A0H2UHG3_RAT	Cullin-5 OS=Rattus norvegicus GN=Cul5 PE=1 SV=1	1	1	1.09165	1.24074	1.03971	1.18171	1.13845	0.0542031
A0A0H2UHJ5	A0A0H2UHJ5_RAT	Zinc finger RNA-binding protein OS=Rattus norvegicus GN=Zfr PE=1 SV=1	7	7	0.953614	0.880221	1.05805	0.976622	0.967128	0.435527
A0A0H2UHK2	A0A0H2UHK2_RAT	Membrane-associated progesterone receptor component 1 OS=Rattus norvegicus GN=Pgrmc1 PE=1 SV=1	3	2	0.906016	0.974232	0.96601	1.03874	0.97125	0.367385
A0A0H2UHM5	A0A0H2UHM5_RAT	Protein disulfide-isomerase OS=Rattus norvegicus GN=Pdia3 PE=1 SV=1	10	10	1.06341	1.11098	0.935972	0.977837	1.02205	0.617964
A0A0H2UHP1	A0A0H2UHP1_RAT	Retinal dehydrogenase 1 OS=Rattus norvegicus GN=Aldh1a1 PE=1 SV=1	2	1	0.720143	0.848739	0.97148	1.14496	0.92133	0.448628
A0A0H2UHP5	A0A0H2UHP5_RAT	Chromodomain-helicase-DNA-binding protein 5 OS=Rattus norvegicus GN=Chd5 PE=4 SV=1	1	1	1.07368	1.04837	1.08607	1.06046	1.06714	0.00375125
A0A0H2UHP9	A0A0H2UHP9_RAT	RCG39700, isoform CRA_d OS=Rattus norvegicus GN=Rab6a PE=1 SV=1	6	3	1.00452	1.0678	1.03707	1.1024	1.05295	0.0855755
A0A0H2UHQ0	A0A0H2UHQ0_RAT	4F2 cell-surface antigen heavy chain OS=Rattus norvegicus GN=Slc3a2 PE=1 SV=1	7	7	0.944902	0.978576	0.984267	1.01934	0.981772	0.317623
A0A0H2UHS1	A0A0H2UHS1_RAT	RCG47431 OS=Rattus norvegicus GN=Bles03 PE=1 SV=1	2	2	1.28522	1.36481	0.992494	1.05395	1.17412	0.146938
A0A0H2UHS7	A0A0H2UHS7_RAT	60S ribosomal protein L18 OS=Rattus norvegicus GN=Rpl18 PE=1 SV=1	5	5	1.02575	1.00203	0.981995	0.959279	0.992263	0.6231
A0A0H2UHT5	A0A0H2UHT5_RAT	Protein phosphatase 1G OS=Rattus norvegicus GN=Ppm1g PE=1 SV=1	2	2	0.981439	0.945251	1.00928	0.972067	0.977009	0.180165
A0A0H2UHU1	A0A0H2UHU1_RAT	60S ribosomal protein L37a OS=Rattus norvegicus GN=Rpl37a PE=3 SV=1	1	1	0.99459	1.06496	0.837326	0.896566	0.94836	0.382715
A0A0H2UHV9	A0A0H2UHV9_RAT	Coatomer subunit gamma OS=Rattus norvegicus GN=Copg2 PE=1 SV=1	5	4	0.918919	0.926625	1.00381	1.01223	0.965396	0.256039
A0A0H2UHX3	A0A0H2UHX3_RAT	40S ribosomal protein S4 OS=Rattus norvegicus GN=Rps4x PE=1 SV=1	5	5	0.970115	1.01546	0.989804	1.03607	1.00286	0.855688
A0A0H2UHY8	A0A0H2UHY8_RAT	Aspartoacylase OS=Rattus norvegicus GN=Aspa PE=1 SV=1	3	3	1.01637	0.985041	0.95884	0.929284	0.972384	0.233602
A0A0H2UHZ2	A0A0H2UHZ2_RAT	Nucleosome assembly protein 1-like 4 OS=Rattus norvegicus GN=Nap1l4 PE=1 SV=1	3	3	0.961019	0.927204	1.04986	1.01292	0.987751	0.682937
A0A0H2UI10	A0A0H2UI10_RAT	Protein O-GlcNAcase OS=Rattus norvegicus GN=Mgea5 PE=1 SV=1	6	6	1.02395	0.968298	1.09555	1.03601	1.03095	0.320993
A0A0H2UI14	A0A0H2UI14_RAT	F-box/LRR-repeat protein 20 OS=Rattus norvegicus GN=Fbxl20 PE=1 SV=1	3	3	0.967463	0.959415	1.02084	1.01235	0.990019	0.566158
A0A0H2UI21	A0A0H2UI21_RAT	Carnitine O-acetyltransferase OS=Rattus norvegicus GN=Crat PE=1 SV=1	5	5	0.970314	0.98314	0.991081	1.00418	0.987179	0.168734
A0A0H2UI26	A0A0H2UI26_RAT	Metalloreductase STEAP3 OS=Rattus norvegicus GN=Steap3 PE=1 SV=1	3	3	1.01944	1.04629	1.05132	1.07901	1.04902	0.0277091
A0A0H2UI35	A0A0H2UI35_RAT	Homer protein homolog 1 OS=Rattus norvegicus GN=Homer1 PE=1 SV=1	10	9	1.07958	1.00677	0.973972	0.908279	0.992149	0.839694
A0A0H2UI38	A0A0H2UI38_RAT	40S ribosomal protein S19-like OS=Rattus norvegicus GN=Rps19 PE=4 SV=1	4	4	1.04641	1.11725	0.992713	1.05992	1.05408	0.124862
A0A0H4SRI2	A0A0H4SRI2_RAT	Kinase D-interacting substrate 220 isoform 1 OS=Rattus norvegicus GN=Kidins220 PE=2 SV=1	3	3	1.03357	0.993088	1.01379	0.974078	1.00363	0.795965
A0A0U1RRQ3	A0A0U1RRQ3_RAT	Ubiquitin-associated protein 2 OS=Rattus norvegicus GN=Ubap2 PE=1 SV=1	1	1	0.967862	1.08524	1.02596	1.15038	1.05736	0.239456
A0A0U1RRT8	A0A0U1RRT8_RAT	Septin 6 OS=Rattus norvegicus GN=Sept6 PE=1 SV=1	11	6	0.980375	1.05611	0.902977	0.97273	0.978047	0.533689
A0A0U1RRV5	A0A0U1RRV5_RAT	Clustered mitochondria protein homolog OS=Rattus norvegicus GN=Cluh PE=1 SV=1	4	4	1.03372	1.03818	1.07604	1.08069	1.05716	0.018851
A0A0U1RRX0	A0A0U1RRX0_RAT	Neuroligin-2 OS=Rattus norvegicus GN=Nlgn2 PE=1 SV=1	3	3	0.995931	0.978735	1.02589	1.00818	1.00218	0.840255
A0A0U1RRX4	A0A0U1RRX4_RAT	Microtubule-associated protein OS=Rattus norvegicus GN=Map2 PE=1 SV=1	53	1	0.977076	0.976291	0.989342	0.988547	0.982814	0.0167732
A0A0U1RRZ5	A0A0U1RRZ5_RAT	Protein PRRC2A OS=Rattus norvegicus GN=Prrc2a PE=1 SV=1	2	2	1.017	1.04798	0.979305	1.00914	1.01336	0.413711
A0A0U1RS25	A0A0U1RS25_RAT	UPF1, RNA helicase and ATPase OS=Rattus norvegicus GN=Upf1 PE=1 SV=1	6	6	0.898072	0.878706	1.00275	0.981132	0.940166	0.144378
A0A0U1RVI2	A0A0U1RVI2_RAT	Mitogen-activated protein kinase OS=Rattus norvegicus GN=Mapk10 PE=4 SV=1	5	3	0.932046	1.16339	0.891035	1.1122	1.02467	0.735961
A0A140TAA1	A0A140TAA1_RAT	Immunoglobulin superfamily, member 8 OS=Rattus norvegicus GN=Igsf8 PE=1 SV=1	6	6	1.05169	1.08934	1.07182	1.1102	1.08076	0.00746632
A0A140TAA5	A0A140TAA5_RAT	WD repeat domain phosphoinositide-interacting protein 4 OS=Rattus norvegicus GN=Wdr45 PE=1 SV=1	2	2	1.01693	0.914476	1.02862	0.924993	0.971255	0.407544
A0A140TAB2	A0A140TAB2_RAT	E3 ubiquitin-protein ligase RNF146 OS=Rattus norvegicus GN=Rnf146 PE=1 SV=1	1	1	0.946824	0.972686	0.896603	0.921093	0.934301	0.0278797
A0A140TAC3	A0A140TAC3_RAT	Epsin-1 OS=Rattus norvegicus GN=Epn1 PE=1 SV=1	5	5	0.978526	1.03813	0.941117	0.998441	0.989053	0.625839
A0A140TAD1	A0A140TAD1_RAT	ADP-sugar pyrophosphatase OS=Rattus norvegicus GN=Nudt5 PE=1 SV=1	2	2	0.943351	0.983638	1.06729	1.11287	1.02679	0.537563
A0A140TAE0	A0A140TAE0_RAT	Major vault protein OS=Rattus norvegicus GN=Mvp PE=1 SV=1	4	4	0.958678	0.97479	1.17631	1.19608	1.07646	0.31529
A0A140TAE6	A0A140TAE6_RAT	Enoyl-[acyl-carrier-protein] reductase, mitochondrial OS=Rattus norvegicus GN=Mecr PE=1 SV=1	2	2	0.825215	0.844575	0.959169	0.981672	0.902658	0.0909639
A0A140TAF7	A0A140TAF7_RAT	Protein O-glucosyltransferase 1 OS=Rattus norvegicus GN=Poglut1 PE=1 SV=1	1	1	1.09715	1.11155	0.931347	0.94357	1.0209	0.694575
A0A140TAH1	A0A140TAH1_RAT	Hepatocyte growth factor-regulated tyrosine kinase substrate OS=Rattus norvegicus GN=Hgs PE=1 SV=1	6	6	0.969907	0.974626	0.918367	0.922836	0.946434	0.037354
A0A140TAI1	A0A140TAI1_RAT	Ubiquilin 1, isoform CRA_a OS=Rattus norvegicus GN=Ubqln1 PE=1 SV=1	5	1	1.4642	0.996931	1.2694	0.864303	1.14871	0.35047
A0A140TAJ1	A0A140TAJ1_RAT	N-chimaerin OS=Rattus norvegicus GN=Chn1 PE=1 SV=1	3	3	0.878412	0.88796	1.10753	1.11957	0.998366	0.981959
A0A140TAJ3	A0A140TAJ3_RAT	Far upstream element-binding protein 1 OS=Rattus norvegicus GN=Fubp1 PE=1 SV=1	8	7	1.12862	1.05688	1.07065	1.00259	1.06469	0.087782
A0A140UHW6	A0A140UHW6_RAT	tRNA (guanine(26)-N(2))-dimethyltransferase OS=Rattus norvegicus GN=Trmt1 PE=1 SV=1	3	3	1.0481	0.825152	1.15499	0.909303	0.984386	0.844592
A0A140UHX0	A0A140UHX0_RAT	Protein kinase C delta type OS=Rattus norvegicus GN=Prkcd PE=1 SV=1	9	8	0.946431	0.992766	0.92494	0.970222	0.95859	0.0666137
A0A140UHX6	A0A140UHX6_RAT	Spectrin beta chain OS=Rattus norvegicus GN=Sptb PE=1 SV=1	27	22	1.01297	0.964429	1.09092	1.03864	1.02674	0.384949
A0A140UHX9	A0A140UHX9_RAT	CCZ1 homolog B, vacuolar protein-trafficking and biogenesis-associated OS=Rattus norvegicus GN=Ccz1b PE=1 SV=1	1	1	1.11579	1.16484	1.15088	1.20147	1.15824	0.00296255
A0A140UHY3	A0A140UHY3_RAT	EWS RNA-binding protein 1 OS=Rattus norvegicus GN=Ewsr1 PE=1 SV=1	2	2	1.05771	1.03941	1.0388	1.02083	1.03919	0.0137893
A0A146J2K6	A0A146J2K6_RAT	Lasp-2 OS=Rattus norvegicus GN=Nebl PE=2 SV=1	2	2	1.14131	0.99373	0.989199	0.861285	0.996382	0.953578
A0A1B0GWQ7	A0A1B0GWQ7_RAT	Translin OS=Rattus norvegicus GN=Tsn PE=1 SV=1	1	1	0.949348	0.941323	1.15797	1.14818	1.04921	0.472415
A0A1B0GWW0	A0A1B0GWW0_RAT	Ubiquitin protein ligase E3C (Fragment) OS=Rattus norvegicus GN=Ube3c PE=1 SV=1	2	2	1.17544	1.26415	1.05764	1.13747	1.15867	0.0342653
A0A1E1ERK2	A0A1E1ERK2_RAT	Syntaxin 1A OS=Rattus norvegicus GN=Stx1a PE=3 SV=1	8	6	0.868351	1.14468	0.871728	1.14913	1.00847	0.922271
A0A1L5YJQ7	A0A1L5YJQ7_RAT	Histone deacetylase OS=Rattus norvegicus GN=hdac6 PE=2 SV=1	8	1	1.0169	1.00383	0.999265	0.986428	1.00161	0.814954
A0A1S7IVG9	A0A1S7IVG9_RAT	Vitamin K epoxide reductase complex OS=Rattus norvegicus GN=Vkorc1 PE=2 SV=1	1	1	0.928304	0.963131	1.09102	1.13195	1.0286	0.601063
A0A1W2Q627	A0A1W2Q627_RAT	Eukaryotic translation initiation factor 4E OS=Rattus norvegicus GN=Eif4e PE=1 SV=1	1	1	1.02851	0.86994	1.30754	1.10594	1.07798	0.454129
A0A1W2Q656	A0A1W2Q656_RAT	Delta/notch-like EGF repeat-containing OS=Rattus norvegicus GN=Dner PE=1 SV=1	1	1	1.03734	0.927644	1.1473	1.02597	1.03457	0.497709
A0A1W2Q678	A0A1W2Q678_RAT	Family with sequence similarity 120C OS=Rattus norvegicus GN=FAM120C PE=1 SV=1	3	3	0.965286	1.03357	1.08511	1.16187	1.06146	0.235224
A0A1W2Q6C2	A0A1W2Q6C2_RAT	ADAM metallopeptidase domain 11 OS=Rattus norvegicus GN=Adam11 PE=4 SV=1	4	4	0.925955	0.998283	0.883227	0.952217	0.939921	0.0882131
A0A1W2Q6F8	A0A1W2Q6F8_RAT	NADH dehydrogenase [ubiquinone] 1 alpha subcomplex subunit 10, mitochondrial OS=Rattus norvegicus GN=Ndufa10l1 PE=3 SV=1	2	2	1.00968	1.01604	1.01613	1.02254	1.0161	0.00871475
A0A1W2Q6L2	A0A1W2Q6L2_RAT	60S ribosomal protein L13a OS=Rattus norvegicus GN=Rpl13a PE=1 SV=1	4	4	1.11498	1.09689	1.03178	1.01505	1.06468	0.0765764
A0A1W2Q6Q2	A0A1W2Q6Q2_RAT	Serine/threonine-protein kinase DCLK1 OS=Rattus norvegicus GN=Dclk1 PE=1 SV=1	13	12	0.884715	0.959543	0.883311	0.95802	0.921397	0.0357157
A0A292G0W2	A0A292G0W2_RAT	Gai-interacting protein OS=Rattus norvegicus GN=Phf24 PE=4 SV=1	14	14	0.89041	1.02296	0.890299	1.02283	0.956626	0.339356
A0A5D0	A0A5D0_RAT	Cd200 molecule OS=Rattus norvegicus GN=Cd200 PE=2 SV=1	2	2	0.857401	0.92955	1.01173	1.09687	0.973888	0.648363
A0JN29	A0JN29_RAT	Limb and neural patterns OS=Rattus norvegicus GN=Lnpk PE=1 SV=1	2	2	1.00998	1.04258	0.916168	0.945742	0.978618	0.513668
A0JN30	A0JN30_RAT	Canopy 2 homolog (Zebrafish) OS=Rattus norvegicus GN=Cnpy2 PE=1 SV=1	4	4	0.915279	0.937182	0.960561	0.983548	0.949142	0.0408619
A0JPJ7	OLA1_RAT	Obg-like ATPase 1 OS=Rattus norvegicus GN=Ola1 PE=2 SV=1	5	5	0.929271	0.919598	1.05967	1.04864	0.989293	0.794168
A0JPM9	EIF3J_RAT	Eukaryotic translation initiation factor 3 subunit J OS=Rattus norvegicus GN=Eif3j PE=1 SV=1	6	6	1.00118	1.00397	1.00043	1.00322	1.0022	0.0780346
A0MV40	A0MV40_RAT	Proline rich membrane protein OS=Rattus norvegicus GN=Shisa4 PE=2 SV=1	2	2	0.951746	0.982448	1.02022	1.05313	1.00189	0.937317
A0MZ67	SHOT1_RAT	Shootin-1 OS=Rattus norvegicus GN=Shtn1 PE=1 SV=1	5	5	1.02899	0.918283	1.10123	0.982755	1.00781	0.85229
A1A5L1	A1A5L1_RAT	Bleomycin hydrolase OS=Rattus norvegicus GN=Blmh PE=1 SV=1	4	4	0.940639	0.957223	1.01249	1.03034	0.985173	0.540115
A1A5L2	A1A5L2_RAT	Pgm1 protein (Fragment) OS=Rattus norvegicus GN=Pgm1 PE=2 SV=1	12	12	0.977577	1.00158	0.989155	1.01344	0.995437	0.597259
A1A5N6	A1A5N6_RAT	Hyaluronan and proteoglycan link protein 1 OS=Rattus norvegicus GN=Hapln1 PE=2 SV=1	5	4	1.04006	1.02779	1.01079	0.998866	1.01938	0.123008
A1A5P0	BORG5_RAT	Cdc42 effector protein 1 OS=Rattus norvegicus GN=Cdc42ep1 PE=1 SV=1	1	1	1.07152	0.981459	1.14845	1.05192	1.06334	0.162268
A1L108	ARP5L_RAT	Actin-related protein 2/3 complex subunit 5-like protein OS=Rattus norvegicus GN=Arpc5l PE=1 SV=2	2	2	1.07644	1.03634	1.01776	0.979847	1.02759	0.263029
A1L122	A1L122_RAT	NEDD8-activating enzyme E1 regulatory subunit OS=Rattus norvegicus GN=Nae1 PE=2 SV=1	5	5	0.994778	0.997382	1.08982	1.09267	1.04366	0.210337
A1L1I6	A1L1I6_RAT	Reticulon OS=Rattus norvegicus GN=Rtn3 PE=2 SV=1	4	1	0.846411	0.849664	0.844019	0.847262	0.846839	9.70877e-07
A1L1J8	A1L1J8_RAT	RAB5B, member RAS oncogene family OS=Rattus norvegicus GN=Rab5b PE=1 SV=1	5	3	0.956975	0.95313	0.998655	0.994643	0.975851	0.139034
A1L1K8	HABP4_RAT	Intracellular hyaluronan-binding protein 4 OS=Rattus norvegicus GN=Habp4 PE=1 SV=1	4	4	0.671429	0.746032	0.921429	1.02381	0.840675	0.141989
A1L1L9	A1L1L9_RAT	RGD1563224 protein OS=Rattus norvegicus GN=Tmem65 PE=2 SV=1	4	4	1.08221	1.07359	1.01903	1.01091	1.04644	0.0851571
A2RRU1	GYS1_RAT	Glycogen [starch] synthase, muscle OS=Rattus norvegicus GN=Gys1 PE=1 SV=1	2	2	0.890777	1.02228	0.788835	0.905292	0.901797	0.132165
A2RUW1	TOLIP_RAT	Toll-interacting protein OS=Rattus norvegicus GN=Tollip PE=1 SV=1	5	5	0.995431	0.997802	0.995066	0.997435	0.996434	0.0141791
A2VCW8	A2VCW8_RAT	Septin 7 OS=Rattus norvegicus GN=Sept7 PE=2 SV=1	16	1	1.01494	0.972908	1.05473	1.01104	1.0134	0.481382
A2VCW9	AASS_RAT	Alpha-aminoadipic semialdehyde synthase, mitochondrial OS=Rattus norvegicus GN=Aass PE=2 SV=1	2	2	0.849765	0.775161	1.15258	1.05139	0.957225	0.658202
A2VCX1	TIPRL_RAT	TIP41-like protein OS=Rattus norvegicus GN=Tiprl PE=1 SV=1	1	1	0.980692	1.00472	1.04957	1.07529	1.02757	0.287496
A2VD09	A2VD09_RAT	Abi1 protein OS=Rattus norvegicus GN=Abi1 PE=1 SV=1	6	4	1.06335	1.07108	0.992719	0.999931	1.03177	0.220302
A2VD12	PBIP1_RAT	Pre-B-cell leukemia transcription factor-interacting protein 1 OS=Rattus norvegicus GN=Pbxip1 PE=1 SV=1	4	4	0.955821	1.03983	0.996827	1.08444	1.01923	0.537311
A3FM27	A3FM27_RAT	Chloride intracellular channel protein OS=Rattus norvegicus GN=Clic4 PE=2 SV=1	1	1	0.994142	0.912442	1.13724	1.04378	1.0219	0.673126
A4GW50	A4GW50_RAT	RCG29601 OS=Rattus norvegicus GN=Stk38l PE=1 SV=1	2	2	1.07503	0.984234	1.15129	1.05405	1.06615	0.15003
A6JFQ6	CLVS1_RAT	Clavesin-1 OS=Rattus norvegicus GN=Clvs1 PE=1 SV=1	2	1	0.946201	0.932819	0.985002	0.97107	0.958773	0.039656
A6Y7S3	A6Y7S3_RAT	Potassium channel tetramerisation domain containing 8 (Predicted) OS=Rattus norvegicus GN=Kctd8 PE=2 SV=1	3	3	0.961777	0.93038	1.02617	0.992672	0.97775	0.358131
A7VJC2	ROA2_RAT	Heterogeneous nuclear ribonucleoproteins A2/B1 OS=Rattus norvegicus GN=Hnrnpa2b1 PE=1 SV=1	10	8	1.06448	1.05966	1.01575	1.01115	1.03776	0.0752002
A8WCF8	TPRGL_RAT	Tumor protein p63-regulated gene 1-like protein OS=Rattus norvegicus GN=Tprg1l PE=1 SV=1	2	2	0.904555	0.903086	0.979935	0.978343	0.94148	0.0743545
A9CMA6	TM163_RAT	Transmembrane protein 163 OS=Rattus norvegicus GN=Tmem163 PE=1 SV=1	2	2	0.918539	1.07213	1.00562	1.17377	1.04251	0.487685
A9UMV9	A9UMV9_RAT	NADH:ubiquinone oxidoreductase subunit A7 OS=Rattus norvegicus GN=Ndufa7 PE=1 SV=1	6	6	1.07063	1.14939	0.879056	0.943721	1.0107	0.871905
A9UMW1	A9UMW1_RAT	Glutathione S-transferase alpha 4 OS=Rattus norvegicus GN=Gsta4 PE=2 SV=1	2	1	1.10149	1.07129	1.00015	0.972729	1.03642	0.312056
B0BMT9	B0BMT9_RAT	Sqrdl protein OS=Rattus norvegicus GN=Sqor PE=1 SV=1	3	3	0.954748	0.961285	0.911065	0.917303	0.9361	0.015416
B0BMV5	B0BMV5_RAT	RAB8B, member RAS oncogene family OS=Rattus norvegicus GN=Rab8b PE=2 SV=1	5	2	0.877761	0.842403	1.10162	1.05724	0.969757	0.670525
B0BMW0	B0BMW0_RAT	RAB14, member RAS oncogene family OS=Rattus norvegicus GN=Rab14 PE=1 SV=1	8	7	0.962114	1.02518	0.97185	1.03556	0.998677	0.94756
B0BMW2	B0BMW2_RAT	3-hydroxyacyl-CoA dehydrogenase type-2 OS=Rattus norvegicus GN=Hsd17b10 PE=1 SV=1	7	7	1.03038	0.984146	1.08988	1.04098	1.03635	0.192457
B0BMX3	B0BMX3_RAT	S100 calcium binding protein A16 (Predicted), isoform CRA_a OS=Rattus norvegicus GN=S100a16 PE=1 SV=1	1	1	1.03796	0.936187	1.04573	0.943191	0.990768	0.775296
B0BMY6	B0BMY6_RAT	LOC64038 protein OS=Rattus norvegicus GN=Otulin PE=1 SV=1	1	1	1.03804	0.784932	1.13949	0.861644	0.956028	0.624613
B0BMY7	B0BMY7_RAT	Protein tyrosine kinase 9-like (A6-related protein) (Predicted), isoform CRA_b OS=Rattus norvegicus GN=Twf2 PE=1 SV=1	5	5	0.88586	0.893573	0.962521	0.970902	0.928214	0.0488731
B0BMZ1	B0BMZ1_RAT	RGD1305587 protein OS=Rattus norvegicus GN=Fam241b PE=1 SV=1	2	2	0.86034	1.32552	0.957923	1.47586	1.15491	0.368054
B0BN18	PFD2_RAT	Prefoldin subunit 2 OS=Rattus norvegicus GN=Pfdn2 PE=2 SV=1	4	4	1.11971	1.10395	1.04742	1.03268	1.07594	0.0371541
B0BN19	B0BN19_RAT	RAB22A, member RAS oncogene family OS=Rattus norvegicus GN=Rab22a PE=1 SV=1	3	1	1.07672	1.03475	1.20194	1.15508	1.11712	0.0530102
B0BN30	B0BN30_RAT	Mitochondrial carrier 1 OS=Rattus norvegicus GN=Mtch1 PE=1 SV=1	5	5	0.984101	1.00313	0.976694	0.99558	0.989876	0.18378
B0BN46	B0BN46_RAT	Glyoxylate and hydroxypyruvate reductase OS=Rattus norvegicus GN=Grhpr PE=1 SV=1	4	4	0.702703	0.781646	0.900427	1.00158	0.846589	0.101775
B0BN55	B0BN55_RAT	Uroporphyrinogen decarboxylase OS=Rattus norvegicus GN=Urod PE=1 SV=1	1	1	0.960589	0.963428	1.07256	1.07573	1.01808	0.615644
B0BN63	B0BN63_RAT	Activator of Hsp90 ATPase activity 1 OS=Rattus norvegicus GN=Ahsa1 PE=1 SV=1	5	5	0.96414	1.01458	0.973513	1.02444	0.994169	0.721546
B0BN65	B0BN65_RAT	Family with sequence similarity 49, member A OS=Rattus norvegicus GN=Fam49a PE=1 SV=1	5	5	0.999653	1.01371	1.15829	1.17458	1.08656	0.158486
B0BN81	B0BN81_RAT	40S ribosomal protein S5 OS=Rattus norvegicus GN=Rps5 PE=1 SV=1	6	6	0.978281	0.988668	1.02254	1.0334	1.00572	0.694
B0BN83	B0BN83_RAT	Armadillo repeat-containing protein 1 OS=Rattus norvegicus GN=Armc1 PE=1 SV=1	4	4	0.728235	1.08217	0.689412	1.02448	0.881073	0.321721
B0BN85	SGT1_RAT	Protein SGT1 homolog OS=Rattus norvegicus GN=Sugt1 PE=2 SV=1	5	5	1.00185	0.999262	1.01666	1.01403	1.00795	0.16401
B0BN86	TMM11_RAT	Transmembrane protein 11, mitochondrial OS=Rattus norvegicus GN=Tmem11 PE=2 SV=1	2	2	0.93014	0.924603	0.916168	0.910714	0.920406	0.000349607
B0BN93	PSD13_RAT	26S proteasome non-ATPase regulatory subunit 13 OS=Rattus norvegicus GN=Psmd13 PE=1 SV=1	7	7	0.961157	1.0159	0.997079	1.05387	1.007	0.74104
B0BN97	B0BN97_RAT	Txndc12 protein (Fragment) OS=Rattus norvegicus GN=Txndc12 PE=2 SV=1	1	1	0.861642	0.926239	0.974128	1.04716	0.952292	0.309865
B0BNA5	COTL1_RAT	Coactosin-like protein OS=Rattus norvegicus GN=Cotl1 PE=1 SV=1	2	2	1.11117	0.988484	1.08074	0.961422	1.03545	0.396232
B0BNE5	ESTD_RAT	S-formylglutathione hydrolase OS=Rattus norvegicus GN=Esd PE=2 SV=1	1	1	1.14771	1.23924	0.882767	0.953165	1.05572	0.549857
B0BNE6	B0BNE6_RAT	NADH dehydrogenase (Ubiquinone) Fe-S protein 8 (Predicted), isoform CRA_a OS=Rattus norvegicus GN=Ndufs8 PE=1 SV=1	2	2	1.06111	1.01596	1.02593	0.98227	1.02132	0.280309
B0BNE7	B0BNE7_RAT	Tetraspanin OS=Rattus norvegicus GN=Tspan7 PE=2 SV=1	1	1	0.918451	1.10945	0.85832	1.03682	0.98076	0.756724
B0BNF6	B0BNF6_RAT	Membrane-associated ring finger (C3HC4) 5 OS=Rattus norvegicus GN=March5 PE=1 SV=1	3	3	1.02585	1.0199	1.13344	1.12687	1.07652	0.0903381
B0BNG0	EMC2_RAT	ER membrane protein complex subunit 2 OS=Rattus norvegicus GN=Emc2 PE=2 SV=1	2	2	0.92554	0.889231	1.0016	0.962308	0.94467	0.105739
B0BNG3	B0BNG3_RAT	Lectin, mannose-binding 2 OS=Rattus norvegicus GN=Lman2 PE=1 SV=1	3	3	0.931952	0.956555	0.990447	1.01659	0.973887	0.255201
B0BNJ4	B0BNJ4_RAT	ETHE1, persulfide dioxygenase OS=Rattus norvegicus GN=Ethe1 PE=1 SV=1	4	4	1.01673	0.827761	0.969856	0.789598	0.900987	0.167988
B0BNK1	B0BNK1_RAT	RAB5C, member RAS oncogene family OS=Rattus norvegicus GN=Rab5c PE=1 SV=1	5	3	0.865164	0.890336	0.938316	0.965615	0.914858	0.0331949
B0BNL2	B0BNL2_RAT	Peptidyl-prolyl cis-trans isomerase OS=Rattus norvegicus GN=Pin1 PE=1 SV=1	3	3	0.945177	0.965957	1.2408	1.26809	1.10501	0.311906
B0BNM1	NNRE_RAT	NAD(P)H-hydrate epimerase OS=Rattus norvegicus GN=Naxe PE=2 SV=1	4	4	1.03204	1.00571	1.03548	1.00906	1.02057	0.0750566
B0BNM6	B0BNM6_RAT	LOC683402 protein OS=Rattus norvegicus GN=Ap3s2 PE=2 SV=1	4	4	0.986072	1.03456	0.974214	1.02212	1.00424	0.786868
B0BNN3	CAH1_RAT	Carbonic anhydrase 1 OS=Rattus norvegicus GN=Ca1 PE=1 SV=1	1	1	0.956376	1.0536	1.50336	1.65619	1.29238	0.183932
B0K010	B0K010_RAT	Thioredoxin domain-containing 17 OS=Rattus norvegicus GN=Txndc17 PE=1 SV=1	2	2	0.815217	0.707547	1.36957	1.18868	1.02025	0.904627
B0K014	B0K014_RAT	D-aminoacyl-tRNA deacylase OS=Rattus norvegicus GN=Dtd1 PE=1 SV=1	3	3	1.06968	1.0938	0.93415	0.955215	1.01321	0.763491
B0K017	B0K017_RAT	ADP-ribosylhydrolase like 2 (Predicted) OS=Rattus norvegicus GN=Adprhl2 PE=1 SV=1	1	1	1.04245	0.884885	1.10613	0.938939	0.993102	0.898773
B0K020	CISD1_RAT	CDGSH iron-sulfur domain-containing protein 1 OS=Rattus norvegicus GN=Cisd1 PE=3 SV=1	4	4	0.962172	0.943746	0.911087	0.89364	0.927661	0.0185617
B0K025	OSTC_RAT	Oligosaccharyltransferase complex subunit OSTC OS=Rattus norvegicus GN=Ostc PE=2 SV=1	1	1	0.810526	0.930514	1.54211	1.77039	1.26338	0.340249
B0K030	B0K030_RAT	DnaJ (Hsp40) homolog, subfamily B, member 1 (Predicted), isoform CRA_b OS=Rattus norvegicus GN=Dnajb1 PE=1 SV=1	4	4	0.973881	1.00772	0.935323	0.967825	0.971188	0.147324
B0K031	B0K031_RAT	60S ribosomal protein L7 OS=Rattus norvegicus GN=Rpl7 PE=1 SV=1	6	6	1.02466	1.03183	0.925373	0.931852	0.97843	0.508647
B0LPN4	RYR2_RAT	Ryanodine receptor 2 OS=Rattus norvegicus GN=Ryr2 PE=1 SV=2	27	27	0.993827	1.04767	1.00517	1.05963	1.02657	0.195115
B0LT89	STK24_RAT	Serine/threonine-protein kinase 24 OS=Rattus norvegicus GN=Stk24 PE=2 SV=1	4	2	1.00592	0.866856	1.06509	0.917847	0.963927	0.475052
B0VXR4	B0VXR4_RAT	JIP3 protein OS=Rattus norvegicus GN=Mapk8ip3 PE=2 SV=1	4	4	1.03719	1.02974	1.01756	1.01026	1.02369	0.0294129
B1H219	B1H219_RAT	Dickkopf WNT-signaling pathway inhibitor 3 OS=Rattus norvegicus GN=Dkk3 PE=2 SV=1	2	2	1.05614	1.04709	0.927822	0.919878	0.987733	0.761835
B1H223	B1H223_RAT	Down syndrome critical region gene 3 OS=Rattus norvegicus GN=Dscr3 PE=2 SV=1	3	3	0.980349	0.871845	0.888646	0.790291	0.882783	0.0573233
B1H227	B1H227_RAT	LOC682908 protein OS=Rattus norvegicus GN=Rcc1 PE=1 SV=1	3	3	1.02946	0.966949	0.932897	0.876249	0.951389	0.226586
B1H241	B1H241_RAT	Resistance to inhibitors of cholinesterase 8 homolog A (C. elegans) OS=Rattus norvegicus GN=Ric8a PE=1 SV=1	5	5	0.944739	0.962742	0.96902	0.987486	0.965997	0.0308269
B1H248	B1H248_RAT	Vacuolar protein-sorting-associated protein 36 OS=Rattus norvegicus GN=Vps36 PE=1 SV=1	2	2	1.01685	0.886515	1.09954	0.958611	0.990378	0.844752
B1H257	B1H257_RAT	BLOC-1-related complex subunit 5 OS=Rattus norvegicus GN=Borcs5 PE=1 SV=1	1	1	0.92284	0.943218	0.925926	0.946372	0.934589	0.00162044
B1H259	B1H259_RAT	Coagulation factor C homolog (Limulus polyphemus) (Predicted), isoform CRA_a OS=Rattus norvegicus GN=Coch PE=2 SV=1	1	1	0.694524	0.956349	0.841499	1.15873	0.912776	0.438758
B1H262	B1H262_RAT	Protein phosphatase 1, regulatory subunit 9B OS=Rattus norvegicus GN=Ppp1r9b PE=2 SV=1	11	11	1.078	1.02392	0.919254	0.873134	0.973576	0.613056
B1H266	B1H266_RAT	Nibp protein (Fragment) OS=Rattus norvegicus GN=Trappc9 PE=2 SV=1	4	3	1.06028	1.035	1.01103	0.986923	1.02331	0.235548
B1H267	SNX5_RAT	Sorting nexin-5 OS=Rattus norvegicus GN=Snx5 PE=1 SV=1	7	6	0.971997	0.946436	1.01052	0.983945	0.978224	0.200273
B1H270	B1H270_RAT	Succinate--CoA ligase [GDP-forming] subunit beta, mitochondrial OS=Rattus norvegicus GN=Suclg2 PE=2 SV=1	6	6	1.05024	0.977606	1.12825	1.05022	1.05158	0.192169
B1H271	B1H271_RAT	Mitochondrial coenzyme A transporter SLC25A42 OS=Rattus norvegicus GN=Slc25a42 PE=1 SV=1	1	1	1.04203	1.03602	1.04348	1.03746	1.03975	0.000198086
B1H2A2	B1H2A2_RAT	Fibronectin type III and SPRY domain-containing 1 OS=Rattus norvegicus GN=Fsd1 PE=1 SV=1	7	7	0.998309	1.05801	0.985086	1.044	1.02135	0.311129
B1H2A6	B1H2A6_RAT	FMR1 autosomal homolog 2 OS=Rattus norvegicus GN=Fxr2 PE=1 SV=1	3	2	0.933911	0.916047	1.00867	0.989373	0.962	0.183111
B1PLB1	B1PLB1_RAT	CD34 antigen (Predicted) OS=Rattus norvegicus GN=Cd34 PE=1 SV=1	3	3	0.962764	1.08559	1.11314	1.25515	1.10416	0.181024
B1WBM0	B1WBM0_RAT	Tetraspanin OS=Rattus norvegicus GN=Cd9 PE=2 SV=1	2	2	1.16154	1.02939	1.15653	1.02495	1.0931	0.0921428
B1WBM2	B1WBM2_RAT	RAB interacting factor OS=Rattus norvegicus GN=Rabif PE=2 SV=1	2	2	1.12896	1.10971	1.06335	1.04522	1.08681	0.0212055
B1WBM7	B1WBM7_RAT	Clec2l protein (Fragment) OS=Rattus norvegicus GN=Clec2l PE=2 SV=1	1	1	1.01685	0.956772	1.01761	0.957493	0.98718	0.513524
B1WBQ0	B1WBQ0_RAT	CDC5 cell division cycle 5-like (S. pombe) OS=Rattus norvegicus GN=Cdc5l PE=1 SV=1	4	4	1.01245	0.989917	1.07326	1.04937	1.03125	0.191684
B1WBQ5	B1WBQ5_RAT	Serine/threonine kinase 3 (STE20 homolog, yeast) OS=Rattus norvegicus GN=Stk3 PE=1 SV=1	2	2	0.947867	0.988468	0.862559	0.899506	0.9246	0.0714487
B1WBR5	B1WBR5_RAT	Mobp protein OS=Rattus norvegicus GN=Mobp PE=2 SV=1	2	2	1.03635	1.03404	1.13489	1.13236	1.08441	0.0590692
B1WBS4	B1WBS4_RAT	Similar to Vacuolar protein sorting 26 homolog (VPS26 protein homolog), isoform CRA_a OS=Rattus norvegicus GN=Vps26b PE=1 SV=1	4	4	0.987876	1.02688	0.976123	1.01466	1.00138	0.913412
B1WBS7	B1WBS7_RAT	RGD1562135 protein OS=Rattus norvegicus GN=Fam185a PE=2 SV=1	1	1	0.936364	1.05777	0.9625	1.08729	1.01098	0.782817
B1WBU8	PLHD1_RAT	Pleckstrin homology domain-containing family D member 1 OS=Rattus norvegicus GN=Plekhd1 PE=2 SV=1	1	1	1.07498	0.986241	1.11043	1.01876	1.0476	0.185692
B1WBV6	B1WBV6_RAT	Aplp1 protein OS=Rattus norvegicus GN=Aplp1 PE=2 SV=1	5	5	0.989184	0.959532	0.981459	0.952038	0.970553	0.0442433
B1WBW4	ARM10_RAT	Armadillo repeat-containing protein 10 OS=Rattus norvegicus GN=Armc10 PE=1 SV=1	7	7	1.01246	0.970248	1.02287	0.980224	0.996449	0.796317
B1WBX6	B1WBX6_RAT	Small ArfGAP2 OS=Rattus norvegicus GN=Smap2 PE=1 SV=1	7	6	1.02007	0.972266	1.02074	0.972904	0.996493	0.815893
B1WBY1	B1WBY1_RAT	Cul1 protein OS=Rattus norvegicus GN=Cul1 PE=1 SV=1	5	5	0.997477	0.965798	1.12195	1.08632	1.04289	0.326737
B1WBY5	B1WBY5_RAT	DnaJ (Hsp40) homolog, subfamily C, member 11 OS=Rattus norvegicus GN=Dnajc11 PE=1 SV=1	5	5	0.987792	1.01797	0.96233	0.991733	0.989957	0.442732
B1WC03	B1WC03_RAT	AAR2-splicing factor homolog OS=Rattus norvegicus GN=Aar2 PE=1 SV=1	3	3	0.841509	1	0.886792	1.05381	0.945528	0.348422
B1WC26	B1WC26_RAT	N-acetylneuraminate synthase OS=Rattus norvegicus GN=Nans PE=1 SV=1	2	2	1.02814	0.918762	1.02814	0.918762	0.97345	0.46216
B1WC28	B1WC28_RAT	Core histone macro-H2A OS=Rattus norvegicus GN=H2afy2 PE=1 SV=1	4	3	1.20499	1.24831	1.07809	1.11685	1.16206	0.0255664
B1WC32	B1WC32_RAT	RCG53609 OS=Rattus norvegicus GN=Uba2 PE=2 SV=1	6	6	0.903339	0.877477	0.950948	0.923724	0.913872	0.0116315
B1WC33	B1WC33_RAT	CDC42 effector protein (Rho GTPase binding) 4 (Predicted), isoform CRA_a OS=Rattus norvegicus GN=Cdc42ep4 PE=1 SV=1	4	4	0.979817	0.838305	0.954128	0.816327	0.897144	0.0865787
B1WC34	B1WC34_RAT	Protein kinase C substrate 80K-H OS=Rattus norvegicus GN=Prkcsh PE=1 SV=1	6	6	0.981981	1.00191	0.961583	0.9811	0.981644	0.112079
B1WC49	B1WC49_RAT	Api5 protein OS=Rattus norvegicus GN=Api5 PE=1 SV=1	3	3	0.977979	0.911932	1.14314	1.06594	1.02475	0.657837
B1WC61	B1WC61_RAT	Acad9 protein OS=Rattus norvegicus GN=Acad9 PE=1 SV=1	13	13	1.03944	1.01811	0.989194	0.968896	1.00391	0.817831
B1WC71	B1WC71_RAT	Aspscr1 protein OS=Rattus norvegicus GN=Aspscr1 PE=2 SV=1	5	5	0.99844	0.963855	1.03939	1.00339	1.00127	0.93973
B1WC73	B1WC73_RAT	ADP-ribosylation factor-like 6 (Predicted), isoform CRA_a OS=Rattus norvegicus GN=Arl6 PE=1 SV=1	4	4	0.940234	0.916915	0.994914	0.970238	0.955575	0.080095
B1WC84	B1WC84_RAT	Canopy 4 homolog (Zebrafish) OS=Rattus norvegicus GN=Cnpy4 PE=1 SV=1	1	1	1.00182	1.11992	0.954545	1.06707	1.03584	0.396272
B2CZC8	B2CZC8_RAT	Glutamate receptor, metabotropic 5, isoform CRA_a OS=Rattus norvegicus GN=Grm5 PE=2 SV=1	9	9	0.992473	1.00538	0.967385	0.979967	0.986302	0.192028
B2DD29	BRSK1_RAT	Serine/threonine-protein kinase BRSK1 OS=Rattus norvegicus GN=Brsk1 PE=1 SV=1	10	10	1.01045	0.982842	0.959101	0.932893	0.971322	0.181714
B2GUY4	B2GUY4_RAT	Dematin actin-binding protein OS=Rattus norvegicus GN=Dmtn PE=1 SV=1	5	5	1.02775	0.95424	1.04763	0.972698	1.00058	0.980777
B2GUZ3	B2GUZ3_RAT	Methylenetetrahydrofolate dehydrogenase (NADP+-dependent) 1-like OS=Rattus norvegicus GN=Mthfd1l PE=1 SV=1	16	16	1.00698	1.02423	0.982399	0.999228	1.00321	0.736262
B2GUZ5	CAZA1_RAT	F-actin-capping protein subunit alpha-1 OS=Rattus norvegicus GN=Capza1 PE=1 SV=1	4	3	0.771264	0.836658	0.897701	0.973815	0.86986	0.0571298
B2GUZ6	B2GUZ6_RAT	Reticulon 4-interacting protein 1 OS=Rattus norvegicus GN=Rtn4ip1 PE=1 SV=1	4	4	0.908703	0.976024	0.931527	1.00054	0.954198	0.115318
B2GUZ7	B2GUZ7_RAT	Tubulin folding cofactor C OS=Rattus norvegicus GN=Tbcc PE=1 SV=1	4	4	1.00073	0.928584	1.06872	0.991668	0.997426	0.934126
B2GUZ9	B2GUZ9_RAT	Fam49b protein OS=Rattus norvegicus GN=Fam49b PE=1 SV=1	6	6	0.982005	0.955876	1.06484	1.0365	1.0098	0.719754
B2GV05	RBM5_RAT	RNA-binding protein 5 OS=Rattus norvegicus GN=Rbm5 PE=1 SV=1	1	1	0.933709	0.973529	0.974612	1.01618	0.974507	0.22722
B2GV06	SCOT1_RAT	Succinyl-CoA:3-ketoacid coenzyme A transferase 1, mitochondrial OS=Rattus norvegicus GN=Oxct1 PE=1 SV=1	7	7	1.14347	1.16044	1.01113	1.02614	1.08529	0.115136
B2GV08	B2GV08_RAT	AP complex subunit sigma OS=Rattus norvegicus GN=Ap1s2 PE=2 SV=1	3	2	0.777996	0.961165	0.876228	1.08252	0.924478	0.326947
B2GV14	B2GV14_RAT	Taxilin alpha OS=Rattus norvegicus GN=Txlna PE=1 SV=1	2	2	0.915462	0.93205	1.01224	1.03058	0.972581	0.408981
B2GV15	B2GV15_RAT	Dihydrolipoamide acetyltransferase component of pyruvate dehydrogenase complex OS=Rattus norvegicus GN=Dbt PE=1 SV=1	3	3	1.01457	1.02958	0.94632	0.960316	0.987697	0.587011
B2GV35	B2GV35_RAT	Galactosylgalactosylxylosylprotein 3-beta-glucuronosyltransferase OS=Rattus norvegicus GN=B3gat3 PE=1 SV=1	2	2	1.00512	0.900688	1.13214	1.01451	1.01311	0.79968
B2GV38	UBL4A_RAT	Ubiquitin-like protein 4A OS=Rattus norvegicus GN=Ubl4a PE=2 SV=1	2	2	0.838269	0.891041	0.984055	1.046	0.939842	0.286191
B2GV54	NCEH1_RAT	Neutral cholesterol ester hydrolase 1 OS=Rattus norvegicus GN=Nceh1 PE=2 SV=1	1	1	1.16797	1.12406	1.04688	1.00752	1.08661	0.0973946
B2GV57	B2GV57_RAT	Cysteinyl-tRNA synthetase 2, mitochondrial OS=Rattus norvegicus GN=Cars2 PE=1 SV=1	2	2	0.950495	0.923599	1.01805	0.989247	0.970349	0.249994
B2GV71	NDUF5_RAT	Arginine-hydroxylase NDUFAF5, mitochondrial OS=Rattus norvegicus GN=Ndufaf5 PE=2 SV=1	2	2	1.08796	1.12227	0.985652	1.01673	1.05315	0.189623
B2GV73	B2GV73_RAT	Actin-related protein 2/3 complex subunit 3 OS=Rattus norvegicus GN=Arpc3 PE=1 SV=1	1	1	0.942127	0.934629	1.06017	1.05173	0.997162	0.938774
B2GV74	B2GV74_RAT	Kinesin light chain 2 OS=Rattus norvegicus GN=Klc2 PE=1 SV=1	8	6	0.998928	1.00509	0.996784	1.00293	1.00093	0.654547
B2GV96	B2GV96_RAT	Coiled-coil domain-containing 115 OS=Rattus norvegicus GN=Ccdc115 PE=1 SV=1	1	1	1.02809	1.17685	0.97191	1.11254	1.07235	0.208236
B2GV97	B2GV97_RAT	O-phosphoseryl-tRNA(Sec) selenium transferase OS=Rattus norvegicus GN=Sepsecs PE=1 SV=1	1	1	1.02439	1.02752	1.05793	1.06116	1.04275	0.0219039
B2GV99	B2GV99_RAT	Myl6 protein OS=Rattus norvegicus GN=Myl6 PE=2 SV=1	4	4	1.08284	1.04459	1.027	0.990728	1.03629	0.154288
B2RYA8	B2RYA8_RAT	DnaJ heat shock protein family (Hsp40) member B2 OS=Rattus norvegicus GN=Dnajb2 PE=1 SV=1	3	3	1.05374	1.05894	0.901185	0.905633	0.979876	0.679626
B2RYB8	B2RYB8_RAT	Integrin beta OS=Rattus norvegicus GN=Itgb2 PE=1 SV=1	1	1	1.02404	1.01137	1.07762	1.06429	1.04433	0.0677611
B2RYC9	B2RYC9_RAT	Glucosylceramidase OS=Rattus norvegicus GN=Gba PE=1 SV=1	3	3	0.954728	1.03671	0.987966	1.07281	1.01305	0.651114
B2RYD7	B2RYD7_RAT	RCG25591, isoform CRA_a OS=Rattus norvegicus GN=Stt3b PE=1 SV=1	3	2	0.997407	1.00918	0.936906	0.947967	0.972865	0.226307
B2RYF1	PPR37_RAT	Protein phosphatase 1 regulatory subunit 37 OS=Rattus norvegicus GN=Ppp1r37 PE=1 SV=1	1	1	0.832512	1.07987	1.02709	1.33227	1.06794	0.556345
B2RYF6	B2RYF6_RAT	CLPTM1, transmembrane protein OS=Rattus norvegicus GN=Clptm1 PE=1 SV=1	2	2	0.905282	0.861352	0.976928	0.929521	0.918271	0.0427807
B2RYF7	WASH1_RAT	WASH complex subunit 1 OS=Rattus norvegicus GN=Washc1 PE=2 SV=1	2	2	1.0971	1.12987	1.04666	1.07792	1.08789	0.0150458
B2RYF8	B2RYF8_RAT	Cnpy3 protein OS=Rattus norvegicus GN=Cnpy3 PE=2 SV=1	2	2	0.961538	0.969951	0.946833	0.955116	0.958359	0.00341725
B2RYG2	B2RYG2_RAT	Pck2 protein (Fragment) OS=Rattus norvegicus GN=Pck2 PE=2 SV=1	10	10	0.90689	1.00963	0.92836	1.03354	0.969605	0.39539
B2RYG6	OTUB1_RAT	Ubiquitin thioesterase OTUB1 OS=Rattus norvegicus GN=Otub1 PE=1 SV=1	5	5	1.00834	0.995176	1.04724	1.03358	1.02108	0.172247
B2RYI0	WDR91_RAT	WD repeat-containing protein 91 OS=Rattus norvegicus GN=Wdr91 PE=2 SV=1	2	2	1.03042	0.955347	1.1052	1.02468	1.02891	0.414758
B2RYI2	B2RYI2_RAT	Signal recognition particle subunit SRP68 OS=Rattus norvegicus GN=Srp68 PE=1 SV=1	4	4	0.999358	0.965891	1.03112	0.996589	0.99824	0.90328
B2RYI5	B2RYI5_RAT	Ankrd40 protein OS=Rattus norvegicus GN=Ankrd40 PE=2 SV=1	1	1	0.993025	0.960371	1	0.967116	0.980128	0.131986
B2RYI6	B2RYI6_RAT	Snx4 protein OS=Rattus norvegicus GN=Snx4 PE=2 SV=1	5	5	1.03535	1.01704	1.02766	1.00949	1.02238	0.0294747
B2RYI8	B2RYI8_RAT	Papss1 protein OS=Rattus norvegicus GN=Papss1 PE=2 SV=1	3	3	0.980276	1.1069	0.994083	1.12249	1.05094	0.262925
B2RYJ3	B2RYJ3_RAT	Cullin 4A OS=Rattus norvegicus GN=Cul4a PE=1 SV=1	2	2	1.04846	1.02021	1.06293	1.03429	1.04147	0.0203229
B2RYJ4	ADPPT_RAT	L-aminoadipate-semialdehyde dehydrogenase-phosphopantetheinyl transferase OS=Rattus norvegicus GN=Aasdhppt PE=2 SV=1	1	1	0.854201	0.878146	0.942682	0.969108	0.911034	0.0455003
B2RYJ7	B2RYJ7_RAT	ARP1 actin-related protein 1 homolog B OS=Rattus norvegicus GN=Actr1b PE=1 SV=1	4	1	1.00912	1.07028	0.874164	0.927144	0.970176	0.541355
B2RYK3	B2RYK3_RAT	RCG56371 OS=Rattus norvegicus GN=Spr PE=1 SV=1	3	3	1	1.02261	1	1.02261	1.01131	0.18169
B2RYK4	B2RYK4_RAT	Similar to RIKEN cDNA 1200007B05 OS=Rattus norvegicus GN=Slc25a46 PE=1 SV=1	4	4	0.788114	1.03215	0.794574	1.04061	0.913861	0.310549
B2RYL3	B2RYL3_RAT	RCG21543 OS=Rattus norvegicus GN=Tmem119 PE=1 SV=1	1	1	0.761905	0.969697	1.30952	1.66667	1.17695	0.438283
B2RYL4	B2RYL4_RAT	Armadillo repeat-containing 6 OS=Rattus norvegicus GN=Armc6 PE=1 SV=1	6	6	1.02922	0.968826	0.924675	0.870416	0.948285	0.221994
B2RYN1	B2RYN1_RAT	Fructosamine-3-kinase-related protein OS=Rattus norvegicus GN=Fn3krp PE=1 SV=1	4	4	1.03316	1.10772	0.968077	1.03794	1.03672	0.288326
B2RYN2	FBX31_RAT	F-box only protein 31 OS=Rattus norvegicus GN=Fbxo31 PE=1 SV=1	1	1	1.05195	0.934615	0.971861	0.863462	0.955472	0.338937
B2RYN6	B2RYN6_RAT	Adaptor-related protein complex 1, gamma 1 subunit, isoform CRA_b OS=Rattus norvegicus GN=Ap1g1 PE=2 SV=1	7	7	1.01514	1.05482	1.00584	1.04516	1.03024	0.0818915
B2RYP3	B2RYP3_RAT	Fam91a1 protein OS=Rattus norvegicus GN=Fam91a1 PE=1 SV=1	1	1	0.855811	0.833101	0.888809	0.865223	0.860736	0.00122236
B2RYP4	B2RYP4_RAT	Sorting nexin 2 OS=Rattus norvegicus GN=Snx2 PE=1 SV=1	12	11	0.998641	1.0111	1.00403	1.01656	1.00758	0.149382
B2RYQ2	B2RYQ2_RAT	Serine/threonine-protein phosphatase 2A activator OS=Rattus norvegicus GN=Ptpa PE=1 SV=1	4	4	0.89664	0.95201	1.03735	1.10141	0.996854	0.949002
B2RYS0	B2RYS0_RAT	Cox7a2 protein OS=Rattus norvegicus GN=Cox7a2 PE=2 SV=1	1	1	0.998129	1.0404	0.890413	0.92812	0.964265	0.367914
B2RYS2	B2RYS2_RAT	Cytochrome b-c1 complex subunit 7 OS=Rattus norvegicus GN=Uqcrb PE=1 SV=1	1	1	1.01604	1.16564	0.812834	0.932515	0.981759	0.821515
B2RYS6	B2RYS6_RAT	Hypoxanthine phosphoribosyltransferase OS=Rattus norvegicus GN=Prtfdc1 PE=1 SV=1	3	2	0.976024	0.914794	1.12088	1.05056	1.01556	0.750969
B2RYS9	B2RYS9_RAT	Similar to RIKEN cDNA 0610038D11 (Predicted), isoform CRA_b OS=Rattus norvegicus GN=Trmt112 PE=1 SV=1	2	2	1.13444	1.05888	1.04137	0.972008	1.05167	0.21916
B2RYT4	B2RYT4_RAT	Mitochondrial ribosomal protein S14 OS=Rattus norvegicus GN=Mrps14 PE=1 SV=1	1	1	1.03571	1.01978	0.790179	0.778022	0.905924	0.274058
B2RYT5	B2RYT5_RAT	Cox7a2l protein OS=Rattus norvegicus GN=Cox7a2l PE=2 SV=1	3	3	1.10094	1.00644	1.01596	0.928755	1.01302	0.736082
B2RYT7	B2RYT7_RAT	Haloacid dehalogenase-like hydrolase domain-containing 3 OS=Rattus norvegicus GN=Hdhd3 PE=1 SV=1	1	1	1.09091	1.18204	0.952819	1.03242	1.06455	0.273885
B2RYU6	TPC2L_RAT	Trafficking protein particle complex subunit 2-like protein OS=Rattus norvegicus GN=Trappc2l PE=2 SV=1	1	1	0.806173	0.824495	0.92716	0.948232	0.876515	0.0409
B2RYV2	B2RYV2_RAT	Nudt16 protein OS=Rattus norvegicus GN=Nudt16 PE=2 SV=1	3	3	0.907623	0.91293	1.09561	1.10201	1.00454	0.938754
B2RYW3	B2RYW3_RAT	NADH dehydrogenase (Ubiquinone) 1 beta subcomplex, 9 OS=Rattus norvegicus GN=Ndufb9 PE=1 SV=1	3	3	0.988724	1.06214	1.02193	1.0978	1.04265	0.170198
B2RYW9	FAHD2_RAT	Fumarylacetoacetate hydrolase domain-containing protein 2 OS=Rattus norvegicus GN=Fahd2 PE=1 SV=1	6	6	1.07633	1.21535	0.955492	1.0789	1.08152	0.222263
B2RZ13	B2RZ13_RAT	Gprc5b protein (Fragment) OS=Rattus norvegicus GN=Gprc5b PE=2 SV=1	3	3	1.03742	1.05249	1.03593	1.05098	1.04421	0.00205412
B2RZ22	B2RZ22_RAT	Paip1 protein (Fragment) OS=Rattus norvegicus GN=Paip1 PE=2 SV=1	4	4	1.05384	1.05603	1.12616	1.1285	1.09113	0.0223219
B2RZ37	REEP5_RAT	Receptor expression-enhancing protein 5 OS=Rattus norvegicus GN=Reep5 PE=1 SV=1	3	3	1.01377	1.02574	0.988915	1.00059	1.00725	0.430592
B2RZ38	B2RZ38_RAT	Ras-related GTP binding D (Predicted), isoform CRA_b OS=Rattus norvegicus GN=Rragd PE=1 SV=1	1	1	0.848571	0.851816	1.23143	1.23614	1.04199	0.72981
B2RZ57	B2RZ57_RAT	Mitochondrial ribosomal protein L18 OS=Rattus norvegicus GN=Mrpl18 PE=1 SV=1	3	3	1.15184	1.08533	1.10792	1.04394	1.09726	0.0228318
B2RZ72	B2RZ72_RAT	Actin-related protein 2/3 complex subunit 4 OS=Rattus norvegicus GN=Arpc4 PE=1 SV=1	5	5	1.05998	0.998819	1.06264	1.00133	1.03069	0.181208
B2RZ74	B2RZ74_RAT	Small nuclear ribonucleoprotein U1 subunit 70 OS=Rattus norvegicus GN=Snrnp70 PE=1 SV=1	2	2	1.08582	0.940928	1.07182	0.928797	1.00684	0.880199
B2RZ86	CCD89_RAT	Coiled-coil domain-containing protein 89 OS=Rattus norvegicus GN=Ccdc89 PE=2 SV=2	1	1	0.650246	0.846154	0.960591	1.25	0.926748	0.600037
B2RZ96	B2RZ96_RAT	LOC689226 protein OS=Rattus norvegicus GN=Ube2r2 PE=1 SV=1	1	1	1.06991	1.06991	1.07673	1.07673	1.07332	4.25939e-05
B2RZB5	B2RZB5_RAT	Charged multivesicular body protein 2A OS=Rattus norvegicus GN=Chmp2a PE=1 SV=1	2	2	1.12368	1.02195	1.11905	1.01774	1.07061	0.0952623
B2RZB6	B2RZB6_RAT	LSM8 homolog, U6 small nuclear RNA associated (S. cerevisiae) OS=Rattus norvegicus GN=Lsm8 PE=1 SV=1	2	2	0.617391	0.537879	1.03478	0.901515	0.772892	0.147788
B2RZB7	B2RZB7_RAT	Small nuclear ribonucleoprotein D1 OS=Rattus norvegicus GN=Snrpd1 PE=1 SV=1	2	2	1.12009	1.04759	1.17059	1.09482	1.10827	0.0242754
B2RZC6	B2RZC6_RAT	Ilf2 protein OS=Rattus norvegicus GN=Ilf2 PE=1 SV=1	3	3	0.892982	0.84975	1.08596	1.03339	0.965521	0.582348
B2RZD4	B2RZD4_RAT	60S ribosomal protein L34 OS=Rattus norvegicus GN=Rpl34 PE=1 SV=1	1	1	0.931991	0.984483	1.02013	1.07759	1.00355	0.915042
B2RZD6	B2RZD6_RAT	NDUFA4, mitochondrial complex-associated OS=Rattus norvegicus GN=Ndufa4 PE=1 SV=1	4	4	0.9705	0.995437	0.93744	0.961528	0.966226	0.066782
B3DM92	B3DM92_RAT	Phospholipid phosphatase-related protein type 3 OS=Rattus norvegicus GN=Plppr3 PE=2 SV=1	1	1	0.957278	0.869878	0.973101	0.884256	0.921128	0.0551756
B3DM95	B3DM95_RAT	Parathymosin OS=Rattus norvegicus GN=Ptms PE=1 SV=1	1	1	1.05468	1.21064	1.05375	1.20957	1.13216	0.060668
B3DMA0	P5I11_RAT	Tumor protein p53-inducible protein 11 OS=Rattus norvegicus GN=Tp53i11 PE=1 SV=1	3	3	1.041	1.03243	0.985115	0.977009	1.00889	0.622385
B3GNI6-2	SEP11_RAT	Isoform 2 of Septin-11 OS=Rattus norvegicus GN=Sept11	12	6	1.07784	0.921328	0.974346	0.83286	0.951594	0.414271
B3SVE6	B3SVE6_RAT	Neuroprotective protein 9 (Fragment) OS=Rattus norvegicus PE=2 SV=1	2	2	0.875977	0.965554	0.939453	1.03552	0.954127	0.258836
B3VPA7	B3VPA7_RAT	Cysteine-sulfinate decarboxylase OS=Rattus norvegicus GN=Csad PE=2 SV=1	3	3	0.997416	0.961634	1.09406	1.05481	1.02698	0.427375
B4F766	DYM_RAT	Dymeclin OS=Rattus norvegicus GN=Dym PE=2 SV=1	1	1	0.863765	0.921757	0.952223	1.01615	0.938475	0.147881
B4F773	B4F773_RAT	Protein tweety homolog OS=Rattus norvegicus GN=Ttyh1 PE=1 SV=1	5	5	0.97947	0.974852	0.953126	0.948632	0.96402	0.0185115
B4F774	B4F774_RAT	Ganglioside-induced differentiation-associated protein 1-like 1 OS=Rattus norvegicus GN=Gdap1l1 PE=2 SV=1	2	2	1.03067	1.00328	1.06352	1.03526	1.03318	0.0743802
B4F779	B4F779_RAT	Adaptor protein, phosphotyrosine interaction, PH domain and leucine zipper containing 2 OS=Rattus norvegicus GN=Appl2 PE=1 SV=1	4	4	1.20396	1.01247	1.09765	0.923077	1.05929	0.395667
B4F786	B4F786_RAT	CD2 antigen (Cytoplasmic tail) binding protein 2 (Predicted), isoform CRA_a OS=Rattus norvegicus GN=Cd2bp2 PE=1 SV=1	2	2	1.06676	1.07048	1.06259	1.06629	1.06653	3.1435e-05
B4F787	B4F787_RAT	Chmp1b protein (Fragment) OS=Rattus norvegicus GN=Chmp1b PE=2 SV=1	1	1	1.1392	0.99701	0.981213	0.858744	0.994041	0.923881
B4F795	CTL2_RAT	Choline transporter-like protein 2 OS=Rattus norvegicus GN=Slc44a2 PE=2 SV=1	3	3	1.0219	0.987236	1.04492	1.00948	1.01588	0.27891
B4F7A3	B4F7A3_RAT	Galectin OS=Rattus norvegicus GN=Lgalsl PE=1 SV=1	2	2	1.05293	1.03025	1.27026	1.2429	1.14908	0.0970995
B4F7A5	B4F7A5_RAT	CD99 molecule (Xg blood group) OS=Rattus norvegicus GN=Cd99 PE=1 SV=1	1	1	0.972372	0.980299	1.05795	1.06658	1.0193	0.495099
B4F7C1	B4F7C1_RAT	G protein-coupled receptor 37-like 1, isoform CRA_a OS=Rattus norvegicus GN=Gpr37l1 PE=1 SV=1	2	2	1.03381	1.08157	1.01554	1.06246	1.04835	0.0460747
B4F7C2	B4F7C2_RAT	Tubulin beta chain OS=Rattus norvegicus GN=Tubb4a PE=1 SV=1	23	7	0.956724	0.933672	0.998905	0.974837	0.966035	0.0910577
B4F7C5	LRRT4_RAT	Leucine-rich repeat transmembrane neuronal protein 4 OS=Rattus norvegicus GN=Lrrtm4 PE=1 SV=1	3	2	1.02298	1.00484	1.13821	1.11803	1.07101	0.123696
B4F7C7	B4F7C7_RAT	Hebp1 protein OS=Rattus norvegicus GN=Hebp1 PE=1 SV=1	2	2	1.00971	1.0687	0.92296	0.976886	0.994563	0.869886
B4F7E7	B4F7E7_RAT	Membrane palmitoylated protein 5 OS=Rattus norvegicus GN=Mpp5 PE=1 SV=1	1	1	0.909565	0.831479	0.973913	0.890302	0.901315	0.0436563
B4F7E8	NIBL1_RAT	Niban-like protein 1 OS=Rattus norvegicus GN=Fam129b PE=1 SV=1	2	2	1.18579	1.04772	1.05039	0.928082	1.05299	0.388359
B4F7F3	B4F7F3_RAT	ARVCF, delta catenin family member OS=Rattus norvegicus GN=Arvcf PE=1 SV=1	4	4	1.01431	1.09217	1.03452	1.11393	1.06373	0.0729992
B5DEG8	B5DEG8_RAT	LOC685144 protein OS=Rattus norvegicus GN=Sec24c PE=1 SV=1	4	4	1.08096	0.973079	1.13129	1.01838	1.05093	0.238867
B5DEH2	ERLN2_RAT	Erlin-2 OS=Rattus norvegicus GN=Erlin2 PE=1 SV=1	6	3	0.970239	0.933939	0.958367	0.922511	0.946264	0.0161786
B5DEH4	B5DEH4_RAT	UDP-N-acetylglucosamine pyrophosphorylase 1-like 1 OS=Rattus norvegicus GN=Uap1l1 PE=1 SV=1	3	2	0.772908	0.98145	0.90571	1.15008	0.952538	0.588994
B5DEI0	B5DEI0_RAT	Pcyox1l protein OS=Rattus norvegicus GN=Pcyox1l PE=2 SV=1	1	1	1.05646	0.561989	1.01174	0.538203	0.792099	0.234478
B5DEJ5	B5DEJ5_RAT	Eefsec protein OS=Rattus norvegicus GN=Eefsec PE=1 SV=1	1	1	1.01456	0.780266	1.07279	0.825052	0.923168	0.359414
B5DEK0	B5DEK0_RAT	Regulation of nuclear pre-mRNA domain-containing 1B OS=Rattus norvegicus GN=Rprd1b PE=1 SV=1	1	1	1.01909	1.04048	1.2188	1.24438	1.13069	0.112187
B5DEK6	B5DEK6_RAT	Cyhr1 protein OS=Rattus norvegicus GN=Cyhr1 PE=1 SV=1	2	2	1	1.06807	0.983308	1.05024	1.02541	0.295803
B5DEM5	B5DEM5_RAT	60S ribosomal protein L14 OS=Rattus norvegicus GN=Rpl14 PE=1 SV=1	4	4	1.01989	1.02899	0.982603	0.991374	1.00572	0.64261
B5DEN5	B5DEN5_RAT	Eukaryotic translation elongation factor 1 beta 2 OS=Rattus norvegicus GN=Eef1b2 PE=1 SV=1	2	2	1.11989	1.12299	1.0779	1.08089	1.10042	0.00372728
B5DEN9	VPS28_RAT	Vacuolar protein sorting-associated protein 28 homolog OS=Rattus norvegicus GN=Vps28 PE=2 SV=1	3	3	1.05961	0.939429	1.09391	0.969832	1.0157	0.696016
B5DEQ3	XPP3_RAT	Probable Xaa-Pro aminopeptidase 3 OS=Rattus norvegicus GN=Xpnpep3 PE=1 SV=1	3	3	0.97669	0.91153	1.05517	0.984772	0.98204	0.584149
B5DEQ4	B5DEQ4_RAT	RCG27500, isoform CRA_c OS=Rattus norvegicus GN=Snrpb2 PE=1 SV=1	2	1	1.1389	1.07491	1.21228	1.14416	1.14256	0.0147393
B5DES0	B5DES0_RAT	RCG54604 OS=Rattus norvegicus GN=Snrpd2 PE=1 SV=1	4	4	1.00176	1.03559	0.957276	0.989608	0.996059	0.823264
B5DEY8	B5DEY8_RAT	Sorting nexin OS=Rattus norvegicus GN=Snx6 PE=1 SV=1	5	4	0.974735	0.971568	0.93317	0.930138	0.952403	0.0287112
B5DF01	B5DF01_RAT	Vps11 protein (Fragment) OS=Rattus norvegicus GN=Vps11 PE=2 SV=1	3	3	1.04909	0.980339	1.09076	1.01928	1.03487	0.232219
B5DF41	SNPH_RAT	Syntaphilin OS=Rattus norvegicus GN=Snph PE=1 SV=1	7	6	1.10049	1.07291	0.998742	0.973712	1.03646	0.310914
B5DF50	B5DF50_RAT	Polypeptide N-acetylgalactosaminyltransferase (Fragment) OS=Rattus norvegicus GN=Galnt2 PE=2 SV=1	1	1	1.02725	0.923947	1.10063	0.989943	1.01044	0.79544
B5DF51	MMGT1_RAT	Membrane magnesium transporter 1 OS=Rattus norvegicus GN=Mmgt1 PE=2 SV=1	1	1	1.02587	1.10292	0.972833	1.0459	1.03688	0.26354
B5DF52	B5DF52_RAT	C1q and tumor necrosis factor related protein 4 OS=Rattus norvegicus GN=C1qtnf4 PE=2 SV=1	3	3	0.96604	1.01789	1.06142	1.11839	1.04093	0.295099
B5DF55	B5DF55_RAT	RCG55706 OS=Rattus norvegicus GN=Stam PE=1 SV=1	4	4	0.978733	1.01881	0.897782	0.934539	0.957465	0.204285
B5DF65	B5DF65_RAT	Biliverdin reductase B OS=Rattus norvegicus GN=Blvrb PE=1 SV=1	6	6	1.01388	0.914107	0.940694	0.848123	0.929201	0.130853
B5DF89	CUL3_RAT	Cullin-3 OS=Rattus norvegicus GN=Cul3 PE=1 SV=2	12	12	0.921638	1.00852	0.929001	1.01658	0.968933	0.306697
B5DF91	ELAV1_RAT	ELAV-like protein 1 OS=Rattus norvegicus GN=Elavl1 PE=1 SV=1	4	4	1.11504	1.13282	1.09091	1.1083	1.11177	0.00100567
B5DFB2	B5DFB2_RAT	RB-binding protein 4, chromatin-remodeling factor OS=Rattus norvegicus GN=Rbbp4 PE=1 SV=1	3	1	0.924559	0.856506	1.061	0.9829	0.95624	0.38788
B5DFB4	B5DFB4_RAT	Tetratricopeptide repeat domain 7B OS=Rattus norvegicus GN=Ttc7b PE=2 SV=1	5	5	0.875258	0.874656	0.935906	0.935262	0.905271	0.0123696
B5DFC3	B5DFC3_RAT	SEC23A (S. cerevisiae) (Predicted) OS=Rattus norvegicus GN=Sec23a PE=1 SV=1	5	5	0.985639	0.964749	1.02961	1.00779	0.996945	0.841152
B5DFC6	B5DFC6_RAT	Glucosamine-6-phosphate isomerase OS=Rattus norvegicus GN=Gnpda1 PE=2 SV=1	1	1	0.92042	0.982372	1.13063	1.20673	1.06004	0.429098
B5DFC8	EIF3C_RAT	Eukaryotic translation initiation factor 3 subunit C OS=Rattus norvegicus GN=Eif3c PE=1 SV=1	8	8	1.06328	0.977823	1.0797	0.992922	1.02843	0.342491
B5DFD1	B5DFD1_RAT	NudC domain containing 1 OS=Rattus norvegicus GN=Nudcd1 PE=2 SV=1	2	2	1.00225	0.938947	1.3191	1.23579	1.12402	0.266699
B5DFD8	B5DFD8_RAT	SH3 domain-binding glutamic acid-rich-like protein OS=Rattus norvegicus GN=Sh3bgrl PE=1 SV=1	1	1	1.00552	0.970706	1.02897	0.993342	0.999633	0.97778
B5DFF4	B5DFF4_RAT	VPS37C, ESCRT-I subunit OS=Rattus norvegicus GN=Vps37c PE=1 SV=1	3	3	0.948127	0.888229	1.08242	1.01404	0.983204	0.715225
B5DFI3	B5DFI3_RAT	AP complex subunit sigma OS=Rattus norvegicus GN=Ap1s1 PE=1 SV=1	3	2	1.03743	1.08117	0.95104	0.991135	1.01519	0.62745
B5DFI9	B5DFI9_RAT	Pdk3 protein OS=Rattus norvegicus GN=Pdk3 PE=2 SV=1	2	2	0.928442	1.04485	0.894928	1.00714	0.968839	0.433801
B5DFJ4	B5DFJ4_RAT	VPS18 CORVET/HOPS core subunit OS=Rattus norvegicus GN=Vps18 PE=1 SV=1	3	3	1.05151	0.796384	1.12312	0.850618	0.955406	0.608994
B5DFK0	B5DFK0_RAT	Leng4 protein OS=Rattus norvegicus GN=Mboat7 PE=2 SV=1	1	1	1.0092	1.10335	0.940726	1.02849	1.02044	0.584224
B5DFK1	B5DFK1_RAT	Coatomer subunit alpha OS=Rattus norvegicus GN=Copa PE=2 SV=1	9	9	0.975102	0.979078	1.03284	1.03706	1.00602	0.743017
B5DFK6	B5DFK6_RAT	Adaptor-related protein complex 3, delta 1 subunit OS=Rattus norvegicus GN=Ap3d1 PE=1 SV=1	13	13	1.01241	0.947732	0.94144	0.881293	0.94572	0.135988
B5DFL9	B5DFL9_RAT	SEC14 and spectrin domain-containing 1 OS=Rattus norvegicus GN=Sestd1 PE=1 SV=1	3	3	1.00183	1.0304	0.914381	0.940458	0.971766	0.369366
B5DFM3	B5DFM3_RAT	Ly6h protein (Fragment) OS=Rattus norvegicus GN=Ly6h PE=2 SV=1	3	3	0.911519	1.01437	0.898162	0.999501	0.955887	0.234788
B5DFN2	SAHH2_RAT	S-adenosylhomocysteine hydrolase-like protein 1 OS=Rattus norvegicus GN=Ahcyl1 PE=1 SV=2	15	6	0.950401	0.998976	0.952798	1.0015	0.975918	0.185224
B5DFN4	B5DFN4_RAT	Prefoldin 5 (Predicted), isoform CRA_a OS=Rattus norvegicus GN=Pfdn5 PE=1 SV=1	1	1	1.12572	1.0646	0.975316	0.922367	1.022	0.660794
B6DYP8	B6DYP8_RAT	Glutathione S-transferase OS=Rattus norvegicus GN=Gsta1 PE=2 SV=1	5	4	0.870463	0.950081	1.06482	1.16221	1.01189	0.864524
B6DYQ1	B6DYQ1_RAT	Glutathione S-transferase OS=Rattus norvegicus PE=2 SV=1	6	4	0.931371	0.953101	1.01062	1.0342	0.982323	0.51561
B6DYQ9	B6DYQ9_RAT	Glutathione S-transferase theta 2 OS=Rattus norvegicus GN=Gstt2 PE=2 SV=1	1	1	1.00371	0.940835	1.05652	0.990333	0.99785	0.933638
C0HL12	AGRB1_RAT	Adhesion G protein-coupled receptor B1 OS=Rattus norvegicus GN=Adgrb1 PE=1 SV=1	4	4	1.00129	1.02309	1.03616	1.05872	1.02982	0.0892728
C0IXW5	C0IXW5_RAT	Furry-like protein OS=Rattus norvegicus GN=Fry PE=2 SV=1	6	6	1.2423	1.13	1.14732	1.0436	1.14081	0.0407349
C0JPT7	C0JPT7_RAT	Filamin A OS=Rattus norvegicus GN=Flna PE=1 SV=1	15	13	0.886555	1.09998	0.982806	1.2194	1.04718	0.559565
C6K2K4	NETO2_RAT	Neuropilin and tolloid-like protein 2 OS=Rattus norvegicus GN=Neto2 PE=1 SV=1	1	1	1.01173	1.01837	1.08605	1.09318	1.05233	0.0940729
C6ZII9	C6ZII9_RAT	NAD-dependent protein deacetylase OS=Rattus norvegicus GN=Sirt3 PE=1 SV=1	3	3	1.0303	0.995295	1.06331	1.02718	1.02902	0.128009
C7C5T2	C7C5T2_RAT	ATP-dependent 6-phosphofructokinase OS=Rattus norvegicus GN=Pfkp PE=2 SV=1	23	20	1.00663	0.988845	1.00931	0.991473	0.999066	0.868808
D2E6K0	D2E6K0_RAT	NADH-ubiquinone oxidoreductase chain 4 OS=Rattus norvegicus GN=ND4 PE=3 SV=1	2	2	1.04157	1.11821	0.914607	0.981906	1.01408	0.76664
D2XV59	GTPB1_RAT	GTP-binding protein 1 OS=Rattus norvegicus GN=Gtpbp1 PE=1 SV=1	6	6	0.982972	1.05599	0.914861	0.982816	0.984159	0.620787
D3KR63	D3KR63_RAT	cAMPS OS=Rattus norvegicus GN=Rapgef4 PE=2 SV=1	5	5	1.09517	1.0447	1.00433	0.958047	1.02556	0.44558
D3XAM6	D3XAM6_RAT	Dual-specificity mitogen-activated protein kinase kinase 7 OS=Rattus norvegicus GN=Map2k7 PE=2 SV=1	2	2	0.947862	1.02135	0.920056	0.991386	0.970163	0.276842
D3Z7Z5	D3Z7Z5_RAT	RAN-binding protein 10 OS=Rattus norvegicus GN=Ranbp10 PE=1 SV=2	1	1	1.1268	0.92654	1.05476	0.867299	0.993849	0.923688
D3Z8B2	D3Z8B2_RAT	Nucleoporin 133 OS=Rattus norvegicus GN=Nup133 PE=1 SV=3	1	1	0.819549	0.778571	0.962406	0.914286	0.868703	0.0529111
D3Z8D8	D3Z8D8_RAT	SLIT and NTRK-like family, member 1 OS=Rattus norvegicus GN=Slitrk1 PE=4 SV=1	3	3	1.00538	0.969673	0.995863	0.960495	0.982852	0.204395
D3Z8E0	D3Z8E0_RAT	Ribosomal protein S6 kinase OS=Rattus norvegicus GN=Rps6ka3 PE=1 SV=2	3	2	0.991117	1.03995	0.955584	1.00266	0.997328	0.887576
D3Z8E6	CAMP1_RAT	Calmodulin-regulated spectrin-associated protein 1 OS=Rattus norvegicus GN=Camsap1 PE=1 SV=2	5	5	0.97292	1.03239	1.00345	1.06479	1.01839	0.418727
D3Z8L7	RRAS_RAT	Ras-related protein R-Ras OS=Rattus norvegicus GN=Rras PE=1 SV=1	3	3	0.968917	0.983179	0.947159	0.9611	0.965089	0.0188641
D3Z8Q5	D3Z8Q5_RAT	RCG25747 OS=Rattus norvegicus GN=Tusc2 PE=4 SV=1	2	2	1.02434	1.06395	1.03007	1.0699	1.04706	0.0269174
D3Z900	D3Z900_RAT	Mitochondrial amidoxime reducing component 2 OS=Rattus norvegicus GN=Marc2 PE=1 SV=2	6	6	0.982205	1.01916	1.08551	1.12636	1.05331	0.198417
D3Z941	D3Z941_RAT	Methionyl-tRNA synthetase OS=Rattus norvegicus GN=Mars PE=1 SV=1	11	11	1.00842	0.945678	1.1033	1.03465	1.02301	0.531466
D3Z955	D3Z955_RAT	Phosphoglucomutase 2-like 1 OS=Rattus norvegicus GN=Pgm2l1 PE=1 SV=1	10	10	0.960273	0.916803	0.808059	0.771479	0.864154	0.0552615
D3Z956	D3Z956_RAT	Retinaldehyde binding protein 1 (Predicted), isoform CRA_a OS=Rattus norvegicus GN=Rlbp1 PE=4 SV=1	4	4	1.17674	0.836207	1.19696	0.850575	1.01512	0.888627
D3Z981	D3Z981_RAT	Plexin A1 OS=Rattus norvegicus GN=Plxna1 PE=1 SV=3	16	14	1.02387	1.01555	0.99974	0.991614	1.00769	0.371188
D3Z988	D3Z988_RAT	Family with sequence similarity 163, member B OS=Rattus norvegicus GN=Fam163b PE=4 SV=1	1	1	0.87234	1.03145	1.05851	1.25157	1.05347	0.541107
D3Z9A4	D3Z9A4_RAT	GON7, KEOPS complex subunit OS=Rattus norvegicus GN=Gon7 PE=1 SV=2	1	1	0.914097	0.988095	1.09471	1.18333	1.04506	0.501584
D3Z9D0	D3Z9D0_RAT	Similar to KIAA1549 protein OS=Rattus norvegicus GN=RGD1306271 PE=1 SV=3	7	7	0.979044	0.994325	0.906398	0.920545	0.950078	0.103489
D3Z9H2	D3Z9H2_RAT	Hyaluronan and proteoglycan link protein 4 OS=Rattus norvegicus GN=Hapln4 PE=4 SV=1	3	2	1.02938	0.946002	0.982674	0.903081	0.965284	0.286603
D3Z9I1	D3Z9I1_RAT	Cytochrome C oxidase assembly factor 3 OS=Rattus norvegicus GN=Coa3 PE=1 SV=1	2	2	0.965937	1.00967	1.05482	1.10257	1.03325	0.340051
D3Z9L0	D3Z9L0_RAT	Acylglycerol kinase OS=Rattus norvegicus GN=Agk PE=1 SV=2	7	7	1.01558	0.970866	0.976026	0.933057	0.973881	0.219508
D3Z9L5	D3Z9L5_RAT	WD repeat domain 11 OS=Rattus norvegicus GN=Wdr11 PE=1 SV=2	4	4	1.03897	1.0269	1.01052	0.998777	1.01879	0.124079
D3Z9R2	D3Z9R2_RAT	Methyltransferase-like 22 OS=Rattus norvegicus GN=Mettl22 PE=4 SV=1	2	2	0.92471	1.10369	1.10232	1.31567	1.1116	0.257175
D3Z9R8	68MP_RAT	6.8 kDa mitochondrial proteolipid OS=Rattus norvegicus GN=Mp68 PE=1 SV=1	1	1	0.987322	1.04995	0.972358	1.03404	1.01092	0.596399
D3Z9Z0	D3Z9Z0_RAT	Ankyrin 1 OS=Rattus norvegicus GN=Ank1 PE=1 SV=1	9	5	0.969075	0.942119	1.07803	1.04805	1.00932	0.790428
D3ZA31	D3ZA31_RAT	Myotubularin related protein 2 (Predicted), isoform CRA_b OS=Rattus norvegicus GN=Mtmr2 PE=1 SV=1	4	4	1.01175	1.00885	1.13394	1.1307	1.07131	0.13615
D3ZA84	D3ZA84_RAT	Talin 2 OS=Rattus norvegicus GN=Tln2 PE=1 SV=3	50	39	0.963847	0.977494	1.02791	1.04246	1.00293	0.887733
D3ZAA9	MPP2_RAT	MAGUK p55 subfamily member 2 OS=Rattus norvegicus GN=Mpp2 PE=1 SV=2	13	11	0.943283	1.01563	0.93693	1.00879	0.97616	0.336871
D3ZAF6	ATPK_RAT	ATP synthase subunit f, mitochondrial OS=Rattus norvegicus GN=Atp5j2 PE=1 SV=1	2	2	0.95494	0.885159	0.978438	0.90694	0.931369	0.0491517
D3ZAG3	D3ZAG3_RAT	Microtubule-associated protein 9 OS=Rattus norvegicus GN=Map9 PE=1 SV=1	4	4	0.914773	1.09524	0.806818	0.965986	0.945704	0.431339
D3ZAI6	D3ZAI6_RAT	5'-nucleotidase domain-containing 3 OS=Rattus norvegicus GN=Nt5dc3 PE=1 SV=2	6	6	0.871587	0.938632	0.893352	0.962071	0.91641	0.027165
D3ZAL8	LRRT3_RAT	Leucine-rich repeat transmembrane neuronal protein 3 OS=Rattus norvegicus GN=Lrrtm3 PE=3 SV=1	1	1	1.07101	0.997831	1.03609	0.965293	1.01756	0.499993
D3ZAN3	D3ZAN3_RAT	Alpha glucosidase 2 alpha neutral subunit (Predicted) OS=Rattus norvegicus GN=Ganab PE=1 SV=1	7	7	0.963997	1.03422	0.971937	1.04274	1.00322	0.885026
D3ZAP9	D3ZAP9_RAT	Glycerol-3-phosphate dehydrogenase [NAD(+)] OS=Rattus norvegicus GN=Gpd1l PE=1 SV=1	12	11	0.953582	0.975114	0.989138	1.01147	0.982326	0.242037
D3ZAS2	D3ZAS2_RAT	Small G protein-signaling modulator 1 OS=Rattus norvegicus GN=Sgsm1 PE=1 SV=2	5	5	1.08909	1.03611	1.04886	0.997838	1.04298	0.106476
D3ZAS8	D3ZAS8_RAT	Squamous cell carcinoma antigen recognized by T-cells 3 OS=Rattus norvegicus GN=Sart3 PE=1 SV=1	2	2	1.02996	1.06314	1.07303	1.1076	1.06844	0.023382
D3ZAU0	D3ZAU0_RAT	Mucin 5B, oligomeric mucus/gel-forming OS=Rattus norvegicus GN=Muc5b PE=4 SV=2	1	1	1.13466	1.09959	1.01417	0.98283	1.05781	0.202503
D3ZAZ1	D3ZAZ1_RAT	Formin-like 1 OS=Rattus norvegicus GN=Fmnl1 PE=1 SV=1	5	1	0.729282	0.66	1	0.905	0.82357	0.109349
D3ZB48	D3ZB48_RAT	Hook homolog 1 (Drosophila) (Predicted) OS=Rattus norvegicus GN=Hook1 PE=1 SV=1	1	1	0.897541	1.06829	0.885246	1.05366	0.976185	0.66092
D3ZB51	TUTLB_RAT	Protein turtle homolog B OS=Rattus norvegicus GN=Igsf9b PE=1 SV=1	2	2	0.972401	0.836234	1.08464	0.932753	0.956506	0.459581
D3ZBE5	NEK7_RAT	Serine/threonine-protein kinase Nek7 OS=Rattus norvegicus GN=Nek7 PE=2 SV=1	2	2	0.864542	1.07692	1.00996	1.25806	1.05237	0.566865
D3ZBH5	D3ZBH5_RAT	Lemur tyrosine kinase 2 OS=Rattus norvegicus GN=Lmtk2 PE=1 SV=1	4	4	1.03965	1.13918	0.894273	0.979887	1.01325	0.813632
D3ZBL5	D3ZBL5_RAT	Type I inositol 3,4-bisphosphate 4-phosphatase OS=Rattus norvegicus GN=Inpp4a PE=1 SV=3	16	16	0.988421	0.968677	1.01767	0.997346	0.993029	0.542152
D3ZBM3	D3ZBM3_RAT	Ferrochelatase OS=Rattus norvegicus GN=Fech PE=1 SV=1	1	1	1.02314	0.984687	1.06123	1.02135	1.0226	0.243947
D3ZBM7	HACE1_RAT	E3 ubiquitin-protein ligase HACE1 OS=Rattus norvegicus GN=Hace1 PE=3 SV=1	1	1	0.956221	0.936795	0.982143	0.96219	0.959337	0.0223678
D3ZBN0	H15_RAT	Histone H1.5 OS=Rattus norvegicus GN=Hist1h1b PE=1 SV=1	4	2	0.885794	0.997491	0.93649	1.05458	0.968589	0.454373
D3ZBS2	D3ZBS2_RAT	Inter-alpha-trypsin inhibitor heavy chain H3 OS=Rattus norvegicus GN=Itih3 PE=1 SV=3	6	6	1.07939	1.14261	0.94087	0.99598	1.03971	0.438632
D3ZBT2	D3ZBT2_RAT	Similar to Hypothetical UPF0184 protein C9orf16 homolog OS=Rattus norvegicus GN=RGD1561113 PE=1 SV=1	1	1	0.877119	0.96729	1.26271	1.39252	1.12491	0.379211
D3ZBU7	D3ZBU7_RAT	Similar to putative protein (5S487) OS=Rattus norvegicus GN=RGD1310819 PE=1 SV=3	11	11	1.06376	0.909213	1.0489	0.896512	0.979598	0.677669
D3ZBX9	D3ZBX9_RAT	Coiled-coil domain-containing 92 OS=Rattus norvegicus GN=Ccdc92 PE=1 SV=1	1	1	0.988338	0.907631	1.08746	0.998661	0.995523	0.910839
D3ZC07	D3ZC07_RAT	Protein kinase N3 OS=Rattus norvegicus GN=Pkn3 PE=1 SV=3	3	2	0.992255	1.12728	0.962536	1.09351	1.0439	0.347253
D3ZC15	D3ZC15_RAT	Capping protein regulator and myosin 1 linker 2 OS=Rattus norvegicus GN=Carmil2 PE=1 SV=2	8	8	0.965668	0.893135	0.938321	0.867842	0.916242	0.0318411
D3ZC55	D3ZC55_RAT	Heat shock 70kDa protein 12A (Predicted), isoform CRA_a OS=Rattus norvegicus GN=Hspa12a PE=1 SV=1	17	17	1.00911	1.03902	0.965482	0.994107	1.00193	0.907726
D3ZC56	D3ZC56_RAT	Dystonin OS=Rattus norvegicus GN=Dst PE=1 SV=3	33	30	1.01469	0.930374	1.12634	1.03275	1.02604	0.563276
D3ZC63	D3ZC63_RAT	Cytidine/uridine monophosphate kinase 2 OS=Rattus norvegicus GN=Cmpk2 PE=1 SV=3	6	6	0.999389	1.00832	1.02596	1.03513	1.0172	0.12488
D3ZC89	D3ZC89_RAT	Family with sequence similarity 114, member A2 OS=Rattus norvegicus GN=Fam114a2 PE=1 SV=3	4	4	1.00458	1.02878	1.07026	1.09605	1.04992	0.092951
D3ZCA0	D3ZCA0_RAT	Pyridoxal phosphate homeostasis protein OS=Rattus norvegicus GN=Plpbp PE=1 SV=1	3	3	1.10484	1.07451	1.03629	1.00784	1.05587	0.0786496
D3ZCD4	D3ZCD4_RAT	Phosphatidylinositol transfer protein beta isoform OS=Rattus norvegicus GN=Pitpnb PE=1 SV=3	4	3	0.980452	0.948582	1.011	0.978132	0.97954	0.206903
D3ZCI2	D3ZCI2_RAT	Solute carrier family 9 (Sodium/hydrogen exchanger), member 7 (Predicted) OS=Rattus norvegicus GN=Slc9a7 PE=1 SV=2	1	1	1.08048	1.08668	1.09259	1.09885	1.08965	0.000185807
D3ZCI5	D3ZCI5_RAT	Syntaxin-binding protein 6 OS=Rattus norvegicus GN=Stxbp6 PE=1 SV=2	4	4	1.16971	1.07183	1.08524	0.994421	1.0803	0.111298
D3ZCS3	D3ZCS3_RAT	Poly(rC)-binding protein 4 OS=Rattus norvegicus GN=Pcbp4 PE=4 SV=1	2	1	1.06472	1.17261	1.03467	1.13951	1.10288	0.0488852
D3ZCU8	D3ZCU8_RAT	RAB33A, member RAS oncogene family OS=Rattus norvegicus GN=Rab33a PE=4 SV=1	2	2	1.00628	1.01136	0.899497	0.90404	0.955296	0.244183
D3ZCV0	D3ZCV0_RAT	Actinin alpha 2 OS=Rattus norvegicus GN=Actn2 PE=1 SV=1	26	17	0.978898	0.993714	1.02267	1.03815	1.00836	0.57863
D3ZCZ9	D3ZCZ9_RAT	NADH dehydrogenase [ubiquinone] iron-sulfur protein 6, mitochondrial OS=Rattus norvegicus GN=LOC100912599 PE=1 SV=1	1	1	1.01373	1.0387	0.894421	0.916447	0.965825	0.406991
D3ZD09	D3ZD09_RAT	Cytochrome c oxidase subunit OS=Rattus norvegicus GN=Cox6b1 PE=1 SV=1	2	2	1.0543	1.03685	0.893022	0.878238	0.965603	0.512327
D3ZD23	D3ZD23_RAT	ATP-binding cassette subfamily E member 1 OS=Rattus norvegicus GN=Abce1 PE=1 SV=1	6	6	1.09153	0.96465	1.14919	1.01561	1.05524	0.268174
D3ZD48	D3ZD48_RAT	RAB11 family interacting protein 2 (Class I) (Predicted), isoform CRA_a OS=Rattus norvegicus GN=Rab11fip2 PE=4 SV=2	3	3	1.02484	1.10406	0.874885	0.942517	0.986576	0.804735
D3ZD73	D3ZD73_RAT	DEAD-box helicase 6 OS=Rattus norvegicus GN=Ddx6 PE=1 SV=1	5	5	1.08625	1.04496	1.03267	0.993421	1.03932	0.131845
D3ZD89	D3ZD89_RAT	N(alpha)-acetyltransferase 15, NatA auxiliary subunit OS=Rattus norvegicus GN=Naa15 PE=1 SV=2	9	9	1.07677	1.12892	0.88835	0.931375	1.00635	0.918851
D3ZD97	D3ZD97_RAT	DEAH (Asp-Glu-Ala-His) box polypeptide 15 (Predicted), isoform CRA_b OS=Rattus norvegicus GN=Dhx15 PE=1 SV=1	5	5	0.891753	0.905759	0.984536	1	0.945512	0.140164
D3ZDB9	D3ZDB9_RAT	NmrA-like family domain-containing protein 1 OS=Rattus norvegicus GN=Nmral1 PE=1 SV=2	4	4	0.999251	0.905327	1.25169	1.13403	1.07257	0.409746
D3ZDC2	D3ZDC2_RAT	Solute carrier family 43 member 2 OS=Rattus norvegicus GN=Slc43a2 PE=1 SV=1	1	1	0.973607	1.12162	0.831867	0.958333	0.971357	0.662192
D3ZDH8	D3ZDH8_RAT	Platelet glycoprotein Ib beta chain OS=Rattus norvegicus GN=Sept5 PE=1 SV=1	11	1	1.02183	1.09853	0.980067	1.05362	1.03851	0.221649
D3ZDI7	D3ZDI7_RAT	Serine/threonine-protein phosphatase 2A 56 kDa regulatory subunit OS=Rattus norvegicus GN=Ppp2r5a PE=1 SV=1	4	4	0.973778	0.95817	0.995232	0.979281	0.976615	0.0551026
D3ZDJ3	D3ZDJ3_RAT	ELMO domain-containing 1 OS=Rattus norvegicus GN=Elmod1 PE=4 SV=2	3	3	0.88439	0.977866	0.99865	1.1042	0.991278	0.859006
D3ZDK7	PGP_RAT	Glycerol-3-phosphate phosphatase OS=Rattus norvegicus GN=Pgp PE=1 SV=1	4	4	1.02134	1.01627	0.922797	0.918211	0.969655	0.36381
D3ZDM7	D3ZDM7_RAT	D-aspartate oxidase OS=Rattus norvegicus GN=Ddo PE=1 SV=1	1	1	0.977528	0.926941	0.934189	0.885845	0.931126	0.0350437
D3ZDR2	D3ZDR2_RAT	Charged multivesicular body protein 6 OS=Rattus norvegicus GN=Chmp6 PE=1 SV=1	3	3	0.929642	0.981262	0.959446	1.01272	0.970768	0.194092
D3ZDU2	D3ZDU2_RAT	Regulatory-associated protein of MTOR, complex 1 OS=Rattus norvegicus GN=Rptor PE=1 SV=2	7	7	0.879859	0.871849	0.982686	0.973739	0.927033	0.0907911
D3ZDU5	D3ZDU5_RAT	Profilin OS=Rattus norvegicus GN=Pfn2 PE=3 SV=1	4	4	0.963992	1.02462	0.992419	1.05483	1.00897	0.679553
D3ZDX5	D3ZDX5_RAT	Plexin B1 OS=Rattus norvegicus GN=Plxnb1 PE=1 SV=1	12	12	1.1015	1.06	1.07329	1.03285	1.06691	0.0183488
D3ZE15	D3ZE15_RAT	NADH dehydrogenase [ubiquinone] 1 alpha subcomplex subunit 13-like OS=Rattus norvegicus GN=Ndufa13 PE=1 SV=1	3	3	0.876763	0.964452	0.949218	1.04415	0.958646	0.314672
D3ZE17	D3ZE17_RAT	Caskin-1 OS=Rattus norvegicus GN=Caskin1 PE=1 SV=2	18	18	1.01416	1.02721	0.958515	0.970844	0.992682	0.688766
D3ZE26	D3ZE26_RAT	Similar to RIKEN cDNA 1110063G11 (Predicted) OS=Rattus norvegicus GN=Tmcc2 PE=1 SV=1	2	2	1.00873	1.03585	0.986284	1.0128	1.01092	0.361017
D3ZE49	D3ZE49_RAT	Trafficking protein particle complex 12 OS=Rattus norvegicus GN=Trappc12 PE=1 SV=1	5	5	0.842606	0.832851	1.21596	1.20188	1.02332	0.841732
D3ZE72	D3ZE72_RAT	Methionine aminopeptidase OS=Rattus norvegicus GN=Metap1 PE=1 SV=1	3	3	0.874372	0.976614	0.864322	0.965388	0.920174	0.0734469
D3ZE75	D3ZE75_RAT	LDL receptor-related protein 8 OS=Rattus norvegicus GN=Lrp8 PE=4 SV=3	1	1	0.866667	0.85752	1.05867	1.04749	0.957587	0.498303
D3ZEA0	D3ZEA0_RAT	Fibronectin type III domain containing 3a (Predicted), isoform CRA_a OS=Rattus norvegicus GN=Fndc3a PE=1 SV=2	2	2	0.917261	0.998447	0.979078	1.06573	0.99013	0.768026
D3ZEG8	D3ZEG8_RAT	Putative uncharacterized protein RGD1309188_predicted OS=Rattus norvegicus GN=Timm29 PE=1 SV=1	2	2	1.04722	0.979615	0.990315	0.926387	0.985883	0.608565
D3ZEH2	D3ZEH2_RAT	FAD-dependent oxidoreductase domain containing 1 OS=Rattus norvegicus GN=Foxred1 PE=1 SV=1	4	4	0.937897	0.922837	0.8767	0.862623	0.900014	0.0115474
D3ZEM8	D3ZEM8_RAT	RCG34104, isoform CRA_a OS=Rattus norvegicus GN=Tsr1 PE=1 SV=1	1	1	1.31667	0.77451	1.3	0.764706	1.03897	0.818371
D3ZER6	D3ZER6_RAT	Transportin 2 OS=Rattus norvegicus GN=Tnpo2 PE=1 SV=2	5	5	1.01548	1.01964	1.07105	1.07543	1.0454	0.0669665
D3ZES2	D3ZES2_RAT	Trafficking protein particle complex 6B OS=Rattus norvegicus GN=Trappc6b PE=1 SV=1	2	2	1.07306	1.10873	1.0627	1.09803	1.08563	0.0040594
D3ZES7	D3ZES7_RAT	Plexin A4 OS=Rattus norvegicus GN=Plxna4 PE=4 SV=1	16	11	0.974824	0.933749	1.02296	0.97986	0.977849	0.311503
D3ZEW7	D3ZEW7_RAT	Nitric oxide synthase, brain OS=Rattus norvegicus GN=Nos1 PE=1 SV=2	5	5	1.04496	1.03604	1.00538	0.996801	1.02079	0.172359
D3ZEX7	D3ZEX7_RAT	Spire homolog 1 (Drosophila) (Predicted), isoform CRA_b OS=Rattus norvegicus GN=Spire1 PE=1 SV=1	3	3	1.05413	0.91506	1.17141	1.01687	1.03937	0.51094
D3ZEY4	D3ZEY4_RAT	Diacylglycerol kinase OS=Rattus norvegicus GN=Dgkq PE=1 SV=1	3	3	0.862671	0.820099	0.965078	0.917452	0.891325	0.0414086
D3ZF03	D3ZF03_RAT	Apoptosis-inducing factor, mitochondria-associated 3 OS=Rattus norvegicus GN=Aifm3 PE=1 SV=1	2	2	0.992	0.973312	1.0976	1.07692	1.03496	0.337893
D3ZF13	D3ZF13_RAT	Acyl carrier protein OS=Rattus norvegicus GN=Ndufab1 PE=1 SV=1	1	1	1.07496	1.17689	0.994178	1.08845	1.08362	0.11148
D3ZF19	D3ZF19_RAT	Transmembrane protein 68 OS=Rattus norvegicus GN=Tmem68 PE=4 SV=1	1	1	1.01243	0.961448	1.1483	1.09048	1.05316	0.288772
D3ZF26	D3ZF26_RAT	Tankyrase 1-binding protein 1 OS=Rattus norvegicus GN=Tnks1bp1 PE=1 SV=1	15	15	1.01948	0.999785	0.999198	0.979897	0.999589	0.962667
D3ZF39	D3ZF39_RAT	UDP-N-acetylglucosamine pyrophosphorylase 1 OS=Rattus norvegicus GN=Uap1 PE=1 SV=2	2	1	1.09418	1.38112	1.05817	1.33566	1.21728	0.0776966
D3ZF54	D3ZF54_RAT	Anoctamin OS=Rattus norvegicus GN=Ano10 PE=1 SV=2	2	2	0.84456	0.820126	1.07772	1.04654	0.947237	0.487428
D3ZF77	D3ZF77_RAT	Aldo-keto reductase family 1, member C-like OS=Rattus norvegicus GN=Akr1cl PE=1 SV=1	1	1	1.13333	1.04615	1.075	0.992308	1.0617	0.126648
D3ZF86	D3ZF86_RAT	ARFGEF family member 3 OS=Rattus norvegicus GN=Arfgef3 PE=1 SV=3	2	2	1.01329	0.866162	0.958641	0.819444	0.914385	0.145966
D3ZF92	TNR21_RAT	Tumor necrosis factor receptor superfamily member 21 OS=Rattus norvegicus GN=Tnfrsf21 PE=1 SV=1	1	1	1.02937	1.04357	1.03725	1.05156	1.04044	0.003322
D3ZF97	D3ZF97_RAT	Endoplasmic reticulum lectin 1 OS=Rattus norvegicus GN=Erlec1 PE=1 SV=2	2	2	1.28522	1.07287	1.08124	0.902597	1.08548	0.354635
D3ZFB6	PRRT2_RAT	Proline-rich transmembrane protein 2 OS=Rattus norvegicus GN=Prrt2 PE=1 SV=1	2	2	1.04848	0.97426	0.959834	0.891892	0.968616	0.400462
D3ZFJ6	D3ZFJ6_RAT	Lactamase, beta OS=Rattus norvegicus GN=Lactb PE=1 SV=1	2	2	0.951807	0.954202	1.11948	1.12229	1.03695	0.501362
D3ZFQ5	D3ZFQ5_RAT	Cadherin 9 OS=Rattus norvegicus GN=Cdh9 PE=1 SV=1	2	2	0.96	0.981308	0.952	0.973131	0.96661	0.0146299
D3ZFQ8	D3ZFQ8_RAT	Cytochrome c-1 OS=Rattus norvegicus GN=Cyc1 PE=1 SV=3	4	4	0.980207	1.08305	0.966671	1.06809	1.0245	0.470763
D3ZFX4	D3ZFX4_RAT	Phosphoacetylglucosamine mutase OS=Rattus norvegicus GN=Pgm3 PE=1 SV=1	10	10	0.950313	0.915464	1.03837	1.00029	0.976111	0.442773
D3ZFY0	D3ZFY0_RAT	Selenophosphate synthetase 1 OS=Rattus norvegicus GN=Sephs1 PE=1 SV=1	2	2	0.853211	1.04494	1.08257	1.32584	1.07664	0.487426
D3ZFY8	D3ZFY8_RAT	Ubiquitin-conjugating enzyme E2 variant 1-like OS=Rattus norvegicus GN=LOC100912618 PE=1 SV=1	6	3	0.966714	0.986574	0.950071	0.969589	0.968237	0.0238769
D3ZG05	D3ZG05_RAT	40S ribosomal protein S12 OS=Rattus norvegicus GN=RGD1561453 PE=3 SV=2	1	1	1.33779	1.16871	0.950924	0.830735	1.07204	0.568678
D3ZG43	D3ZG43_RAT	NADH dehydrogenase (Ubiquinone) Fe-S protein 3 (Predicted), isoform CRA_c OS=Rattus norvegicus GN=Ndufs3 PE=1 SV=1	3	3	0.978557	1.02369	1.0033	1.04957	1.01378	0.428278
D3ZG78	D3ZG78_RAT	Zinc finger ZZ-type and EF-hand domain-containing 1 OS=Rattus norvegicus GN=Zzef1 PE=1 SV=2	6	6	0.968107	0.974229	0.979262	0.985455	0.976763	0.00807152
D3ZG85	D3ZG85_RAT	Cyclin-dependent kinase-like 5 OS=Rattus norvegicus GN=Cdkl5 PE=1 SV=2	4	3	0.899123	1.17816	0.809211	1.06034	0.98671	0.881955
D3ZG88	D3ZG88_RAT	Mammary tumor virus receptor 2, isoform CRA_a OS=Rattus norvegicus GN=Sssca1 PE=1 SV=1	2	2	0.93677	0.955357	0.983463	1.00298	0.969642	0.130529
D3ZG95	D3ZG95_RAT	Mitochondrial calcium uptake family, member 3 OS=Rattus norvegicus GN=Micu3 PE=4 SV=2	4	4	0.924237	0.88394	1.00262	0.958908	0.942427	0.106869
D3ZGE6	D3ZGE6_RAT	Cortactin, isoform CRA_c OS=Rattus norvegicus GN=Cttn PE=1 SV=3	4	4	1.05593	1.05593	0.962931	0.962931	1.00943	0.748583
D3ZGJ1	D3ZGJ1_RAT	Immunoglobulin-like domain-containing receptor 2 OS=Rattus norvegicus GN=Ildr2 PE=1 SV=3	1	1	1.00823	1.0143	1.26851	1.27615	1.1418	0.156567
D3ZGL1	D3ZGL1_RAT	Rho GTPase-activating protein 25 OS=Rattus norvegicus GN=Arhgap25 PE=1 SV=1	1	1	0.848085	0.901685	0.889036	0.945225	0.896008	0.0138205
D3ZGN2	D3ZGN2_RAT	Copine 5 OS=Rattus norvegicus GN=Cpne5 PE=1 SV=1	6	4	0.885557	0.90892	0.897797	0.921482	0.903439	0.00108347
D3ZGN7	D3ZGN7_RAT	Microtubule-associated monooxygenase, calponin and LIM domain-containing 3 OS=Rattus norvegicus GN=Mical3 PE=1 SV=2	5	5	0.962282	0.884941	1.08004	0.993232	0.980123	0.656041
D3ZGQ2	D3ZGQ2_RAT	Thymidine kinase 2, mitochondrial OS=Rattus norvegicus GN=Tk2 PE=4 SV=1	2	2	0.96868	0.855731	1.2226	1.08004	1.03176	0.712466
D3ZGS3	OCRL_RAT	Inositol polyphosphate 5-phosphatase OCRL-1 OS=Rattus norvegicus GN=Ocrl PE=1 SV=1	6	6	0.990319	0.999334	0.973817	0.982682	0.986538	0.0895835
D3ZGY2	D3ZGY2_RAT	OTU domain-containing 6B OS=Rattus norvegicus GN=Otud6b PE=1 SV=3	4	4	0.954687	0.871882	0.975791	0.891156	0.923379	0.0540578
D3ZH14	D3ZH14_RAT	Transmembrane and coiled-coil domain family 1 OS=Rattus norvegicus GN=Tmcc1 PE=1 SV=1	2	2	1.05609	0.973412	1.05369	0.971196	1.0136	0.608518
D3ZH36	D3ZH36_RAT	Extracellular leucine-rich repeat and fibronectin type III domain-containing 2 OS=Rattus norvegicus GN=Elfn2 PE=1 SV=3	4	4	0.951276	1.02305	0.883929	0.950617	0.952217	0.191139
D3ZH39	D3ZH39_RAT	Eph receptor B3 OS=Rattus norvegicus GN=Ephb3 PE=3 SV=1	7	5	0.973607	0.975753	0.978739	0.980896	0.977249	0.000764729
D3ZH41	D3ZH41_RAT	Cytoskeleton-associated protein 4 OS=Rattus norvegicus GN=Ckap4 PE=1 SV=2	4	4	0.873789	0.982698	0.925071	1.04037	0.955482	0.304137
D3ZH75	D3ZH75_RAT	AKT1 substrate 1 OS=Rattus norvegicus GN=Akt1s1 PE=1 SV=1	3	3	0.972013	0.958747	0.915094	0.902605	0.937115	0.0329529
D3ZHA0	FLNC_RAT	Filamin-C OS=Rattus norvegicus GN=Flnc PE=1 SV=1	5	1	0.780933	0.875	1.25152	1.40227	1.07743	0.638173
D3ZHC4	D3ZHC4_RAT	Heme binding protein 2 (Predicted), isoform CRA_b OS=Rattus norvegicus GN=Hebp2 PE=1 SV=1	1	1	1.36444	1	1.26667	0.928339	1.13986	0.272833
D3ZHG4	D3ZHG4_RAT	Oxysterol-binding protein OS=Rattus norvegicus GN=Osbp2 PE=1 SV=2	4	4	1.0306	1.01259	1.16014	1.13986	1.0858	0.106028
D3ZHK4	D3ZHK4_RAT	RB1-inducible coiled-coil 1 OS=Rattus norvegicus GN=Rb1cc1 PE=1 SV=1	2	2	1.06513	1.13932	1.01272	1.08326	1.07511	0.0637225
D3ZHU9	D3ZHU9_RAT	40S ribosomal protein S17-like OS=Rattus norvegicus GN=LOC100361180 PE=3 SV=3	2	2	0.888663	0.999771	0.983717	1.10671	0.994715	0.913281
D3ZHV7	D3ZHV7_RAT	Serine dehydratase-like OS=Rattus norvegicus GN=Sdsl PE=1 SV=3	2	2	0.966781	0.923903	0.85149	0.813725	0.888975	0.0488974
D3ZHX3	D3ZHX3_RAT	DIRAS family GTPase 2 OS=Rattus norvegicus GN=Diras2 PE=4 SV=1	7	5	1.05691	1.0459	1.01676	1.00617	1.03143	0.0781884
D3ZHY9	D3ZHY9_RAT	RAS protein activator like 1 (GAP1 like) (Predicted) OS=Rattus norvegicus GN=Rasal1 PE=4 SV=2	15	15	0.984838	1.04073	0.982375	1.03813	1.01152	0.526744
D3ZHZ3	D3ZHZ3_RAT	Oxysterol-binding protein OS=Rattus norvegicus GN=Osbpl3 PE=1 SV=2	2	2	0.929936	0.914951	1.02002	1.00358	0.967122	0.298246
D3ZI07	D3ZI07_RAT	Kinesin-like protein OS=Rattus norvegicus GN=Kif3b PE=1 SV=1	8	8	1.03062	0.976535	0.993778	0.941625	0.98564	0.494323
D3ZI16	D3ZI16_RAT	COP9 (Constitutive photomorphogenic) homolog, subunit 6 (Arabidopsis thaliana) (Predicted), isoform CRA_a OS=Rattus norvegicus GN=Cops6 PE=1 SV=1	4	4	0.995367	0.989407	1.0044	0.998388	0.996891	0.392748
D3ZI42	D3ZI42_RAT	Leucine-rich repeat and sterile alpha motif-containing 1 OS=Rattus norvegicus GN=Lrsam1 PE=1 SV=3	3	3	1.14297	1.13235	1.12266	1.11223	1.12755	0.000299816
D3ZIE9	D3ZIE9_RAT	Delta-1-pyrroline-5-carboxylate synthase OS=Rattus norvegicus GN=Aldh18a1 PE=3 SV=1	11	11	0.996245	0.950799	1.29892	1.23966	1.12141	0.256059
D3ZIF0	D3ZIF0_RAT	Zinc finger protein 512 OS=Rattus norvegicus GN=Zfp512 PE=1 SV=1	2	2	0.80531	0.968085	1.04779	1.25957	1.02019	0.844374
D3ZII1	D3ZII1_RAT	Raftlin family member 2 OS=Rattus norvegicus GN=Rftn2 PE=1 SV=1	4	4	1.03023	1.0364	0.99255	0.998501	1.01442	0.282917
D3ZII8	D3ZII8_RAT	SET and MYND domain containing 5 (Predicted) OS=Rattus norvegicus GN=Smyd5 PE=1 SV=2	1	1	0.932836	1.0069	0.982942	1.06099	0.995918	0.887859
D3ZIM7	D3ZIM7_RAT	Family with sequence similarity 177, member A1 OS=Rattus norvegicus GN=Fam177a1 PE=1 SV=1	2	2	0.971514	0.937771	1.03448	0.998553	0.98558	0.532493
D3ZIN7	D3ZIN7_RAT	Mitochondrial ribosomal protein S23 OS=Rattus norvegicus GN=Mrps23 PE=1 SV=1	2	2	0.948298	0.992958	1.02438	1.07262	1.00956	0.739104
D3ZIP8	D3ZIP8_RAT	Endonuclease domain-containing 1 OS=Rattus norvegicus GN=Endod1 PE=4 SV=2	3	3	1.023	1.03368	1.00141	1.01186	1.01749	0.0869917
D3ZIV3	D3ZIV3_RAT	Mitotic arrest deficient 1-like 1 OS=Rattus norvegicus GN=Mad1l1 PE=1 SV=1	1	1	0.790625	0.531513	0.940625	0.632353	0.723779	0.0543397
D3ZJ01	D3ZJ01_RAT	Similar to RIKEN cDNA 2310035C23 OS=Rattus norvegicus GN=RGD1307235 PE=1 SV=1	16	16	1.03056	1.0464	1.01997	1.03565	1.03314	0.00913314
D3ZJ32	D3ZJ32_RAT	Extended synaptotagmin 2 OS=Rattus norvegicus GN=Esyt2 PE=1 SV=3	4	4	0.930792	0.797251	0.930291	0.796821	0.863789	0.0385209
D3ZJ86	D3ZJ86_RAT	Sodium/hydrogen exchanger OS=Rattus norvegicus GN=Slc9a6 PE=1 SV=2	2	2	0.895187	0.903888	1.14225	1.15335	1.02367	0.763118
D3ZJA9	D3ZJA9_RAT	Solute carrier family 27 (Fatty acid transporter), member 3 (Predicted) OS=Rattus norvegicus GN=Slc27a3 PE=4 SV=1	1	1	1.08908	1.04504	1.02778	0.986213	1.03703	0.180448
D3ZJD3	D3ZJD3_RAT	Similar to ribosomal protein L28 OS=Rattus norvegicus GN=RGD1565183 PE=4 SV=1	4	4	0.959666	1.00048	0.952248	0.99275	0.976287	0.141217
D3ZJF9	D3ZJF9_RAT	Galactosidase, alpha OS=Rattus norvegicus GN=Gla PE=1 SV=2	1	1	0.964459	0.973899	1	1.00979	0.987036	0.311553
D3ZJG4	D3ZJG4_RAT	Phosphofurin acidic cluster sorting protein 2 OS=Rattus norvegicus GN=Pacs2 PE=1 SV=2	3	3	1.07746	0.91527	1.23968	1.05307	1.07137	0.361817
D3ZJH2	D3ZJH2_RAT	SURP and G patch domain-containing 2 OS=Rattus norvegicus GN=Sugp2 PE=1 SV=1	6	6	1.00052	1.01826	1.02964	1.0479	1.02408	0.0940885
D3ZJJ7	D3ZJJ7_RAT	Kinesin family member 21A OS=Rattus norvegicus GN=Kif21a PE=1 SV=2	18	16	1.0452	1.04134	1.06809	1.06415	1.05469	0.00383185
D3ZJK6	D3ZJK6_RAT	Trafficking protein particle complex 9 OS=Rattus norvegicus GN=Trappc9 PE=1 SV=2	2	1	1.09443	1.10486	0.946176	0.955195	1.02517	0.600244
D3ZJR1	D3ZJR1_RAT	Epidermal growth factor receptor pathway substrate 15-like 1 OS=Rattus norvegicus GN=Eps15l1 PE=1 SV=3	12	12	1.05453	0.983169	1.05771	0.986136	1.02038	0.396336
D3ZJR6	D3ZJR6_RAT	Smith-Magenis syndrome chromosome region, candidate 8 OS=Rattus norvegicus GN=Smcr8 PE=1 SV=1	2	2	1.00952	0.990661	1.01348	0.994553	1.00205	0.736936
D3ZJS3	D3ZJS3_RAT	RCG43475 OS=Rattus norvegicus GN=Tomm6 PE=1 SV=1	1	1	0.958244	0.93914	1.02891	1.00839	0.983672	0.493342
D3ZJX5	D3ZJX5_RAT	RCG54610, isoform CRA_a OS=Rattus norvegicus GN=Timm50 PE=1 SV=2	5	5	1.04379	0.979457	1.0452	0.980782	1.01231	0.555254
D3ZJZ0	D3ZJZ0_RAT	RGD1563250 (Predicted), isoform CRA_a OS=Rattus norvegicus GN=Tmem205 PE=1 SV=1	1	1	1.00876	1.04186	0.998905	1.03167	1.0203	0.133683
D3ZK97	D3ZK97_RAT	Histone H3 OS=Rattus norvegicus GN=H3f3c PE=3 SV=1	3	3	1	0.998783	1.11224	1.11089	1.05548	0.185202
D3ZKB4	D3ZKB4_RAT	Rho guanine nucleotide exchange factor 4 OS=Rattus norvegicus GN=Arhgef4 PE=4 SV=1	1	1	0.988938	1.15206	1.02434	1.1933	1.08966	0.165931
D3ZKC6	D3ZKC6_RAT	Vacuolar protein sorting 13 homolog D OS=Rattus norvegicus GN=Vps13d PE=1 SV=1	4	4	0.970199	0.954397	0.92053	0.905537	0.937666	0.0248911
D3ZKE1	D3ZKE1_RAT	Similar to UV radiation resistance associated, isoform CRA_d OS=Rattus norvegicus GN=Uvrag PE=1 SV=3	1	1	0.885609	0.949868	1.01968	1.09367	0.987206	0.793869
D3ZKG1	D3ZKG1_RAT	Methylmalonyl CoA mutase OS=Rattus norvegicus GN=Mut PE=1 SV=2	11	11	1.01036	1.04115	0.987454	1.01755	1.01413	0.291362
D3ZKK3	D3ZKK3_RAT	Consortin, connexin sorting protein OS=Rattus norvegicus GN=Cnst PE=1 SV=3	2	2	1.12258	0.956044	1.12742	0.960165	1.04155	0.452012
D3ZKP9	D3ZKP9_RAT	Voltage-dependent calcium channel subunit alpha-2/delta-1 OS=Rattus norvegicus GN=Cacna2d1 PE=1 SV=3	14	14	1.01128	1.08032	0.906492	0.968381	0.991618	0.833409
D3ZKQ4	D3ZKQ4_RAT	Putative uncharacterized protein RGD1307615_predicted OS=Rattus norvegicus GN=Rabl6 PE=1 SV=1	9	9	0.980235	0.985932	0.955025	0.960576	0.970442	0.0288826
D3ZKT0	D3ZKT0_RAT	Phosphatidate cytidylyltransferase, mitochondrial OS=Rattus norvegicus GN=Tamm41 PE=1 SV=1	2	2	0.918528	0.900773	0.980289	0.96134	0.940233	0.0477761
D3ZKX1	D3ZKX1_RAT	RCG48807, isoform CRA_a OS=Rattus norvegicus GN=Washc3 PE=1 SV=1	1	1	0.923387	0.921264	1.15553	1.15287	1.03826	0.607607
D3ZKY6	D3ZKY6_RAT	Ankyrin repeat domain 63 OS=Rattus norvegicus GN=Ankrd63 PE=1 SV=1	4	4	0.971053	1.01276	1.06804	1.11391	1.04144	0.277016
D3ZL11	D3ZL11_RAT	Rabenosyn, RAB effector OS=Rattus norvegicus GN=Rbsn PE=1 SV=1	3	3	0.979657	0.918675	0.943255	0.884538	0.931531	0.0420342
D3ZL45	D3ZL45_RAT	Similar to RIKEN cDNA B630019K06 OS=Rattus norvegicus GN=RGD1560784 PE=4 SV=1	2	2	1.11273	1.0205	1.00777	0.924242	1.01631	0.700938
D3ZL50	D3ZL50_RAT	Tetratricopeptide repeat domain 37 OS=Rattus norvegicus GN=Ttc37 PE=1 SV=3	4	4	0.991178	0.933531	1.01638	0.95727	0.974591	0.258603
D3ZLA3	D3ZLA3_RAT	Copine 3 OS=Rattus norvegicus GN=Cpne3 PE=1 SV=1	2	1	0.996342	0.510112	1.00366	0.513858	0.755993	0.181713
D3ZLC1	D3ZLC1_RAT	Lamin B2 OS=Rattus norvegicus GN=Lmnb2 PE=1 SV=2	11	10	0.965282	0.973129	1.03673	1.04516	1.00508	0.823276
D3ZLL8	D3ZLL8_RAT	40S ribosomal protein S15a-like OS=Rattus norvegicus GN=LOC100909878 PE=3 SV=1	2	2	0.99025	0.981088	1.02609	1.0166	1.00351	0.763466
D3ZLS5	D3ZLS5_RAT	HECT domain E3 ubiquitin protein ligase 1 OS=Rattus norvegicus GN=Hectd1 PE=1 SV=3	2	2	1.05269	0.962635	1.03978	0.950836	1.00149	0.958148
D3ZLT1	D3ZLT1_RAT	NADH dehydrogenase (Ubiquinone) 1 beta subcomplex, 7 (Predicted) OS=Rattus norvegicus GN=Ndufb7 PE=1 SV=1	2	2	0.988474	1.02571	0.957681	0.993752	0.991403	0.580765
D3ZM03	D3ZM03_RAT	Vacuolar ATPase assembly integral membrane protein VMA21 OS=Rattus norvegicus GN=LOC100912478 PE=1 SV=1	1	1	0.876609	1.05829	1.02146	1.23316	1.04738	0.564055
D3ZM09	D3ZM09_RAT	Seryl-tRNA synthetase 2 (Predicted) OS=Rattus norvegicus GN=Sars2 PE=1 SV=1	4	4	1.0013	0.981533	1.0353	1.01486	1.00825	0.518966
D3ZM21	D3ZM21_RAT	Catechol-O-methyltransferase domain containing 1 (Predicted), isoform CRA_a OS=Rattus norvegicus GN=Comtd1 PE=1 SV=1	2	2	1.03991	0.963445	1.10884	1.02731	1.03488	0.326356
D3ZM33	D3ZM33_RAT	Ribosomal protein S18-like OS=Rattus norvegicus GN=LOC100362298 PE=3 SV=3	5	5	1.00766	0.976846	1.06647	1.03386	1.02121	0.346999
D3ZM69	D3ZM69_RAT	Erythrocyte membrane protein band 4.1-like 2 OS=Rattus norvegicus GN=Epb41l2 PE=1 SV=2	14	11	1.08381	1.03381	1.00064	0.954478	1.01818	0.552463
D3ZMD4	D3ZMD4_RAT	Coiled-coil domain-containing 85A OS=Rattus norvegicus GN=Ccdc85a PE=1 SV=2	1	1	0.827018	0.91439	0.934102	1.03279	0.927074	0.182617
D3ZML2-2	BRSK2_RAT	Isoform 2 of Serine/threonine-protein kinase BRSK2 OS=Rattus norvegicus GN=Brsk2	5	5	0.968963	1.07699	1.05072	1.16786	1.06613	0.204925
D3ZMR2	D3ZMR2_RAT	UHRF1-binding protein 1 OS=Rattus norvegicus GN=Uhrf1bp1 PE=1 SV=3	1	1	0.866667	0.874399	1.11497	1.12491	0.995237	0.951443
D3ZMR9	D3ZMR9_RAT	Mitochondrial ribosomal protein L21 OS=Rattus norvegicus GN=Mrpl21 PE=1 SV=1	3	3	0.897532	0.885654	1.64861	1.62679	1.26464	0.306881
D3ZMS1	D3ZMS1_RAT	Splicing factor 3b, subunit 2 OS=Rattus norvegicus GN=Sf3b2 PE=1 SV=3	6	6	0.976894	1.06877	0.973957	1.06555	1.02129	0.480397
D3ZMS5	D3ZMS5_RAT	T-cell lymphoma invasion and metastasis 2 OS=Rattus norvegicus GN=Tiam2 PE=1 SV=2	2	2	1.05737	1.04477	1.12681	1.11338	1.08558	0.0243139
D3ZMX6	D3ZMX6_RAT	Syntrophin, beta 2 OS=Rattus norvegicus GN=Sntb2 PE=1 SV=3	3	3	0.961245	1.07627	0.98943	1.10782	1.03369	0.40415
D3ZMY7	D3ZMY7_RAT	5'-nucleotidase, cytosolic II OS=Rattus norvegicus GN=Nt5c2 PE=1 SV=3	2	2	0.931466	0.994658	0.946973	1.01122	0.971079	0.224729
D3ZN27	D3ZN27_RAT	DnaJ heat shock protein family (Hsp40) member C13 OS=Rattus norvegicus GN=Dnajc13 PE=1 SV=2	1	1	0.912338	1.00357	0.957792	1.05357	0.981818	0.590917
D3ZN39	D3ZN39_RAT	Ubiquitin specific protease 8 (Predicted) OS=Rattus norvegicus GN=Usp8 PE=1 SV=2	1	1	1.20412	1.10541	1.05986	0.972973	1.08559	0.173348
D3ZN61	D3ZN61_RAT	Leucine-rich repeat LGI family, member 3 OS=Rattus norvegicus GN=Lgi3 PE=4 SV=1	4	4	1.34454	1.03393	1.22899	0.945073	1.13813	0.225636
D3ZN76	D3ZN76_RAT	Protein transport protein sec16 OS=Rattus norvegicus GN=Sec16a PE=1 SV=1	2	2	0.962851	0.859319	1.07932	0.963262	0.966187	0.506497
D3ZN95	D3ZN95_RAT	Host cell factor C1 OS=Rattus norvegicus GN=Hcfc1 PE=1 SV=1	3	3	0.998373	1.12119	0.960412	1.07856	1.03964	0.359021
D3ZNF5	D3ZNF5_RAT	Transmembrane protein 63c OS=Rattus norvegicus GN=Tmem63c PE=1 SV=1	1	1	1.16797	1.01014	1.05859	0.915541	1.03806	0.520994
D3ZNK1	D3ZNK1_RAT	Metaxin 3 OS=Rattus norvegicus GN=Mtx3 PE=1 SV=2	4	4	1.05425	1.05203	1.00934	1.00722	1.03071	0.0986192
D3ZNQ6	D3ZNQ6_RAT	Ubiquitin-conjugating enzyme E2M OS=Rattus norvegicus GN=Ube2m PE=1 SV=1	3	3	0.998398	1.00484	1.00819	1.01469	1.00653	0.150228
D3ZNY3	D3ZNY3_RAT	Methylmalonic aciduria (Cobalamin deficiency) cblA type (Predicted), isoform CRA_a OS=Rattus norvegicus GN=Mmaa PE=1 SV=1	1	1	0.853832	0.770096	1.23886	1.11736	0.995038	0.966826
D3ZP15	D3ZP15_RAT	RAB9B, member RAS oncogene family OS=Rattus norvegicus GN=Rab9b PE=4 SV=1	5	5	0.973742	1.04501	0.95733	1.0274	1.00087	0.96954
D3ZPE5	D3ZPE5_RAT	VPS53 GARP complex subunit OS=Rattus norvegicus GN=Vps53 PE=1 SV=1	5	5	1.03086	1.00014	1.00268	0.972805	1.00162	0.899776
D3ZPF2	D3ZPF2_RAT	Malonyl-CoA-acyl carrier protein transacylase OS=Rattus norvegicus GN=Mcat PE=1 SV=1	3	3	0.974885	0.982946	1.16402	1.17364	1.07387	0.270983
D3ZPJ0	D3ZPJ0_RAT	Shisa family member 7 OS=Rattus norvegicus GN=Shisa7 PE=1 SV=1	8	8	0.937664	0.992604	0.920524	0.97446	0.956313	0.077358
D3ZPL1	D3ZPL1_RAT	Cleavage and polyadenylation specific factor 6, 68kDa (Predicted), isoform CRA_b OS=Rattus norvegicus GN=Cpsf6 PE=1 SV=2	4	4	0.99742	1.02874	1.03044	1.0628	1.02985	0.111391
D3ZPL5	D3ZPL5_RAT	Uncharacterized protein OS=Rattus norvegicus PE=4 SV=2	9	9	1.04623	1.04298	1.05446	1.05119	1.04871	0.000314698
D3ZPN3	D3ZPN3_RAT	Myeloid leukemia factor 2 OS=Rattus norvegicus GN=Mlf2 PE=1 SV=1	2	2	1.19353	1.09895	1.05146	0.968134	1.07802	0.195839
D3ZPP2	D3ZPP2_RAT	ADP-ribosylation factor-like GTPase 8A OS=Rattus norvegicus GN=Arl8a PE=1 SV=1	4	2	0.979199	1.00109	1.0164	1.03913	1.00896	0.529284
D3ZPP7	D3ZPP7_RAT	Leucine-rich repeats and transmembrane domains 2 OS=Rattus norvegicus GN=Lrtm2 PE=4 SV=1	1	1	1.00108	0.959502	1.19068	1.14123	1.07312	0.277105
D3ZPR0	D3ZPR0_RAT	Chromosome segregation 1-like OS=Rattus norvegicus GN=Cse1l PE=1 SV=1	6	6	1.23612	1.1547	1.14741	1.07182	1.15251	0.0199895
D3ZQ02	D3ZQ02_RAT	WD repeat domain 37 OS=Rattus norvegicus GN=Wdr37 PE=1 SV=3	6	6	1.15717	1.05949	1.05696	0.967742	1.06034	0.216746
D3ZQ57	D3ZQ57_RAT	Plexin B2 OS=Rattus norvegicus GN=Plxnb2 PE=1 SV=1	12	12	0.860063	0.984718	0.960584	1.09981	0.976293	0.663073
D3ZQ59	D3ZQ59_RAT	Nardilysin OS=Rattus norvegicus GN=Nrdc PE=1 SV=1	2	2	1.19586	1.14409	0.969619	0.927644	1.0593	0.430919
D3ZQA1	D3ZQA1_RAT	Polypeptide N-acetylgalactosaminyltransferase OS=Rattus norvegicus GN=Galnt9 PE=3 SV=1	1	1	1.06334	0.953528	1.02879	0.922547	0.992052	0.823051
D3ZQB6	D3ZQB6_RAT	Cat eye syndrome chromosome region, candidate 5 OS=Rattus norvegicus GN=Hdhd5 PE=1 SV=1	2	2	0.90629	0.95	0.997045	1.04513	0.974617	0.458705
D3ZQD3	D3ZQD3_RAT	Oxoglutarate dehydrogenase-like OS=Rattus norvegicus GN=Ogdhl PE=1 SV=2	14	11	0.920214	0.940539	0.952177	0.973209	0.946535	0.0169457
D3ZQE7	D3ZQE7_RAT	Janus kinase and microtubule-interacting protein 2 OS=Rattus norvegicus GN=Jakmip2 PE=1 SV=3	2	2	1.03839	0.872581	1.1318	0.951075	0.99846	0.979748
D3ZQG6	TRIM2_RAT	Tripartite motif-containing protein 2 OS=Rattus norvegicus GN=Trim2 PE=1 SV=2	19	17	0.998955	0.994572	1.04757	1.04297	1.02102	0.231902
D3ZQM0	D3ZQM0_RAT	Splicing factor 3a, subunit 1 OS=Rattus norvegicus GN=Sf3a1 PE=1 SV=1	4	4	1.10754	1.09793	1.05547	1.04631	1.07681	0.0149744
D3ZQN3	D3ZQN3_RAT	Paraneoplastic Ma antigen family-like 2 OS=Rattus norvegicus GN=Pnma8b PE=4 SV=1	8	8	1.10827	1.18201	1.00808	1.07515	1.09338	0.0815828
D3ZQN8	D3ZQN8_RAT	NUAK family kinase 1 OS=Rattus norvegicus GN=Nuak1 PE=1 SV=1	1	1	0.928899	0.80198	1.04587	0.90297	0.91993	0.208413
D3ZQQ1	D3ZQQ1_RAT	Aftiphilin OS=Rattus norvegicus GN=Aftph PE=1 SV=1	2	2	0.9745	0.897778	1.47967	1.36317	1.17878	0.299732
D3ZQY4	D3ZQY4_RAT	FRY-like transcription coactivator OS=Rattus norvegicus GN=Fryl PE=1 SV=2	1	1	0.868217	0.844221	1.11111	1.0804	0.975988	0.75288
D3ZR52	D3ZR52_RAT	Lysophosphatidylcholine acyltransferase 4 OS=Rattus norvegicus GN=Lpcat4 PE=4 SV=3	5	5	0.994338	1.09169	0.947629	1.0404	1.01851	0.591053
D3ZR69	D3ZR69_RAT	Growth arrest-specific 2 like 1 (Predicted), isoform CRA_a OS=Rattus norvegicus GN=Gas2l1 PE=1 SV=1	1	1	1.21839	0.990654	1.26929	1.03204	1.1276	0.159136
D3ZR79	D3ZR79_RAT	Transmembrane protein 245 OS=Rattus norvegicus GN=Tmem245 PE=1 SV=1	1	1	0.842795	0.94492	1.08843	1.22032	1.02412	0.789233
D3ZRB3	D3ZRB3_RAT	RCG21806 OS=Rattus norvegicus GN=Rhof PE=1 SV=2	2	2	1.11326	1.10109	1.06077	1.04918	1.08108	0.0134849
D3ZRC4	D3ZRC4_RAT	Patatin-like phospholipase domain-containing 8 OS=Rattus norvegicus GN=Pnpla8 PE=1 SV=1	8	8	0.973101	1.00487	0.966494	0.998051	0.98563	0.22168
D3ZRM5	D3ZRM5_RAT	RAB23, member RAS oncogene family OS=Rattus norvegicus GN=Rab23 PE=4 SV=1	3	3	1.09931	1.02957	1.01148	0.947312	1.02192	0.533645
D3ZRM9	D3ZRM9_RAT	60S ribosomal protein L13 OS=Rattus norvegicus GN=LOC100360491 PE=3 SV=1	5	5	1.00621	0.969368	1.03075	0.993009	0.999832	0.99038
D3ZRN5	D3ZRN5_RAT	TROVE domain family, member 2 OS=Rattus norvegicus GN=Trove2 PE=1 SV=1	3	3	0.927294	0.954601	1.36591	1.40613	1.16349	0.29406
D3ZS58	D3ZS58_RAT	NADH dehydrogenase [ubiquinone] 1 alpha subcomplex subunit 2 OS=Rattus norvegicus GN=Ndufa2 PE=1 SV=1	2	2	1.00651	0.987239	0.990538	0.971578	0.988965	0.220991
D3ZS72	D3ZS72_RAT	Phosphatidylinositol-3,4,5-trisphosphate-dependent Rac exchange factor 1 OS=Rattus norvegicus GN=Prex1 PE=1 SV=3	4	4	0.922222	0.901194	1.08667	1.06189	0.992993	0.891849
D3ZS92	D3ZS92_RAT	Rotatin OS=Rattus norvegicus GN=Rttn PE=4 SV=3	1	1	1.13079	1.03386	1.0463	0.956614	1.04189	0.324855
D3ZSA9	D3ZSA9_RAT	Nodal modulator 1 OS=Rattus norvegicus GN=Nomo1 PE=1 SV=1	6	6	1.00838	1.00689	0.874322	0.873031	0.940656	0.222452
D3ZSB7	D3ZSB7_RAT	Ribosomal protein S6 kinase OS=Rattus norvegicus GN=Rps6ka4 PE=1 SV=2	1	1	0.910423	0.872075	0.983713	0.942278	0.927122	0.0543583
D3ZSN7	D3ZSN7_RAT	Similar to CG5805-PA (Predicted), isoform CRA_a OS=Rattus norvegicus GN=Slc25a44 PE=1 SV=1	1	1	0.886191	0.817355	0.889226	0.820154	0.853232	0.0051709
D3ZSP1	D3ZSP1_RAT	Small nuclear ribonucleoprotein polypeptide E OS=Rattus norvegicus GN=LOC100361838 PE=4 SV=1	2	2	1.02337	0.939976	1.19358	1.09631	1.06331	0.324926
D3ZSY8	D3ZSY8_RAT	TBC1 domain family, member 10b OS=Rattus norvegicus GN=Tbc1d10b PE=1 SV=1	8	8	1.18203	1.22222	1.04712	1.08272	1.13352	0.0475258
D3ZSZ6	D3ZSZ6_RAT	Diacylglycerol kinase OS=Rattus norvegicus GN=Dgkh PE=1 SV=3	7	6	1.0096	0.941086	1.06866	0.996144	1.00387	0.891844
D3ZT03	D3ZT03_RAT	UPF2, regulator of nonsense mediated mRNA decay OS=Rattus norvegicus GN=Upf2 PE=1 SV=3	2	2	1.11649	1.14953	1.01059	1.0405	1.07928	0.0915015
D3ZT07	D3ZT07_RAT	Platelet glycoprotein Ib beta chain OS=Rattus norvegicus GN=Sept5 PE=1 SV=2	11	1	1.23873	1.15497	1.02234	0.953216	1.09232	0.246575
D3ZT20	D3ZT20_RAT	F-box protein 41 OS=Rattus norvegicus GN=Fbxo41 PE=1 SV=3	7	7	0.958135	0.888595	1.01665	0.942863	0.951561	0.163108
D3ZT36	D3ZT36_RAT	ADAM metallopeptidase domain 23 OS=Rattus norvegicus GN=Adam23 PE=4 SV=1	3	3	1.03589	0.944517	1.13169	1.03186	1.03599	0.416006
D3ZT47	D3ZT47_RAT	Family with sequence similarity 171, member A2 OS=Rattus norvegicus GN=Fam171a2 PE=1 SV=2	6	6	1.09353	0.962025	0.942446	0.829114	0.956778	0.48335
D3ZT64	D3ZT64_RAT	Autophagy-related 2A OS=Rattus norvegicus GN=Atg2a PE=1 SV=1	1	1	1.06926	0.939163	1.20346	1.05703	1.06723	0.301951
D3ZT90	D3ZT90_RAT	Glutaryl-CoA dehydrogenase OS=Rattus norvegicus GN=Gcdh PE=1 SV=1	3	3	0.88046	0.998046	0.959195	1.0873	0.981249	0.692169
D3ZTB5	D3ZTB5_RAT	S100 calcium-binding protein A13 OS=Rattus norvegicus GN=S100a13 PE=1 SV=2	2	2	1.15007	1.06806	0.976642	0.906996	1.02544	0.664258
D3ZTF0	D3ZTF0_RAT	Similar to Gene model 996 OS=Rattus norvegicus GN=Ajm1 PE=1 SV=3	7	7	1.02391	1.06121	0.872549	0.904337	0.965503	0.504343
D3ZTK0	D3ZTK0_RAT	Putative uncharacterized protein RGD1306256_predicted OS=Rattus norvegicus GN=Ttc9b PE=4 SV=1	1	1	1.16471	0.993311	1.00196	0.854515	1.00362	0.958045
D3ZTL0	D3ZTL0_RAT	Transcription elongation regulator 1 OS=Rattus norvegicus GN=Tcerg1 PE=1 SV=1	2	2	0.885648	0.893993	1.05018	1.06007	0.972472	0.604981
D3ZTR1	D3ZTR1_RAT	Mitochondrial ribosomal protein S17 OS=Rattus norvegicus GN=Mrps17 PE=1 SV=1	1	1	0.953488	0.98355	1.05847	1.09184	1.02184	0.545332
D3ZTT7	D3ZTT7_RAT	Sad1 and UNC84 domain-containing 2 OS=Rattus norvegicus GN=Sun2 PE=1 SV=1	1	1	0.902778	0.87395	1.02951	0.996639	0.95072	0.275996
D3ZTW9	D3ZTW9_RAT	Endonuclease G-like 1 (Predicted), isoform CRA_d OS=Rattus norvegicus GN=Exog PE=1 SV=1	2	2	0.965468	0.96408	1.0295	1.02802	0.996765	0.872167
D3ZTX9	D3ZTX9_RAT	Similar to 60S ribosomal protein L23a OS=Rattus norvegicus GN=RGD1565170 PE=3 SV=2	2	2	0.987426	1.06673	0.968012	1.04576	1.01698	0.520621
D3ZTZ0	D3ZTZ0_RAT	Family with sequence similarity 184, member B OS=Rattus norvegicus GN=Fam184b PE=4 SV=2	1	1	1.17283	0.985066	1.13371	0.95221	1.06095	0.343435
D3ZU07	D3ZU07_RAT	Similar to translin-associated factor X (Tsnax) interacting protein 1 (Predicted) OS=Rattus norvegicus GN=Tsnaxip1 PE=4 SV=1	1	1	0.948266	0.840542	1.02116	0.905159	0.928783	0.157018
D3ZU13	D3ZU13_RAT	Eukaryotic translation initiation factor 4 gamma, 1 OS=Rattus norvegicus GN=Eif4g1 PE=1 SV=1	11	9	1.05049	1.00829	1.02038	0.979399	1.01464	0.393254
D3ZU50	D3ZU50_RAT	F-box and leucine-rich repeat protein 18 OS=Rattus norvegicus GN=Fbxl18 PE=4 SV=3	1	1	0.626728	0.860759	0.808756	1.11076	0.851751	0.234299
D3ZU83	D3ZU83_RAT	ERGIC and golgi 3 OS=Rattus norvegicus GN=Ergic3 PE=1 SV=1	1	1	1.1507	1.00917	0.947735	0.831169	0.984692	0.832782
D3ZU84	D3ZU84_RAT	Syntaxin-binding protein 5-like OS=Rattus norvegicus GN=Stxbp5l PE=1 SV=3	7	7	0.857384	0.905304	0.946392	0.999288	0.927092	0.0944212
D3ZU85	D3ZU85_RAT	FERM domain-containing 4A OS=Rattus norvegicus GN=Frmd4a PE=1 SV=3	2	2	0.857143	0.945423	0.816441	0.900528	0.879884	0.0228116
D3ZUC9	D3ZUC9_RAT	Oxidative-stress responsive 1 (Predicted) OS=Rattus norvegicus GN=Oxsr1 PE=1 SV=1	5	4	0.976315	0.902412	1.01485	0.938033	0.957903	0.180969
D3ZUD8	D3ZUD8_RAT	Transmembrane 9 superfamily member OS=Rattus norvegicus GN=Tm9sf3 PE=1 SV=2	1	1	0.933071	0.867496	0.97874	0.909956	0.922316	0.0440962
D3ZUH5	D3ZUH5_RAT	Proline-rich 36 OS=Rattus norvegicus GN=Prr36 PE=4 SV=2	6	6	1.05638	1.06789	1.01819	1.02929	1.04294	0.0338899
D3ZUJ7	D3ZUJ7_RAT	Ankyrin repeat domain 13 family, member D (Predicted) OS=Rattus norvegicus GN=Ankrd13d PE=1 SV=1	3	3	0.840406	0.984865	0.904059	1.05946	0.947197	0.348965
D3ZUJ8	D3ZUJ8_RAT	Transmembrane and tetratricopeptide repeat containing 3 (Predicted), isoform CRA_a OS=Rattus norvegicus GN=Tmtc3 PE=1 SV=1	1	1	0.97381	0.960094	0.866667	0.85446	0.913758	0.0685639
D3ZUM2	D3ZUM2_RAT	Sterile alpha and TIR motif containing 1 (Predicted) OS=Rattus norvegicus GN=Sarm1 PE=1 SV=1	8	8	1.03267	1.0632	0.984158	1.01325	1.02332	0.255052
D3ZUM4	D3ZUM4_RAT	Beta-galactosidase OS=Rattus norvegicus GN=Glb1 PE=1 SV=1	1	1	0.990698	0.904459	0.990698	0.904459	0.947578	0.125879
D3ZUP5	D3ZUP5_RAT	BRICK1, SCAR/WAVE actin-nucleating complex subunit OS=Rattus norvegicus GN=Brk1 PE=1 SV=1	2	2	1.06527	1.0069	0.92986	0.878904	0.970234	0.522032
D3ZUP8	D3ZUP8_RAT	LMBR1 domain-containing 2 OS=Rattus norvegicus GN=Lmbrd2 PE=1 SV=1	1	1	1.0166	1.16508	0.937759	1.07473	1.04854	0.385707
D3ZUQ0	RIPL1_RAT	RILP-like protein 1 OS=Rattus norvegicus GN=Rilpl1 PE=1 SV=1	3	3	0.914567	0.901728	0.943045	0.929806	0.922286	0.00325556
D3ZUT8	D3ZUT8_RAT	Protein NDRG4 OS=Rattus norvegicus GN=Ndrg4 PE=1 SV=1	6	6	1.12734	1.12832	1.0666	1.06753	1.09745	0.0115082
D3ZUV2	D3ZUV2_RAT	Mindbomb E3 ubiquitin protein ligase 1 OS=Rattus norvegicus GN=Mib1 PE=1 SV=2	2	2	1.03611	0.968831	0.980556	0.916883	0.975595	0.391941
D3ZUV9	D3ZUV9_RAT	CCR4-NOT transcription complex, subunit 3 OS=Rattus norvegicus GN=Cnot3 PE=1 SV=2	1	1	1.00232	0.938178	0.991889	0.928416	0.9652	0.158868
D3ZUW0	D3ZUW0_RAT	Pleckstrin and Sec7 domain-containing 3 OS=Rattus norvegicus GN=Psd3 PE=1 SV=2	7	1	1.0203	1.12783	0.903805	0.999065	1.01275	0.799515
D3ZUX5	D3ZUX5_RAT	MICOS complex subunit OS=Rattus norvegicus GN=Chchd3 PE=1 SV=1	5	5	1.11122	1.07899	0.966088	0.938064	1.02359	0.61516
D3ZUX7	D3ZUX7_RAT	Acyl-CoA synthetase family member 3 OS=Rattus norvegicus GN=Acsf3 PE=1 SV=1	4	4	0.952192	0.973234	0.958587	0.97977	0.965946	0.0128216
D3ZUY0	D3ZUY0_RAT	Retinol dehydrogenase 14 (all-trans/9-cis/11-cis) OS=Rattus norvegicus GN=Rdh14 PE=1 SV=1	5	5	0.971639	0.945041	1.03377	1.00547	0.988982	0.609564
D3ZUY8	D3ZUY8_RAT	AP-2 complex subunit alpha OS=Rattus norvegicus GN=Ap2a1 PE=1 SV=1	29	21	0.999433	1.02287	0.976666	0.999565	0.999633	0.971364
D3ZV52	D3ZV52_RAT	Intersectin-1 OS=Rattus norvegicus GN=Itsn1 PE=1 SV=3	15	2	1.02068	0.975887	1.03401	0.988632	1.0048	0.74644
D3ZV76	D3ZV76_RAT	RCG37200 OS=Rattus norvegicus GN=Timm8a2 PE=3 SV=1	1	1	1.0361	1.08098	0.904332	0.943503	0.991229	0.843267
D3ZV91	D3ZV91_RAT	Similar to RIKEN cDNA 2810055F11 (Predicted) OS=Rattus norvegicus GN=L3hypdh PE=1 SV=1	1	1	0.873418	1.00181	0.800633	0.91833	0.898549	0.0950631
D3ZVH6	D3ZVH6_RAT	VPS41 HOPS complex subunit OS=Rattus norvegicus GN=Vps41 PE=1 SV=3	4	4	0.830409	0.771739	1.24561	1.15761	1.00134	0.991608
D3ZVI9	D3ZVI9_RAT	Parkinson disease 7 domain containing 1 (Predicted), isoform CRA_a OS=Rattus norvegicus GN=LOC100911365 PE=1 SV=1	2	2	1.08489	1.14055	1.06684	1.12157	1.10347	0.00862286
D3ZVK7	D3ZVK7_RAT	Histone H2A OS=Rattus norvegicus GN=Hist1h2ak PE=3 SV=1	3	2	0.993552	1.10597	1.19226	1.32716	1.15474	0.115439
D3ZVQ0	D3ZVQ0_RAT	Ubiquitinyl hydrolase 1 OS=Rattus norvegicus GN=Usp5 PE=1 SV=1	11	11	0.993782	0.97984	1.0442	1.02955	1.01184	0.488228
D3ZVS2	D3ZVS2_RAT	L-2-hydroxyglutarate dehydrogenase OS=Rattus norvegicus GN=L2hgdh PE=1 SV=1	6	6	0.898847	0.844828	1.08543	1.0202	0.962325	0.542729
D3ZVU4	D3ZVU4_RAT	Ribokinase OS=Rattus norvegicus GN=Rbks PE=1 SV=1	2	2	0.937676	0.956537	1.12923	1.15194	1.04384	0.492025
D3ZVU6	D3ZVU6_RAT	AVL9 cell migration-associated OS=Rattus norvegicus GN=Avl9 PE=1 SV=1	4	4	1.05081	1.05446	1.11375	1.11763	1.08416	0.0191403
D3ZVU9	NAT8L_RAT	N-acetylaspartate synthetase OS=Rattus norvegicus GN=Nat8l PE=1 SV=1	1	1	0.932288	0.894705	0.95047	0.912154	0.922404	0.00768814
D3ZW08	D3ZW08_RAT	Adenylosuccinate lyase OS=Rattus norvegicus GN=Adsl PE=1 SV=1	5	5	0.975925	0.969926	0.989288	0.983207	0.979587	0.0168753
D3ZW09	D3ZW09_RAT	Sortilin-related VPS10 domain-containing receptor 2 OS=Rattus norvegicus GN=Sorcs2 PE=4 SV=3	2	2	1.08399	1.04734	1.15539	1.11632	1.10076	0.0220794
D3ZWA1	D3ZWA1_RAT	Family with sequence similarity 63, member B OS=Rattus norvegicus GN=Mindy2 PE=1 SV=2	1	1	1.05705	1.12494	1.05705	1.12494	1.09099	0.0188327
D3ZWA8	D3ZWA8_RAT	Adaptor protein, phosphotyrosine-interacting with PH domain and leucine zipper 1 OS=Rattus norvegicus GN=Appl1 PE=1 SV=3	8	8	1.06982	1.03491	1.04407	1.01	1.0397	0.0488211
D3ZWC6	D3ZWC6_RAT	Syntrophin, basic 1 (Predicted) OS=Rattus norvegicus GN=Sntb1 PE=1 SV=1	10	10	1.03989	0.870094	0.972131	0.813398	0.923879	0.230481
D3ZWH2	D3ZWH2_RAT	Junctophilin 3 OS=Rattus norvegicus GN=Jph3 PE=1 SV=1	1	1	1.24364	0.842181	1.27331	0.862267	1.05535	0.669742
D3ZWJ9	D3ZWJ9_RAT	Family with sequence similarity 234, member B OS=Rattus norvegicus GN=Fam234b PE=1 SV=1	5	5	0.986276	0.970991	1.08678	1.06994	1.0285	0.400518
D3ZWL6	D3ZWL6_RAT	Adenosylhomocysteinase OS=Rattus norvegicus GN=Ahcyl2 PE=1 SV=3	16	7	0.974473	1.04075	0.97009	1.03607	1.00534	0.798145
D3ZWP6	D3ZWP6_RAT	Plexin A2 OS=Rattus norvegicus GN=Plxna2 PE=4 SV=1	7	2	1.10305	0.997699	0.994911	0.899885	0.998887	0.980288
D3ZWQ0	D3ZWQ0_RAT	Proline-rich transmembrane protein 3 OS=Rattus norvegicus GN=Prrt3 PE=1 SV=2	8	8	0.924654	0.931816	1.01234	1.02019	0.97225	0.356169
D3ZWT6	D3ZWT6_RAT	RCG31450 OS=Rattus norvegicus GN=Sh2d5 PE=4 SV=2	2	2	0.964474	0.905771	1.04513	0.981515	0.974222	0.434798
D3ZWV8	D3ZWV8_RAT	T-cell lymphoma invasion and metastasis 1 OS=Rattus norvegicus GN=Tiam1 PE=1 SV=3	2	2	1.00911	0.909651	1.26196	1.13758	1.07957	0.375421
D3ZWW5	D3ZWW5_RAT	RCG64242 OS=Rattus norvegicus GN=Slc30a9 PE=1 SV=1	6	6	1.02192	1.00256	0.983913	0.965279	0.993419	0.626306
D3ZWX4	D3ZWX4_RAT	NCK-interacting protein with SH3 domain OS=Rattus norvegicus GN=Nckipsd PE=1 SV=3	8	8	1.09462	1.00663	1.02761	0.945011	1.01847	0.591569
D3ZX38	D3ZX38_RAT	Prefoldin 1 (Predicted) OS=Rattus norvegicus GN=Pfdn1 PE=1 SV=1	5	5	1.06731	1.05158	0.979058	0.964628	1.01565	0.585143
D3ZX42	D3ZX42_RAT	G protein-coupled receptor 21 (Predicted), isoform CRA_a OS=Rattus norvegicus GN=Rabgap1 PE=1 SV=1	9	9	0.969742	1.03174	0.962889	1.02445	0.997207	0.88624
D3ZX63	D3ZX63_RAT	Similar to D3Mm3e (Predicted), isoform CRA_a OS=Rattus norvegicus GN=Wdr54 PE=4 SV=1	4	4	0.897736	0.986727	0.994717	1.09332	0.993126	0.87443
D3ZXA6	D3ZXA6_RAT	Pyruvate dehydrogenase phosphatase regulatory subunit OS=Rattus norvegicus GN=Pdpr PE=1 SV=1	7	7	1.00699	0.990722	1.02864	1.01203	1.00959	0.306795
D3ZXF9	D3ZXF9_RAT	Mitochondrial ribosomal protein L12 OS=Rattus norvegicus GN=Mrpl12 PE=1 SV=1	4	4	1.08695	0.980273	1.1214	1.01134	1.04999	0.22362
D3ZXH7	D3ZXH7_RAT	Aly/REF export factor OS=Rattus norvegicus GN=Alyref PE=1 SV=1	2	2	1.23719	1.2128	1.03562	1.01521	1.1252	0.11963
D3ZXJ5	D3ZXJ5_RAT	Elongation factor-like GTPase 1 OS=Rattus norvegicus GN=Efl1 PE=1 SV=2	1	1	0.972093	0.93722	1.05581	1.01794	0.995766	0.880797
D3ZXK4	D3ZXK4_RAT	Abhydrolase domain-containing 11 OS=Rattus norvegicus GN=Abhd11 PE=1 SV=1	2	2	0.977492	0.997812	0.860665	0.878556	0.928631	0.130565
D3ZXK7	RN123_RAT	E3 ubiquitin-protein ligase RNF123 OS=Rattus norvegicus GN=Rnf123 PE=1 SV=1	1	1	1.00773	1.00118	1.11541	1.10816	1.05812	0.157931
D3ZXL1	D3ZXL1_RAT	Ariadne RBR E3 ubiquitin protein ligase 1 OS=Rattus norvegicus GN=Arih1 PE=1 SV=1	2	2	1.02225	1.02748	0.993643	0.998722	1.01052	0.299635
D3ZXP3	D3ZXP3_RAT	Histone H2A OS=Rattus norvegicus GN=H2afx PE=1 SV=1	3	2	0.955182	1.03247	1.04227	1.12661	1.03914	0.345728
D3ZXQ2	D3ZXQ2_RAT	Calmodulin-regulated spectrin-associated protein family, member 3 OS=Rattus norvegicus GN=Camsap3 PE=1 SV=2	7	7	0.979834	0.796405	1.00655	0.818116	0.900225	0.162517
D3ZXS8	D3ZXS8_RAT	Huntingtin interacting protein 2 (Predicted), isoform CRA_a OS=Rattus norvegicus GN=Ube2k PE=1 SV=1	4	4	0.906637	0.912625	1.06824	1.0753	0.9907	0.855322
D3ZXT1	D3ZXT1_RAT	Leucine rich repeat containing 4C (Predicted), isoform CRA_a OS=Rattus norvegicus GN=Lrrc4c PE=4 SV=1	1	1	1.08945	0.993031	1.08563	0.989547	1.03941	0.251343
D3ZXX4	D3ZXX4_RAT	Janus kinase and microtubule-interacting protein 3 OS=Rattus norvegicus GN=Jakmip3 PE=1 SV=1	2	2	1.10811	0.901099	1.34324	1.09231	1.11119	0.306949
D3ZY03	D3ZY03_RAT	Membrane-associated guanylate kinase, WW and PDZ domain-containing protein 2 OS=Rattus norvegicus GN=Magi2 PE=1 SV=3	7	7	1.02006	0.988125	1.02914	0.996915	1.00856	0.438846
D3ZY47	D3ZY47_RAT	Similar to RIKEN cDNA 2310022B05 OS=Rattus norvegicus GN=RGD1559896 PE=1 SV=1	6	6	1.08989	1.03975	0.94153	0.898215	0.992346	0.872909
D3ZY50	D3ZY50_RAT	ATP synthase mitochondrial F1 complex assembly factor 1 OS=Rattus norvegicus GN=Atpaf1 PE=1 SV=1	1	1	0.951737	0.982072	0.901544	0.930279	0.941408	0.0411159
D3ZYH3	D3ZYH3_RAT	Nudix (nucleoside diphosphate-linked moiety X)-type motif 10 OS=Rattus norvegicus GN=Nudt10 PE=3 SV=1	3	2	1.08559	1.03792	1.03967	0.994012	1.0393	0.126376
D3ZYJ5	D3ZYJ5_RAT	GRAM domain-containing 1B OS=Rattus norvegicus GN=Gramd1b PE=1 SV=1	1	1	0.820949	0.924395	0.970457	1.09274	0.952136	0.457962
D3ZYR4	D3ZYR4_RAT	Semaphorin 4D OS=Rattus norvegicus GN=Sema4d PE=1 SV=3	3	3	0.908306	0.946676	0.909302	0.947715	0.928	0.00741261
D3ZYS1	D3ZYS1_RAT	Purine-rich element-binding protein G OS=Rattus norvegicus GN=Purg PE=1 SV=1	1	1	0.940594	0.894118	0.939356	0.892941	0.916752	0.00842749
D3ZYS7	D3ZYS7_RAT	G3BP stress granule assembly factor 1 OS=Rattus norvegicus GN=G3bp1 PE=1 SV=1	1	1	1.07386	1.05	1.01989	0.997222	1.03524	0.126974
D3ZYT2	D3ZYT2_RAT	Mitochondrial ribosomal protein S5 OS=Rattus norvegicus GN=Mrps5 PE=1 SV=1	1	1	1.03701	1.0248	0.951066	0.939864	0.988186	0.667509
D3ZYU4	D3ZYU4_RAT	COX20 cytochrome C oxidase assembly factor OS=Rattus norvegicus GN=Cox20 PE=1 SV=1	1	1	0.974961	0.900289	1.00939	0.932081	0.95418	0.151434
D3ZYW8	D3ZYW8_RAT	Similar to expressed sequence AI118078 (Predicted) OS=Rattus norvegicus GN=Tmem266 PE=1 SV=1	1	1	0.834074	0.88383	0.965926	1.02355	0.926845	0.181159
D3ZYY0	D3ZYY0_RAT	Short chain dehydrogenase/reductase family 39U, member 1 OS=Rattus norvegicus GN=Sdr39u1 PE=1 SV=1	2	2	0.94393	1.02836	0.979224	1.06681	1.00458	0.876129
D3ZZ21	D3ZZ21_RAT	NADH dehydrogenase (Ubiquinone) 1 beta subcomplex, 6 (Predicted) OS=Rattus norvegicus GN=Ndufb6 PE=1 SV=1	2	2	0.975401	0.891714	1.1246	1.02811	1.00496	0.925477
D3ZZ26	D3ZZ26_RAT	Protein phosphatase 1 regulatory subunit OS=Rattus norvegicus GN=Ppp1r3d PE=1 SV=1	1	1	1.34483	0.735849	1.51724	0.830189	1.10703	0.614928
D3ZZ38	D3ZZ38_RAT	Sorting nexin OS=Rattus norvegicus GN=Snx18 PE=1 SV=1	2	2	1.03386	1.12793	1.09001	1.18919	1.11025	0.0431891
D3ZZ44	D3ZZ44_RAT	Extracellular leucine-rich repeat and fibronectin type III domain-containing 1 OS=Rattus norvegicus GN=Elfn1 PE=4 SV=1	2	2	1.04293	0.960465	0.987374	0.909302	0.975018	0.435529
D3ZZ99	D3ZZ99_RAT	Alpha-adducin OS=Rattus norvegicus GN=Add1 PE=1 SV=3	14	2	0.994293	0.932778	0.936271	0.878346	0.935422	0.0721439
D3ZZB0	D3ZZB0_RAT	Disco-interacting protein 2 homolog C OS=Rattus norvegicus GN=Dip2c PE=1 SV=2	9	7	0.972556	1.01717	1.07523	1.12455	1.04738	0.249073
D3ZZC1	D3ZZC1_RAT	RCG43947 OS=Rattus norvegicus GN=Txndc5 PE=1 SV=1	3	3	0.830918	0.821656	0.929952	0.919586	0.875528	0.0223466
D3ZZH6	D3ZZH6_RAT	Mitogen-activated protein kinase kinase kinase 5 OS=Rattus norvegicus GN=Map3k5 PE=1 SV=3	1	1	0.994774	0.922456	1.09582	1.01616	1.0073	0.850932
D3ZZK1	D3ZZK1_RAT	Ribosomal protein S20-like OS=Rattus norvegicus GN=LOC100359563 PE=3 SV=1	4	4	0.955393	1.00094	0.942795	0.987744	0.971719	0.128743
D3ZZK3	D3ZZK3_RAT	Eph receptor A4 OS=Rattus norvegicus GN=Epha4 PE=3 SV=1	9	8	0.956772	1.00076	0.924305	0.966803	0.962161	0.0955582
D3ZZM0	D3ZZM0_RAT	Solute carrier family 39 (Zinc transporter), member 14 (Predicted) OS=Rattus norvegicus GN=Slc39a14 PE=1 SV=1	1	1	0.849351	0.908333	0.846753	0.905556	0.877498	0.00552621
D3ZZM9	D3ZZM9_RAT	Centriole, cilia and spindle-associated protein OS=Rattus norvegicus GN=Ccsap PE=1 SV=1	3	3	0.995122	0.966388	0.924506	0.897812	0.945957	0.0877948
D3ZZN3	D3ZZN3_RAT	Acetyl-coenzyme A synthetase OS=Rattus norvegicus GN=Acss1 PE=3 SV=1	6	6	0.984137	1.00785	1.05235	1.0777	1.03051	0.244838
D3ZZN4	D3ZZN4_RAT	Uncharacterized protein OS=Rattus norvegicus PE=3 SV=1	1	1	1.00723	1.71822	0.83871	1.43074	1.24872	0.301957
D3ZZP2	D3ZZP2_RAT	RAB39, member RAS oncogene family (Predicted) OS=Rattus norvegicus GN=Rab39a PE=4 SV=1	3	2	0.981922	0.995178	0.998097	1.01157	0.996692	0.624337
D3ZZP8	D3ZZP8_RAT	Cullin 9 OS=Rattus norvegicus GN=Cul9 PE=1 SV=2	3	3	0.996855	1.04105	0.937107	0.978654	0.988417	0.628132
D3ZZR5	D3ZZR5_RAT	Small nuclear ribonucleoprotein polypeptide A' OS=Rattus norvegicus GN=Snrpa1 PE=1 SV=1	4	4	1.02001	1.03115	1.01721	1.02832	1.02417	0.00531701
D3ZZR9	D3ZZR9_RAT	Peptidylprolyl isomerase OS=Rattus norvegicus GN=Fkbp2 PE=1 SV=1	1	1	1.1024	1.04146	1.22989	1.1619	1.13391	0.0450862
D3ZZU4	D3ZZU4_RAT	Putative uncharacterized protein RGD1564549_predicted OS=Rattus norvegicus GN=Tmem160 PE=1 SV=1	1	1	0.861486	0.922057	0.878003	0.939735	0.90032	0.012209
D3ZZV1	D3ZZV1_RAT	Presequence translocase-associated motor 16 OS=Rattus norvegicus GN=Pam16 PE=1 SV=1	1	1	1.01928	0.981432	0.935537	0.900796	0.959262	0.21435
D3ZZX1	D3ZZX1_RAT	Inositol polyphosphate-5-phosphatase A OS=Rattus norvegicus GN=Inpp5a PE=1 SV=1	2	2	0.846341	0.936572	0.893902	0.989204	0.916505	0.0711808
D3ZZZ9	D3ZZZ9_RAT	Catenin (Cadherin associated protein), delta 1 (Predicted), isoform CRA_a OS=Rattus norvegicus GN=Ctnnd1 PE=1 SV=1	10	10	0.874299	1.02979	0.874299	1.02979	0.952045	0.363688
D4A022	D4A022_RAT	GTPase-activating protein and VPS9 domains 1 OS=Rattus norvegicus GN=Gapvd1 PE=1 SV=3	10	10	1.07396	1.02405	1.10346	1.05218	1.06341	0.032609
D4A051	D4A051_RAT	Integrin alpha-7 OS=Rattus norvegicus GN=Itga7 PE=3 SV=2	1	1	1.05862	0.987138	1.45977	1.3612	1.21668	0.155085
D4A053	D4A053_RAT	Protein Shroom2 OS=Rattus norvegicus GN=Shroom2 PE=1 SV=2	5	5	1.05805	0.970773	1.05001	0.963398	1.01056	0.703367
D4A055	CACB4_RAT	Voltage-dependent L-type calcium channel subunit beta-4 OS=Rattus norvegicus GN=Cacnb4 PE=1 SV=2	9	6	0.97911	0.987313	1.04036	1.04907	1.01396	0.49273
D4A062	D4A062_RAT	SLIT and NTRK-like family, member 3 OS=Rattus norvegicus GN=Slitrk3 PE=1 SV=1	1	1	1.05599	0.956389	0.968645	0.877282	0.964577	0.404331
D4A0A1	D4A0A1_RAT	SOGA family member 3 OS=Rattus norvegicus GN=Soga3 PE=1 SV=1	7	7	0.978923	1.02365	1.01666	1.06312	1.02059	0.318372
D4A0C3	D4A0C3_RAT	HID1 domain-containing OS=Rattus norvegicus GN=Hid1 PE=1 SV=2	3	3	1.07674	1.12673	1.02458	1.07215	1.07505	0.0368867
D4A0E8	D4A0E8_RAT	Protein arginine N-methyltransferase 5 OS=Rattus norvegicus GN=Prmt5 PE=1 SV=1	4	4	0.981812	1.01229	1.10818	1.14258	1.06122	0.207509
D4A0T0	D4A0T0_RAT	NADH:ubiquinone oxidoreductase subunit B10 OS=Rattus norvegicus GN=Ndufb10 PE=1 SV=1	3	3	1.12642	0.64417	1.04238	0.596114	0.852271	0.355243
D4A0T8	D4A0T8_RAT	Dehydrogenase/reductase 7 OS=Rattus norvegicus GN=Dhrs7 PE=1 SV=3	3	3	0.929688	0.923913	1.02031	1.01398	0.971972	0.36218
D4A0U3	D4A0U3_RAT	Zinc finger protein 638 OS=Rattus norvegicus GN=Zfp638 PE=1 SV=1	4	4	0.841871	0.816415	0.982183	0.952484	0.898238	0.0876048
D4A0W1	D4A0W1_RAT	ER membrane protein complex subunit 4 OS=Rattus norvegicus GN=Emc4 PE=1 SV=1	2	2	0.984053	1.12917	1.02158	1.17223	1.07676	0.181248
D4A0X3	D4A0X3_RAT	BTB (POZ) domain-containing 8 OS=Rattus norvegicus GN=Btbd8 PE=1 SV=2	9	9	1.02594	1.03071	0.953787	0.958223	0.992165	0.732927
D4A105	D4A105_RAT	Transmembrane protein 63B OS=Rattus norvegicus GN=Tmem63b PE=1 SV=2	2	2	0.97599	0.965176	1.02801	1.01662	0.99645	0.831145
D4A133	D4A133_RAT	ATPase H+-transporting V1 subunit A OS=Rattus norvegicus GN=Atp6v1a PE=1 SV=1	17	17	0.910887	0.971154	0.980743	1.04563	0.977104	0.467371
D4A148	D4A148_RAT	Zinc finger RNA-binding protein 2 OS=Rattus norvegicus GN=Zfr2 PE=1 SV=3	1	1	0.94804	0.95151	0.986326	0.989936	0.968953	0.0682993
D4A193	D4A193_RAT	Receptor expression-enhancing protein OS=Rattus norvegicus GN=Reep1 PE=1 SV=1	3	3	1.00965	0.987032	0.981911	0.959917	0.984627	0.229054
D4A1B2	D4A1B2_RAT	Actin-related protein 2/3 complex inhibitor OS=Rattus norvegicus GN=Arpin PE=1 SV=1	1	1	0.998101	1.12406	0.97246	1.09519	1.04745	0.287125
D4A1B9	D4A1B9_RAT	Structural maintenance of chromosomes protein OS=Rattus norvegicus GN=Smc3 PE=1 SV=1	1	1	0.778808	1.04813	0.964238	1.29768	1.02221	0.849776
D4A1C0	D4A1C0_RAT	Cyclin M1 (Predicted) OS=Rattus norvegicus GN=Cnnm1 PE=1 SV=2	2	2	0.973144	0.996764	1.07899	1.10518	1.03852	0.3119
D4A1D3	D4A1D3_RAT	Sacsin molecular chaperone OS=Rattus norvegicus GN=Sacs PE=1 SV=2	2	2	1.09748	0.982196	1.47281	1.3181	1.21765	0.142134
D4A1G1	D4A1G1_RAT	Acylphosphatase OS=Rattus norvegicus GN=Acyp2 PE=1 SV=2	1	1	0.934633	0.803748	1.02466	0.881164	0.91105	0.151266
D4A1G8	D4A1G8_RAT	Centrosomal protein 170B OS=Rattus norvegicus GN=Cep170b PE=1 SV=1	14	14	0.989227	0.953499	0.930991	0.897366	0.942771	0.0593529
D4A1H2	D4A1H2_RAT	Phosphatidylinositol-specific phospholipase C, X domain-containing 3 OS=Rattus norvegicus GN=Plcxd3 PE=4 SV=1	3	3	0.95339	0.827206	1.23305	1.06985	1.02087	0.824562
D4A1J3	D4A1J3_RAT	Paralemmin 3 OS=Rattus norvegicus GN=Palm3 PE=1 SV=2	1	1	0.894118	0.970213	0.815686	0.885106	0.891281	0.041257
D4A1J6	D4A1J6_RAT	Ankyrin repeat and FYVE domain-containing 1 OS=Rattus norvegicus GN=Ankfy1 PE=1 SV=3	6	6	1.00259	1.0488	0.978296	1.02338	1.01327	0.441717
D4A1Q0	D4A1Q0_RAT	60S ribosomal protein L36 pseudogene OS=Rattus norvegicus GN=LOC103691423 PE=4 SV=1	3	3	1.01569	1.01789	1.00947	1.01166	1.01368	0.00558024
D4A1R8	CPNE1_RAT	Copine-1 OS=Rattus norvegicus GN=Cpne1 PE=1 SV=1	3	3	1.10518	1.12276	1.02931	1.04568	1.07573	0.0441026
D4A1Z2	D4A1Z2_RAT	Ribosomal protein L26, pseudogene 2 OS=Rattus norvegicus GN=Rpl26-ps2 PE=3 SV=1	3	3	0.987416	1.01177	1.04359	1.06933	1.02803	0.216135
D4A206	D4A206_RAT	Treacle ribosome biogenesis factor 1 OS=Rattus norvegicus GN=Tcof1 PE=1 SV=2	2	2	1.00962	1.15667	0.899573	1.0306	1.02411	0.678387
D4A208	SRGP2_RAT	SLIT-ROBO Rho GTPase-activating protein 2 OS=Rattus norvegicus GN=Srgap2 PE=1 SV=1	2	2	0.989817	0.943269	1.04648	0.997263	0.994206	0.801685
D4A249	D4A249_RAT	Metallo-beta-lactamase domain-containing 2 OS=Rattus norvegicus GN=Mblac2 PE=1 SV=1	7	7	1.04463	1.07571	0.993892	1.02346	1.03443	0.139956
D4A263	D4A263_RAT	Pleckstrin homology domain containing, family B (Evectins) member 2 (Predicted), isoform CRA_b OS=Rattus norvegicus GN=Plekhb2 PE=4 SV=1	2	2	0.987088	0.821601	1.07295	0.893068	0.943677	0.379804
D4A269	D4A269_RAT	Uncharacterized protein OS=Rattus norvegicus PE=4 SV=1	1	1	1.10814	1.14328	0.956744	0.987082	1.04881	0.361062
D4A2D3	D4A2D3_RAT	MYC-binding protein 2, E3 ubiquitin protein ligase OS=Rattus norvegicus GN=Mycbp2 PE=1 SV=3	5	5	1.03425	0.980728	1.02296	0.970021	1.00199	0.907137
D4A2D7	D4A2D7_RAT	Importin 4 OS=Rattus norvegicus GN=Ipo4 PE=1 SV=2	4	4	0.931569	1.02923	1.00639	1.1119	1.01977	0.631219
D4A2G9	D4A2G9_RAT	RAN-binding protein 1 OS=Rattus norvegicus GN=Ranbp1 PE=1 SV=1	2	2	0.990783	0.945327	0.958345	0.914377	0.952208	0.0567365
D4A2K4	KLH21_RAT	Kelch-like protein 21 OS=Rattus norvegicus GN=Klhl21 PE=3 SV=1	1	1	0.973415	1.08182	0.858896	0.954545	0.967169	0.524431
D4A2L1	D4A2L1_RAT	RIMS-binding protein 2 OS=Rattus norvegicus GN=Rimbp2 PE=1 SV=1	10	10	0.950528	0.971362	0.90332	0.923119	0.937082	0.0246062
D4A2P1	D4A2P1_RAT	Cell division cycle and apoptosis regulator 1 OS=Rattus norvegicus GN=Ccar1 PE=1 SV=2	3	3	1.05535	1.02829	1.10617	1.07781	1.06691	0.0272194
D4A2Q3	D4A2Q3_RAT	Pleckstrin and Sec7 domain-containing 3 OS=Rattus norvegicus GN=Psd3 PE=1 SV=3	8	2	0.997041	1.00013	0.94854	0.951478	0.974297	0.164762
D4A2V0	D4A2V0_RAT	Neuronal growth regulator 1 OS=Rattus norvegicus GN=Negr1 PE=4 SV=3	5	5	0.945218	1.04096	0.978365	1.07747	1.0105	0.748349
D4A304	D4A304_RAT	DIRAS family GTPase 1 OS=Rattus norvegicus GN=Diras1 PE=4 SV=1	6	4	0.983664	0.981177	0.966202	0.963759	0.973701	0.0140232
D4A3C2	D4A3C2_RAT	Similar to RIKEN cDNA 6430548M08 OS=Rattus norvegicus GN=RGD1304884 PE=1 SV=1	7	7	0.948787	0.975307	0.958907	0.985711	0.967178	0.0283818
D4A3D4	D4A3D4_RAT	Abhydrolase domain containing 3 (Predicted) OS=Rattus norvegicus GN=Abhd3 PE=4 SV=2	1	1	1.10102	1.05737	1.23361	1.1847	1.14417	0.0362565
D4A3D9	D4A3D9_RAT	Serine/threonine kinase 32C OS=Rattus norvegicus GN=Stk32c PE=1 SV=1	2	2	0.926073	0.958453	0.915342	0.947347	0.936804	0.00759235
D4A3E1	D4A3E1_RAT	Heterogeneous nuclear ribonucleoprotein L-like OS=Rattus norvegicus GN=Hnrnpll PE=1 SV=1	3	3	1.0009	0.985418	1.06059	1.04419	1.02277	0.288684
D4A3E8	D4A3E8_RAT	Mitochondrial ribosomal protein S27 OS=Rattus norvegicus GN=Mrps27 PE=1 SV=1	2	2	0.769925	1.02811	2.02256	2.7008	1.63035	0.253677
D4A3I5	D4A3I5_RAT	Family with sequence similarity 160, member B1 OS=Rattus norvegicus GN=Fam160b1 PE=1 SV=1	1	1	1.1919	1.02448	1.51724	1.30412	1.25944	0.0869519
D4A3M8	D4A3M8_RAT	NCK adaptor protein 2 OS=Rattus norvegicus GN=Nck2 PE=1 SV=1	2	2	0.943872	1.01777	0.879506	0.948362	0.947377	0.15936
D4A3S6	D4A3S6_RAT	MTSS1L, I-BAR domain-containing OS=Rattus norvegicus GN=Mtss1l PE=1 SV=3	3	3	1.02346	1.00889	0.998711	0.984498	1.00389	0.668297
D4A3S8	D4A3S8_RAT	NOL1/NOP2/Sun domain family, member 2 (Predicted) OS=Rattus norvegicus GN=Nsun2 PE=1 SV=1	1	1	1.06229	0.817358	1.23232	0.948187	1.01504	0.875221
D4A3T4	D4A3T4_RAT	Zinc finger FYVE-type-containing 1 OS=Rattus norvegicus GN=Zfyve1 PE=1 SV=1	1	1	0.923077	0.871595	0.964286	0.910506	0.917366	0.0227549
D4A3V0	D4A3V0_RAT	Eva-1 homolog A, regulator of programmed cell death OS=Rattus norvegicus GN=Eva1a PE=1 SV=1	1	1	0.947407	0.883515	1.61213	1.50341	1.23661	0.295517
D4A3V2	D4A3V2_RAT	NADH dehydrogenase [ubiquinone] 1 alpha subcomplex subunit 6 OS=Rattus norvegicus GN=Ndufa6 PE=1 SV=1	1	1	1.09408	1.09781	1.18914	1.19319	1.14355	0.0136845
D4A3X6	D4A3X6_RAT	Phospholipid-transporting ATPase OS=Rattus norvegicus GN=Atp8a2 PE=1 SV=3	8	7	0.771344	0.934353	0.787862	0.954362	0.86198	0.0633134
D4A3Y5	D4A3Y5_RAT	Transmembrane protein 236 OS=Rattus norvegicus GN=Tmem236 PE=4 SV=1	1	1	1.0561	0.993003	1.17344	1.10334	1.08147	0.121961
D4A435	D4A435_RAT	Intercellular adhesion molecule 5 OS=Rattus norvegicus GN=Icam5 PE=1 SV=1	19	19	0.972065	0.943713	1.04003	1.0097	0.991377	0.710331
D4A463	D4A463_RAT	RCG29268 OS=Rattus norvegicus GN=Tpgs1 PE=1 SV=1	2	2	0.888889	0.884058	1.06011	1.05435	0.971851	0.608102
D4A4D5	D4A4D5_RAT	Similar to 60S acidic ribosomal protein P2 OS=Rattus norvegicus GN=LOC498555 PE=3 SV=1	4	4	1.06032	1.06776	0.994714	1.00169	1.03112	0.202065
D4A4F9	D4A4F9_RAT	RCG20461 OS=Rattus norvegicus GN=Stum PE=1 SV=3	2	2	0.881598	0.893432	0.978602	0.991739	0.936343	0.110981
D4A4J0	D4A4J0_RAT	SPT16 homolog, facilitates chromatin-remodeling subunit OS=Rattus norvegicus GN=Supt16h PE=1 SV=1	2	2	1.15953	0.975155	1.04382	0.877847	1.01409	0.827352
D4A4K4	D4A4K4_RAT	Vacuolar protein sorting 13C OS=Rattus norvegicus GN=Vps13c PE=1 SV=2	5	5	0.87526	0.840319	0.862786	0.828343	0.851677	0.000794462
D4A4L5	D4A4L5_RAT	Iron-sulfur cluster assembly 2 OS=Rattus norvegicus GN=Isca2 PE=1 SV=1	3	3	1.03873	0.941053	0.903176	0.818246	0.925301	0.200673
D4A4P3	D4A4P3_RAT	NADH:ubiquinone oxidoreductase subunit B3 OS=Rattus norvegicus GN=Ndufb3 PE=1 SV=1	1	1	0.953224	0.981638	0.904481	0.931442	0.942696	0.0394457
D4A4P4	D4A4P4_RAT	FAD synthase OS=Rattus norvegicus GN=Flad1 PE=1 SV=2	1	1	0.954089	0.982275	1.04256	1.07336	1.01307	0.664592
D4A4Q4	D4A4Q4_RAT	OCIA domain-containing 2 OS=Rattus norvegicus GN=Ociad2 PE=1 SV=3	4	4	0.932952	1.27297	0.877791	1.19771	1.07035	0.521275
D4A4T0	D4A4T0_RAT	STIP1 homology and U-Box containing protein 1, isoform CRA_b OS=Rattus norvegicus GN=Stub1 PE=1 SV=1	7	7	1.0468	1.00198	0.982524	0.940459	0.992942	0.770112
D4A4T9	CHRD1_RAT	Cysteine and histidine-rich domain-containing protein 1 OS=Rattus norvegicus GN=Chordc1 PE=3 SV=1	3	3	0.974041	1.05663	0.95179	1.03249	1.00374	0.888423
D4A4Z9	D4A4Z9_RAT	Kinectin 1 OS=Rattus norvegicus GN=Ktn1 PE=1 SV=2	13	13	0.889704	0.93583	0.992754	1.04422	0.965628	0.381879
D4A507	D4A507_RAT	CAP-GLY domain-containing linker protein 3 OS=Rattus norvegicus GN=Clip3 PE=1 SV=1	3	3	0.918699	0.841713	1.00203	0.918063	0.920127	0.0925372
D4A510	D4A510_RAT	SWI/SNF-related, matrix-associated, actin-dependent regulator of chromatin, subfamily c, member 2 OS=Rattus norvegicus GN=Smarcc2 PE=1 SV=3	8	5	0.956022	0.995168	1.04153	1.08418	1.01923	0.539236
D4A517	D4A517_RAT	Solute carrier family 39 (Zinc transporter), member 10 (Predicted), isoform CRA_a OS=Rattus norvegicus GN=Slc39a10 PE=1 SV=1	2	2	0.957935	0.950063	1.00829	1	0.979071	0.248743
D4A520	D4A520_RAT	PTC7 protein phosphatase homolog OS=Rattus norvegicus GN=Pptc7 PE=1 SV=1	3	3	1.07729	1.10686	1.05725	1.08627	1.08192	0.00413652
D4A565	D4A565_RAT	NADH dehydrogenase (Ubiquinone) 1 beta subcomplex, 5 (Predicted), isoform CRA_b OS=Rattus norvegicus GN=Ndufb5 PE=1 SV=1	1	1	1.03959	1.00071	1.09064	1.04986	1.0452	0.0919976
D4A5D4	D4A5D4_RAT	Microtubule crosslinking factor 1 OS=Rattus norvegicus GN=Mtcl1 PE=1 SV=3	1	1	0.924208	0.874732	1.07014	1.01285	0.970481	0.548736
D4A5F4	D4A5F4_RAT	Hypothetical LOC289568 OS=Rattus norvegicus GN=RGD1311575 PE=1 SV=3	1	1	1.00838	1.06176	0.963687	1.01471	1.01213	0.588011
D4A5F7	D4A5F7_RAT	VPS8 CORVET complex subunit OS=Rattus norvegicus GN=Vps8 PE=1 SV=3	3	3	0.919771	0.950642	0.926457	0.957552	0.938605	0.00676995
D4A5I4	D4A5I4_RAT	Neuron navigator 1 OS=Rattus norvegicus GN=Nav1 PE=1 SV=3	3	3	1.03202	0.8767	1.09285	0.928377	0.982486	0.744183
D4A5I9	D4A5I9_RAT	Myosin VI OS=Rattus norvegicus GN=Myo6 PE=1 SV=3	9	9	1.00331	1.0655	1.08499	1.15224	1.07651	0.0881219
D4A5J1	D4A5J1_RAT	Kelch repeat and BTB domain-containing 11 OS=Rattus norvegicus GN=Kbtbd11 PE=1 SV=1	5	5	0.922298	0.960918	0.918726	0.957196	0.939785	0.0125281
D4A5L9	D4A5L9_RAT	Similar to Cytochrome c, somatic OS=Rattus norvegicus GN=LOC679794 PE=3 SV=1	2	2	1.03337	1.07991	1.0534	1.10083	1.06688	0.0202498
D4A5V8	D4A5V8_RAT	Mitogen-activated protein kinase OS=Rattus norvegicus GN=Mapk9 PE=1 SV=1	4	2	0.953712	0.914725	1.0495	1.00659	0.981132	0.568629
D4A5W8	D4A5W8_RAT	Phosphatidylglycerophosphate synthase 1 OS=Rattus norvegicus GN=Pgs1 PE=4 SV=2	2	2	1.0352	1.02626	0.952467	0.944245	0.989542	0.691364
D4A5X1	D4A5X1_RAT	Stromal interaction molecule 2 OS=Rattus norvegicus GN=Stim2 PE=1 SV=2	2	2	1.04401	1.01625	0.992413	0.966027	1.00467	0.797146
D4A5X7	D4A5X7_RAT	Ganglioside-induced differentiation-associated-protein 1 OS=Rattus norvegicus GN=Gdap1 PE=4 SV=1	4	4	1.10272	0.909644	1.13507	0.93633	1.02094	0.738557
D4A604	D4A604_RAT	Phosphatidylinositol glycan anchor biosynthesis, class T OS=Rattus norvegicus GN=Pigt PE=1 SV=2	1	1	1.04049	0.987193	1.05287	0.998933	1.01987	0.299111
D4A631	BIG1_RAT	Brefeldin A-inhibited guanine nucleotide-exchange protein 1 OS=Rattus norvegicus GN=Arfgef1 PE=1 SV=1	9	5	1.02915	1.1842	0.862663	0.992632	1.01716	0.812118
D4A644	D4A644_RAT	MAP7 domain-containing 1 OS=Rattus norvegicus GN=Map7d1 PE=1 SV=1	8	8	1.00933	0.970388	0.9944	0.95603	0.982538	0.239593
D4A6C5	D4A6C5_RAT	Rho GTPase-activating protein 1 OS=Rattus norvegicus GN=Arhgap1 PE=1 SV=1	6	6	0.858862	0.941092	0.877044	0.961015	0.909503	0.034834
D4A6D8	LRRT1_RAT	Leucine-rich repeat transmembrane neuronal protein 1 OS=Rattus norvegicus GN=Lrrtm1 PE=3 SV=1	2	2	0.884631	1.02795	0.834896	0.970156	0.929408	0.200103
D4A6D9	D4A6D9_RAT	HCLS1-binding protein 3 OS=Rattus norvegicus GN=Hs1bp3 PE=1 SV=1	3	3	0.759519	0.815054	0.913828	0.980645	0.867261	0.074818
D4A6H8	D4A6H8_RAT	Catenin alpha 2 OS=Rattus norvegicus GN=Ctnna2 PE=1 SV=3	11	9	0.997403	1.01661	0.985536	1.00452	1.00102	0.885786
D4A6N8	D4A6N8_RAT	T-box, brain, 1 OS=Rattus norvegicus GN=Tbr1 PE=1 SV=3	1	1	0.98615	0.924675	0.98615	0.924675	0.955412	0.0867445
D4A6P1	D4A6P1_RAT	RCG40132, isoform CRA_a OS=Rattus norvegicus GN=Sez6l2 PE=4 SV=1	4	4	0.973355	1.01439	0.942648	0.982391	0.978197	0.236167
D4A6P2	D4A6P2_RAT	Major facilitator superfamily domain containing 4 OS=Rattus norvegicus GN=Mfsd4a PE=4 SV=1	1	1	1.01757	1.04827	1.0593	1.09125	1.0541	0.0379057
D4A6R1	D4A6R1_RAT	F-box protein 44 OS=Rattus norvegicus GN=Fbxo44 PE=4 SV=2	1	1	0.991632	0.911538	1.19665	1.1	1.04996	0.481315
D4A6U4	D4A6U4_RAT	Tectonin beta-propeller repeat-containing 2 OS=Rattus norvegicus GN=Tecpr2 PE=1 SV=2	3	3	0.972732	0.966027	1.00744	1.00049	0.986672	0.281568
D4A6W6	D4A6W6_RAT	Similar to 60S ribosomal protein L8 OS=Rattus norvegicus GN=RGD1561333 PE=3 SV=1	4	4	0.94864	0.972136	1.0997	1.12693	1.03685	0.470604
D4A6X4	D4A6X4_RAT	Acylphosphatase OS=Rattus norvegicus GN=Acyp1 PE=1 SV=1	1	1	0.683673	1.13559	0.729592	1.21186	0.940181	0.689928
D4A6X7	D4A6X7_RAT	Phosphopantothenoylcysteine synthetase OS=Rattus norvegicus GN=Ppcs PE=1 SV=1	2	2	1.03253	0.987556	1.02881	0.984	1.00822	0.571977
D4A6Y6	D4A6Y6_RAT	Solute carrier family 25 member 26 OS=Rattus norvegicus GN=Slc25a26 PE=1 SV=2	1	1	1.1171	0.985246	1.08364	0.955738	1.03543	0.426172
D4A719	D4A719_RAT	Sorting nexin 12 OS=Rattus norvegicus GN=Snx12 PE=1 SV=1	3	2	0.858824	0.88789	0.922251	0.953464	0.905607	0.0193997
D4A720	D4A720_RAT	RCG61762, isoform CRA_d OS=Rattus norvegicus GN=Srsf7 PE=1 SV=1	1	1	1.10053	1.04	1.18342	1.11833	1.11057	0.0331806
D4A732	D4A732_RAT	Multivesicular body subunit 12B OS=Rattus norvegicus GN=Mvb12b PE=4 SV=2	1	1	1.90462	1.92236	1.08308	1.09317	1.50081	0.126375
D4A746	D4A746_RAT	GDP-mannose pyrophosphorylase B OS=Rattus norvegicus GN=Gmppb PE=1 SV=1	3	3	1.12342	0.646154	1.08292	0.622857	0.868839	0.404845
D4A772	D4A772_RAT	Dystrobrevin OS=Rattus norvegicus GN=Dtna PE=1 SV=3	7	7	1.0408	0.970232	1.00355	0.935502	0.987521	0.618545
D4A781	D4A781_RAT	Importin 5 OS=Rattus norvegicus GN=Ipo5 PE=1 SV=1	11	11	0.95377	0.972934	0.937255	0.956086	0.955011	0.00859337
D4A7H9	D4A7H9_RAT	CHMP family, member 7 (Predicted), isoform CRA_a OS=Rattus norvegicus GN=Chmp7 PE=1 SV=1	2	2	0.927112	0.94009	1.05743	1.07223	0.999214	0.984839
D4A7I6	D4A7I6_RAT	Similar to CG13957-PA OS=Rattus norvegicus GN=Washc4 PE=1 SV=1	1	1	0.745819	0.799283	1.2709	1.36201	1.0445	0.797113
D4A7L4	D4A7L4_RAT	NADH dehydrogenase (Ubiquinone) 1 beta subcomplex, 11 (Predicted) OS=Rattus norvegicus GN=Ndufb11 PE=1 SV=1	1	1	1.0221	0.946682	1.1219	1.03912	1.03245	0.433238
D4A7N1	MIC25_RAT	MICOS complex subunit Mic25 OS=Rattus norvegicus GN=Chchd6 PE=1 SV=1	5	5	1.13136	1.11634	1.1259	1.11094	1.12114	0.000120312
D4A7R0	D4A7R0_RAT	Signal recognition particle subunit SRP72 OS=Rattus norvegicus GN=Srp72 PE=1 SV=2	2	2	0.921358	0.878453	0.963576	0.918706	0.920523	0.0196425
D4A7R3	D4A7R3_RAT	Nucleoporin 205 OS=Rattus norvegicus GN=Nup205 PE=1 SV=1	1	1	1.01277	1.01277	0.9	0.9	0.956383	0.272732
D4A7T8	D4A7T8_RAT	Family with sequence similarity 81, member A OS=Rattus norvegicus GN=Fam81a PE=4 SV=1	6	6	1.05186	0.903418	1.02311	0.878721	0.964277	0.466745
D4A7U1	D4A7U1_RAT	Zyxin OS=Rattus norvegicus GN=Zyx PE=1 SV=1	3	3	0.999682	0.990221	0.994586	0.985174	0.992415	0.0914766
D4A7U6	D4A7U6_RAT	LSM3 homolog, U6 small nuclear RNA and mRNA degradation-associated OS=Rattus norvegicus GN=Lsm3 PE=1 SV=1	2	2	1.07412	1.08091	0.994975	1.00126	1.03782	0.198636
D4A7X1	D4A7X1_RAT	Mitochondrial ribosomal protein S16 OS=Rattus norvegicus GN=Mrps16 PE=1 SV=1	1	1	1.03711	1.01822	1.04742	1.02834	1.03277	0.0133507
D4A7Y1	D4A7Y1_RAT	Aggrecan core protein OS=Rattus norvegicus GN=Acan PE=1 SV=3	1	1	1.26131	0.977197	1.35104	1.04672	1.15907	0.168528
D4A7Z2	D4A7Z2_RAT	Ribosomal protein L37 OS=Rattus norvegicus GN=LOC100360654 PE=3 SV=2	1	1	1.17108	1.07591	0.996822	0.915815	1.03991	0.517662
D4A7Z5	D4A7Z5_RAT	Diablo-like OS=Rattus norvegicus GN=LOC100360940 PE=4 SV=2	2	2	0.98459	1.08684	0.943228	1.04118	1.01396	0.687785
D4A830	D4A830_RAT	Pyrophosphatase (inorganic) 2 OS=Rattus norvegicus GN=Ppa2 PE=1 SV=2	3	3	0.985598	0.989398	1.03313	1.03711	1.01131	0.472388
D4A831	D4A831_RAT	Adhesion G protein-coupled receptor B3 OS=Rattus norvegicus GN=Adgrb3 PE=1 SV=1	6	6	1.18193	1.02909	1.09035	0.949353	1.06268	0.291782
D4A833	D4A833_RAT	Mitochondrial ribosomal protein S30 OS=Rattus norvegicus GN=Mrps30 PE=1 SV=1	1	1	0.911417	0.920477	0.841535	0.849901	0.880833	0.010037
D4A899	D4A899_RAT	Vacuolar protein sorting 13 homolog A OS=Rattus norvegicus GN=Vps13a PE=1 SV=2	4	4	1.02117	0.864397	1.00847	0.853644	0.93692	0.256397
D4A8A0	D4A8A0_RAT	Carbamoyl-phosphate synthetase 2, aspartate transcarbamylase, and dihydroorotase OS=Rattus norvegicus GN=Cad PE=1 SV=2	3	3	0.795575	0.953314	0.958634	1.1487	0.964057	0.652984
D4A8B3	D4A8B3_RAT	Calcium-transporting ATPase OS=Rattus norvegicus GN=Atp2b2 PE=1 SV=3	30	4	1.0087	0.965954	1.04557	1.00127	1.00537	0.763653
D4A8H3	D4A8H3_RAT	Similar to RIKEN cDNA 5730469D23 (Predicted) OS=Rattus norvegicus GN=Uba6 PE=1 SV=1	5	5	0.967888	0.89222	1.06916	0.985579	0.978713	0.598954
D4A8H5	D4A8H5_RAT	Protein phosphatase 4, regulatory subunit 2 OS=Rattus norvegicus GN=Ppp4r2 PE=1 SV=2	2	1	0.916549	0.974436	0.956153	1.01654	0.96592	0.199083
D4A8H8	D4A8H8_RAT	Cytoplasmic FMR1 interacting protein 1 (Predicted) OS=Rattus norvegicus GN=Cyfip1 PE=1 SV=1	8	5	1.07787	1.00349	1.08315	1.00841	1.04323	0.138809
D4A8L5	D4A8L5_RAT	Adenylyltransferase and sulfurtransferase MOCS3 OS=Rattus norvegicus GN=Mocs3 PE=1 SV=1	2	2	0.878012	0.860517	0.998494	0.978598	0.928905	0.134087
D4A8L9	D4A8L9_RAT	BTB domain-containing 17 OS=Rattus norvegicus GN=Btbd17 PE=1 SV=1	4	4	1.11553	1.12214	1.07513	1.0815	1.09857	0.00363804
D4A8N1	D4A8N1_RAT	Dolichyl-phosphate mannosyltransferase subunit 1, catalytic OS=Rattus norvegicus GN=Dpm1 PE=1 SV=1	4	4	0.988473	1.02388	1.01729	1.05373	1.02084	0.217397
D4A8N2	D4A8N2_RAT	Ferredoxin 1-like OS=Rattus norvegicus GN=Fdx1l PE=1 SV=1	2	2	1.29869	1.16506	1.1362	1.01929	1.15481	0.0739279
D4A8Q2	D4A8Q2_RAT	Kinase non-catalytic C-lobe domain-containing 1 OS=Rattus norvegicus GN=Kndc1 PE=1 SV=3	1	1	1.25857	1.10989	1.72274	1.51923	1.40261	0.0597078
D4A8U7	D4A8U7_RAT	Dynactin 1, isoform CRA_a OS=Rattus norvegicus GN=Dctn1 PE=1 SV=2	26	26	1.03329	1.01117	1.04962	1.02715	1.03031	0.0317199
D4A8V0	D4A8V0_RAT	CUGBP, Elav-like family member 5 OS=Rattus norvegicus GN=Celf5 PE=4 SV=1	1	1	1.04106	1.03014	0.921192	0.911533	0.975982	0.536959
D4A8V2	D4A8V2_RAT	Coiled-coil domain-containing 177 OS=Rattus norvegicus GN=Ccdc177 PE=1 SV=1	5	5	1.03162	0.918656	1.10189	0.981228	1.00835	0.843474
D4A8Y0	D4A8Y0_RAT	Claudin 12 OS=Rattus norvegicus GN=Cldn12 PE=1 SV=1	1	1	0.843373	0.962199	0.873494	0.996564	0.918908	0.110561
D4A914	D4A914_RAT	5'-3' exoribonuclease 2 OS=Rattus norvegicus GN=Xrn2 PE=1 SV=3	2	2	1.04221	0.92672	1.23015	1.09383	1.07323	0.328503
D4A944	D4A944_RAT	Small nuclear ribonucleoprotein U5 subunit 40 OS=Rattus norvegicus GN=Snrnp40 PE=1 SV=3	1	1	1.1073	1.02984	1.12721	1.04835	1.07818	0.0435909
D4A994	D4A994_RAT	ER membrane protein complex subunit 1 OS=Rattus norvegicus GN=Emc1 PE=1 SV=1	4	4	1.0397	1.04623	1.06334	1.07002	1.05482	0.00452825
D4A9D6	D4A9D6_RAT	DEAH (Asp-Glu-Ala-His) box polypeptide 9 (Predicted) OS=Rattus norvegicus GN=Dhx9 PE=1 SV=1	7	7	1.01565	0.965886	1.06682	1.01455	1.01573	0.50091
D4A9D8	D4A9D8_RAT	Oxysterol-binding protein OS=Rattus norvegicus GN=Osbp PE=1 SV=2	6	6	1.04769	1.04922	1.11971	1.12135	1.08449	0.0269361
D4A9F4	D4A9F4_RAT	Netrin G2 OS=Rattus norvegicus GN=Ntng2 PE=4 SV=1	1	1	0.937916	0.997642	0.888027	0.944575	0.94204	0.08142
D4A9G6	D4A9G6_RAT	Rho GTPase-activating protein 33 OS=Rattus norvegicus GN=Arhgap33 PE=1 SV=3	3	1	1.13549	0.915677	0.988218	0.796912	0.959075	0.603777
D4A9H7	D4A9H7_RAT	Similar to RIKEN cDNA 2610039E05 (Predicted), isoform CRA_a OS=Rattus norvegicus GN=Spata2L PE=1 SV=1	3	3	0.998113	1.15	0.914151	1.05326	1.02888	0.60038
D4A9M6	D4A9M6_RAT	A kinase (PRKA) anchor protein 1, isoform CRA_b OS=Rattus norvegicus GN=Akap1 PE=1 SV=2	2	2	0.949664	0.905117	0.931208	0.887527	0.918379	0.00957031
D4A9Q5	D4A9Q5_RAT	Carboxypeptidase M OS=Rattus norvegicus GN=Cpm PE=1 SV=1	1	1	0.973545	0.907522	1.0463	0.975339	0.975675	0.453807
D4A9U6	D4A9U6_RAT	Ubiquitin protein ligase E3 component n-recognin 2 OS=Rattus norvegicus GN=Ubr2 PE=1 SV=3	1	1	1.07867	1.01971	1.09953	1.03943	1.05933	0.0468434
D4A9W3	D4A9W3_RAT	Similar to hypothetical protein FLJ20950 OS=Rattus norvegicus GN=Dglucy PE=1 SV=1	1	1	0.931373	0.961214	1.11111	1.14671	1.0376	0.533232
D4A9Z8	D4A9Z8_RAT	Chromatin-modifying protein 4B-like 1 OS=Rattus norvegicus GN=Chmp4bl1 PE=1 SV=1	3	1	0.980329	1.04843	1.03248	1.10421	1.04136	0.203252
D4AA02	D4AA02_RAT	Mitotic spindle organizing protein 2B OS=Rattus norvegicus GN=Mzt2b PE=4 SV=1	1	1	1.39841	1.07012	1.44821	1.10823	1.25624	0.0780898
D4AA35	D4AA35_RAT	Acetylserotonin O-methyltransferase-like OS=Rattus norvegicus GN=Asmtl PE=1 SV=2	3	3	0.869629	0.848614	1.01311	0.988628	0.929995	0.189788
D4AA63	D4AA63_RAT	Ubiquilin 2 OS=Rattus norvegicus GN=Ubqln2 PE=1 SV=1	5	1	1.0993	1.0427	1.04071	0.987127	1.04246	0.160825
D4AA77	D4AA77_RAT	Plexin D1 OS=Rattus norvegicus GN=Plxnd1 PE=4 SV=2	2	2	0.946991	0.947286	0.975366	0.975671	0.961329	0.0180117
D4AAE9	D4AAE9_RAT	CDGSH iron sulfur domain 2 OS=Rattus norvegicus GN=Cisd2 PE=1 SV=1	3	3	0.904568	0.962688	0.902386	0.960365	0.932502	0.0275566
D4AAH9	D4AAH9_RAT	TBC1 domain family, member 23 OS=Rattus norvegicus GN=Tbc1d23 PE=1 SV=2	1	1	0.910112	0.875676	1.11798	1.07568	0.99486	0.937042
D4AAI7	D4AAI7_RAT	Family with sequence similarity 219, member A OS=Rattus norvegicus GN=Fam219a PE=1 SV=2	1	1	1.04803	1.01587	1.12445	1.08995	1.06958	0.0610845
D4AAJ2	D4AAJ2_RAT	NMDA receptor synaptonuclear-signaling and neuronal migration factor OS=Rattus norvegicus GN=Nsmf PE=1 SV=2	1	1	0.8627	0.896197	0.982456	1.0206	0.940489	0.203657
D4AAL4	D4AAL4_RAT	Adhesion G protein-coupled receptor L3 OS=Rattus norvegicus GN=Adgrl3 PE=1 SV=3	4	4	1.02846	1.08938	0.999007	1.05818	1.04376	0.109626
D4AAM0	D4AAM0_RAT	Transportin 3 OS=Rattus norvegicus GN=Tnpo3 PE=1 SV=2	6	6	0.961997	0.918178	1.01414	0.967946	0.965565	0.177657
D4AAR7	D4AAR7_RAT	Coiled-coil domain-containing 136 OS=Rattus norvegicus GN=Ccdc136 PE=1 SV=3	7	7	0.948921	0.959673	0.962102	0.973004	0.960925	0.00421496
D4AAS1	D4AAS1_RAT	G protein-coupled receptor 162 OS=Rattus norvegicus GN=Gpr162 PE=1 SV=1	1	1	1.0226	1.14121	0.958683	1.06988	1.04809	0.300225
D4AAX6	D4AAX6_RAT	Phosphoinositide phospholipase C OS=Rattus norvegicus GN=Plch2 PE=1 SV=3	5	5	0.994173	0.982068	1.04213	1.02944	1.01195	0.462206
D4AB01	D4AB01_RAT	Histidine triad nucleotide binding protein 2 (Predicted), isoform CRA_a OS=Rattus norvegicus GN=Hint2 PE=1 SV=1	3	3	0.930033	0.971565	1.05042	1.09733	1.01234	0.765357
D4AB03	D4AB03_RAT	Family with sequence similarity 120A OS=Rattus norvegicus GN=Fam120a PE=1 SV=2	11	11	0.952402	0.985938	0.962073	0.99595	0.974091	0.0835039
D4AB98	AF1L1_RAT	Actin filament-associated protein 1-like 1 OS=Rattus norvegicus GN=Afap1l1 PE=1 SV=1	1	1	0.788036	1.06878	1.0026	1.35979	1.0548	0.673983
D4ABB2	D4ABB2_RAT	Megalencephalic leukoencephalopathy with subcortical cysts 1 OS=Rattus norvegicus GN=Mlc1 PE=1 SV=1	3	3	1.1482	1.08516	1.06253	1.00419	1.07502	0.0861488
D4ABB4	FXL15_RAT	F-box/LRR-repeat protein 15 OS=Rattus norvegicus GN=Fbxl15 PE=3 SV=1	3	3	1.18235	1.06263	1.00116	0.899791	1.03648	0.580634
D4ABC7	D4ABC7_RAT	Uracil phosphoribosyltransferase homolog OS=Rattus norvegicus GN=Uprt PE=4 SV=1	1	1	0.797182	0.79879	0.868646	0.870398	0.833754	0.00400649
D4ABI6	D4ABI6_RAT	Ubiquitin carboxyl-terminal hydrolase OS=Rattus norvegicus GN=Uchl3 PE=1 SV=2	2	2	1.01811	0.937453	1.0247	0.943518	0.980947	0.475674
D4ABI7	D4ABI7_RAT	Very-long-chain (3R)-3-hydroxyacyl-CoA dehydratase OS=Rattus norvegicus GN=Hacd3 PE=1 SV=2	4	4	1.06513	0.937599	0.994602	0.875515	0.968212	0.489154
D4ABK1	D4ABK1_RAT	Synaptogyrin 3 OS=Rattus norvegicus GN=Syngr3 PE=1 SV=1	1	1	1.03849	0.975465	0.949959	0.892304	0.964055	0.320915
D4ABM3	D4ABM3_RAT	Dishevelled associated activator of morphogenesis 1 (Predicted) OS=Rattus norvegicus GN=Daam1 PE=1 SV=1	9	9	1.02556	1.01677	1.03858	1.02969	1.02765	0.00884013
D4ABM5	D4ABM5_RAT	Mitochondrial ribosomal protein S34 OS=Rattus norvegicus GN=Mrps34 PE=1 SV=1	3	3	0.888345	0.915699	0.998531	1.02928	0.957963	0.296885
D4ABN3	D4ABN3_RAT	Synaptojanin-1 OS=Rattus norvegicus GN=Synj1 PE=1 SV=3	33	33	0.974227	1.0073	0.947522	0.979686	0.977183	0.159499
D4ABP4	D4ABP4_RAT	Rab3 GTPase-activating protein non-catalytic subunit OS=Rattus norvegicus GN=Rab3gap2 PE=1 SV=3	13	13	1.05303	1.03301	0.960715	0.942451	0.997302	0.926626
D4ABP9	FBX3_RAT	F-box only protein 3 OS=Rattus norvegicus GN=Fbxo3 PE=3 SV=1	2	2	1.28371	1.27508	1.01562	1.00879	1.1458	0.155236
D4ABT8	D4ABT8_RAT	Heterogeneous nuclear ribonucleoprotein U-like 2 OS=Rattus norvegicus GN=Hnrnpul2 PE=1 SV=1	6	6	1.1189	1.02518	1.2631	1.1573	1.14112	0.064211
D4ABX8	LRFN4_RAT	Leucine-rich repeat and fibronectin type-III domain-containing protein 4 OS=Rattus norvegicus GN=Lrfn4 PE=1 SV=1	1	1	1.02833	1.00361	0.990148	0.966346	0.997106	0.837492
D4ABY0	D4ABY0_RAT	Complexin 3 OS=Rattus norvegicus GN=Cplx3 PE=1 SV=1	3	3	1.08355	1.14819	0.937886	0.993841	1.04087	0.445835
D4AC12	D4AC12_RAT	Ankyrin repeat and SAM domain containing 1 (Predicted) OS=Rattus norvegicus GN=Anks1a PE=1 SV=1	1	1	1.14318	1.02424	1.25817	1.12727	1.13822	0.0632193
D4AC23	D4AC23_RAT	Chaperonin-containing TCP1 subunit 7 OS=Rattus norvegicus GN=Cct7 PE=1 SV=1	15	15	1.01608	0.991212	1.02579	1.00068	1.00844	0.354511
D4AC36	D4AC36_RAT	Eukaryotic translation initiation factor 3 subunit F OS=Rattus norvegicus GN=Eif3f PE=1 SV=3	5	5	1.05167	1.0347	1.06064	1.04353	1.04764	0.00332358
D4AC38	D4AC38_RAT	Argonaute 1, RISC catalytic component OS=Rattus norvegicus GN=Ago1 PE=1 SV=1	1	1	0.955808	1.01203	0.998737	1.05749	1.00602	0.792536
D4ACB4	D4ACB4_RAT	2-oxoglutarate and iron-dependent oxygenase domain-containing 1 OS=Rattus norvegicus GN=Ogfod1 PE=1 SV=1	1	1	0.859281	0.846608	0.913174	0.899705	0.879692	0.00478535
D4ACB6	D4ACB6_RAT	Pleckstrin and Sec7 domain containing 2 (Predicted) OS=Rattus norvegicus GN=Psd2 PE=1 SV=1	3	3	0.952813	0.950656	1.25953	1.25668	1.10492	0.320902
D4ACB8	D4ACB8_RAT	Chaperonin subunit 8 (Theta) (Predicted), isoform CRA_a OS=Rattus norvegicus GN=Cct8 PE=1 SV=1	18	18	1.00921	0.991212	1.03395	1.01551	1.01247	0.25224
D4ACD3	D4ACD3_RAT	Ubiquitin specific protease 25 (Predicted) OS=Rattus norvegicus GN=Usp25 PE=1 SV=1	1	1	1.00158	0.990625	0.933649	0.923438	0.962323	0.152336
D4ACG2	D4ACG2_RAT	IlvB (Bacterial acetolactate synthase)-like (Predicted), isoform CRA_c OS=Rattus norvegicus GN=Ilvbl PE=1 SV=1	4	4	0.921438	0.928547	0.950399	0.957732	0.939529	0.00600428
D4ACG7	D4ACG7_RAT	Copine 6 OS=Rattus norvegicus GN=Cpne6 PE=1 SV=2	10	9	0.909146	0.954389	1.02831	1.07948	0.99283	0.862071
D4ACK7	D4ACK7_RAT	Cyclin and CBS domain divalent metal cation transport mediator 3 OS=Rattus norvegicus GN=Cnnm3 PE=1 SV=1	2	2	1.16471	1.12075	1.15294	1.10943	1.13696	0.00184972
D4ACM1	D4ACM1_RAT	Elongator complex protein 3 OS=Rattus norvegicus GN=Elp3 PE=1 SV=2	2	2	0.874513	0.996448	0.91894	1.04707	0.959242	0.368779
D4ACN8	PLRKT_RAT	Plasminogen receptor (KT) OS=Rattus norvegicus GN=Plgrkt PE=1 SV=1	2	2	0.991544	1.00327	0.991047	1.00277	0.997158	0.463025
D4ACN9	D4ACN9_RAT	Solute carrier family 25 member 36 OS=Rattus norvegicus GN=Slc25a36 PE=3 SV=1	1	1	0.955637	1.19595	0.915971	1.14631	1.05347	0.495795
D4ACS0	D4ACS0_RAT	Protein phosphatase 1 regulatory subunit 12A OS=Rattus norvegicus GN=Ppp1r12a PE=1 SV=2	12	1	1.0078	1.02376	1.03899	1.05545	1.0315	0.0539343
D4ACS3	D4ACS3_RAT	Mab-21 domain-containing 2 OS=Rattus norvegicus GN=Mb21d2 PE=1 SV=1	1	1	1.00992	1.09482	1.01984	1.10557	1.05754	0.103163
D4ACY1	D4ACY1_RAT	RGD1565784 OS=Rattus norvegicus GN=RGD1565784 PE=1 SV=1	1	1	1.04402	1.00797	1.11417	1.0757	1.06046	0.0755348
D4AD71	D4AD71_RAT	Olfactory receptor OS=Rattus norvegicus GN=Olr105 PE=3 SV=1	1	1	1.03299	1.02153	1.05442	1.04272	1.03791	0.0123535
D4AD82	D4AD82_RAT	Rho GTPase-activating protein 35 OS=Rattus norvegicus GN=Arhgap35 PE=1 SV=3	8	8	1.02157	1.01433	0.977846	0.970912	0.996164	0.783051
D4AD89	D4AD89_RAT	Seizure-related 6 homolog-like OS=Rattus norvegicus GN=Sez6l PE=4 SV=3	4	4	0.805809	0.892819	0.866299	0.95984	0.881192	0.0337539
D4ADD3	D4ADD3_RAT	HECT, C2 and WW domain-containing E3 ubiquitin protein ligase 2 OS=Rattus norvegicus GN=Hecw2 PE=1 SV=1	4	4	0.977008	0.977308	1.03433	1.03465	1.00583	0.748137
D4ADD7	D4ADD7_RAT	Glutaredoxin 5 OS=Rattus norvegicus GN=Glrx5 PE=1 SV=1	1	1	1.0475	0.981949	1.07253	1.00542	1.02685	0.279464
D4ADD8	D4ADD8_RAT	Dynactin 6 (Predicted), isoform CRA_b OS=Rattus norvegicus GN=Dctn6 PE=1 SV=1	1	1	1.20451	0.979358	1.0409	0.84633	1.01778	0.826365
D4ADE5	D4ADE5_RAT	Histone-lysine N-methyltransferase SETD7 OS=Rattus norvegicus GN=Setd7 PE=1 SV=1	1	1	1.07181	0.974375	0.950336	0.863941	0.965116	0.474208
D4ADF5	D4ADF5_RAT	Programmed cell death 5 OS=Rattus norvegicus GN=Pdcd5 PE=1 SV=1	2	2	1.17571	1.07147	1.18337	1.07845	1.12725	0.0245596
D4ADG2	D4ADG2_RAT	IBA57 homolog, iron-sulfur cluster assembly OS=Rattus norvegicus GN=Iba57 PE=1 SV=1	2	2	1.06589	0.959157	1.02635	0.923584	0.993745	0.858078
D4ADS9	D4ADS9_RAT	EFR3 homolog A OS=Rattus norvegicus GN=Efr3a PE=1 SV=1	2	1	0.969086	0.881418	1.1586	1.05379	1.01572	0.807794
D4ADV8	D4ADV8_RAT	Dishevelled segment polarity protein 3 OS=Rattus norvegicus GN=Dvl3 PE=1 SV=2	1	1	0.854545	0.902111	0.945455	0.998081	0.925048	0.0918215
D4ADX8	D4ADX8_RAT	Ras association (RalGDS/AF-6) and pleckstrin homology domains 1 OS=Rattus norvegicus GN=Raph1 PE=1 SV=2	2	2	0.813953	1.08735	0.808224	1.07969	0.947305	0.550908
D4ADZ2	D4ADZ2_RAT	BICD cargo adaptor 1 OS=Rattus norvegicus GN=Bicd1 PE=4 SV=1	2	1	0.697974	0.893868	0.830571	1.06368	0.871523	0.189298
D4AE00	D4AE00_RAT	AP-3 complex subunit beta OS=Rattus norvegicus GN=Ap3b2 PE=1 SV=1	18	18	1.35296	1.00169	1.14181	0.84536	1.08545	0.485777
D4AE02	D4AE02_RAT	Family with sequence similarity 98, member B OS=Rattus norvegicus GN=Fam98b PE=1 SV=3	3	3	1.11127	1.09544	1.16329	1.14672	1.12918	0.00370763
D4AE06	D4AE06_RAT	Peptidylprolyl isomerase OS=Rattus norvegicus GN=Fkbp15 PE=1 SV=3	3	3	1.08286	0.93852	1.0226	0.886289	0.982568	0.716399
D4AE17	D4AE17_RAT	Mitogen-activated protein kinase kinase kinase 20 OS=Rattus norvegicus GN=Map3k20 PE=1 SV=1	1	1	0.932927	0.894737	1.04472	1.00195	0.968582	0.420049
D4AE59	STK11_RAT	Serine/threonine-protein kinase STK11 OS=Rattus norvegicus GN=Stk11 PE=1 SV=1	2	2	0.964165	0.789983	1.03331	0.846632	0.908521	0.195983
D4AE68	D4AE68_RAT	Guanine nucleotide binding protein, alpha q polypeptide, isoform CRA_a OS=Rattus norvegicus GN=Gnaq PE=1 SV=2	4	1	1.01241	1.00753	0.994917	0.990119	1.00124	0.827253
D4AE96	D4AE96_RAT	Importin 7 OS=Rattus norvegicus GN=Ipo7 PE=1 SV=1	8	8	0.9962	0.979571	0.969597	0.953413	0.974695	0.06665
D4AE97	D4AE97_RAT	Retinoic acid induced 17 (Predicted) OS=Rattus norvegicus GN=Zmiz1 PE=1 SV=1	1	1	0.93121	1.05331	0.969427	1.09654	1.01262	0.760706
D4AEC0	D4AEC0_RAT	Histone H2A OS=Rattus norvegicus GN=H2afv PE=3 SV=1	2	1	0.686863	0.945387	0.789276	1.08635	0.876968	0.255349
D4AEC2	CAMP2_RAT	Calmodulin-regulated spectrin-associated protein 2 OS=Rattus norvegicus GN=Camsap2 PE=1 SV=1	10	10	1.00786	1.01452	1.01196	1.01865	1.01325	0.00995466
D4AEG3	D4AEG3_RAT	Peptidylprolyl isomerase-like 4 OS=Rattus norvegicus GN=Ppil4 PE=1 SV=3	1	1	1.25564	0.893048	1.19737	0.851604	1.04941	0.665027
D4AEG7	D4AEG7_RAT	TBC1 domain family, member 13 OS=Rattus norvegicus GN=Tbc1d13 PE=1 SV=3	2	2	0.944855	0.896046	1.08944	1.03316	0.990877	0.847004
D4AEH3	D4AEH3_RAT	Proteasome (Prosome, macropain) 26S subunit, non-ATPase, 7 (Predicted) OS=Rattus norvegicus GN=Psmd7 PE=1 SV=1	4	4	0.995172	1.01979	1.06759	1.094	1.04414	0.143513
D4AEH9	D4AEH9_RAT	Amylo-1, 6-glucosidase, 4-alpha-glucanotransferase (Glycogen debranching enzyme, glycogen storage disease type III) (Predicted), isoform CRA_a OS=Rattus norvegicus GN=Agl PE=1 SV=1	17	17	0.93086	1.01148	0.977853	1.06255	0.995685	0.886311
D4AEI5	D4AEI5_RAT	Myelin expression factor 2 OS=Rattus norvegicus GN=Myef2 PE=1 SV=1	6	6	1.047	1.01312	1.01205	0.9793	1.01287	0.420531
D4AEK9	D4AEK9_RAT	Coiled-coil domain-containing 6 OS=Rattus norvegicus GN=Ccdc6 PE=1 SV=3	6	6	0.972606	0.985436	0.9246	0.936796	0.954859	0.0519615
D4AEP0	D4AEP0_RAT	Adenylosuccinate synthetase isozyme 2 OS=Rattus norvegicus GN=Adss PE=1 SV=1	8	8	0.970391	0.976017	1.01492	1.02081	0.995534	0.753863
D5MTG9	D5MTG9_RAT	UBR1 protein OS=Rattus norvegicus GN=Ubr1 PE=2 SV=1	4	4	1.0727	1.03714	1.13443	1.09682	1.08527	0.0251513
D7NIW0	D7NIW0_RAT	Nedd4l OS=Rattus norvegicus PE=2 SV=1	9	6	0.956882	0.967185	1.2084	1.22142	1.08847	0.312708
E1AW38	E1AW38_RAT	Voltage-dependent N-type calcium channel subunit alpha OS=Rattus norvegicus GN=Cacna1b PE=2 SV=1	6	6	0.957257	0.918639	1.07915	1.03561	0.997663	0.952924
E2CWF0	E2CWF0_RAT	Serine/threonine-protein phosphatase OS=Rattus norvegicus GN=Ppp3cc PE=2 SV=1	4	3	0.925	0.905729	0.994681	0.973958	0.949842	0.0941725
E7CXR8	E7CXR8_RAT	Receptor protein-tyrosine kinase OS=Rattus norvegicus GN=Egfr PE=2 SV=1	2	2	1.10903	1.16876	1.0477	1.10413	1.1074	0.0225486
E9PSJ4	E9PSJ4_RAT	Sperm-associated antigen 9 OS=Rattus norvegicus GN=Spag9 PE=1 SV=2	9	9	0.855312	0.922983	0.923439	0.996499	0.924558	0.0792227
E9PST5	E9PST5_RAT	Apoptotic chromatin condensation inducer 1 OS=Rattus norvegicus GN=Acin1 PE=1 SV=1	4	4	0.92816	0.954487	0.841359	0.865224	0.897308	0.0302056
E9PSU6	E9PSU6_RAT	Pecanex homolog 1 OS=Rattus norvegicus GN=Pcnx1 PE=4 SV=1	1	1	0.983936	1.2069	0.851406	1.04433	1.02164	0.788245
E9PSV8	E9PSV8_RAT	Neuronal membrane glycoprotein M6-b OS=Rattus norvegicus GN=Gpm6b PE=4 SV=2	3	2	1.06238	1.28814	0.930499	1.12824	1.10232	0.262472
E9PT22	E9PT22_RAT	Inverted formin, FH2 and WH2 domain containing OS=Rattus norvegicus GN=Inf2 PE=1 SV=3	1	1	1.03704	1.06329	1.56584	1.60549	1.31791	0.132444
E9PT51	E9PT51_RAT	DNA polymerase delta-interacting protein 2 OS=Rattus norvegicus GN=Poldip2 PE=1 SV=3	2	2	0.983811	1.01673	0.979186	1.01195	0.997919	0.841961
E9PT53	E9PT53_RAT	Wolfram syndrome 1 homolog (Human) OS=Rattus norvegicus GN=Wfs1 PE=1 SV=2	9	9	0.939719	1.01025	0.94509	1.01602	0.977771	0.357223
E9PT66	E9PT66_RAT	Splicing factor 3b, subunit 3 OS=Rattus norvegicus GN=Sf3b3 PE=1 SV=2	9	9	1.00606	0.958427	1.21202	1.15463	1.08278	0.261588
E9PTG5	E9PTG5_RAT	Pleckstrin homology domain-containing A5 OS=Rattus norvegicus GN=Plekha5 PE=1 SV=2	3	3	1.03737	1.01236	1.05826	1.03276	1.03519	0.0334285
E9PTK4	E9PTK4_RAT	Threonine synthase-like 1 OS=Rattus norvegicus GN=Thnsl1 PE=1 SV=1	3	3	0.769034	0.862834	0.84224	0.944969	0.854769	0.0277529
E9PTR4	E9PTR4_RAT	RCG62582, isoform CRA_b OS=Rattus norvegicus GN=Ubap2l PE=1 SV=2	4	4	0.97541	0.931507	0.961066	0.917808	0.946448	0.0270742
E9PTS7	E9PTS7_RAT	Protein timeless homolog OS=Rattus norvegicus GN=Timeless PE=1 SV=3	1	1	0.933333	0.962751	0.856944	0.883954	0.909246	0.0318445
E9PTV0	E9PTV0_RAT	Guanylate kinase 1 OS=Rattus norvegicus GN=Guk1 PE=1 SV=2	2	2	1.0355	0.916576	0.982456	0.869628	0.951039	0.271676
E9PTX9	E9PTX9_RAT	Solute carrier family 12 member 2 OS=Rattus norvegicus GN=Slc12a2 PE=1 SV=1	8	8	1.04164	0.952162	1.13747	1.03976	1.04276	0.340751
E9PU28	IMDH2_RAT	Inosine-5'-monophosphate dehydrogenase 2 OS=Rattus norvegicus GN=Impdh2 PE=1 SV=1	3	3	0.990708	0.973315	1.05337	1.03488	1.01307	0.534245
E9PU34	E9PU34_RAT	RCG41110 OS=Rattus norvegicus GN=Rmnd1 PE=1 SV=2	4	4	1.01361	1.06765	0.965547	1.01703	1.01596	0.499869
F1LLX6	F1LLX6_RAT	Calcium-dependent secretion activator 1 OS=Rattus norvegicus GN=Cadps PE=1 SV=3	23	1	0.995708	0.924303	0.892704	0.828685	0.91035	0.0816034
F1LM09	F1LM09_RAT	Ubiquitin carboxyl-terminal hydrolase 7 OS=Rattus norvegicus GN=Usp7 PE=1 SV=2	5	5	1.03389	0.997428	0.976771	0.942322	0.987603	0.563785
F1LM19	F1LM19_RAT	Alpha-2-HS-glycoprotein OS=Rattus norvegicus GN=Ahsg PE=1 SV=3	1	1	0.861148	1.09508	0.93725	1.19185	1.02133	0.794216
F1LM33	F1LM33_RAT	Leucine-rich PPR motif-containing protein, mitochondrial OS=Rattus norvegicus GN=Lrpprc PE=1 SV=2	28	28	1.01545	0.97382	1.16346	1.11576	1.06712	0.22293
F1LM47	F1LM47_RAT	Succinate--CoA ligase [ADP-forming] subunit beta, mitochondrial OS=Rattus norvegicus GN=Sucla2 PE=1 SV=1	15	15	1.07379	1.08589	0.999151	1.01041	1.04231	0.149256
F1LM55	F1LM55_RAT	Cell cycle and apoptosis regulator 2 OS=Rattus norvegicus GN=Ccar2 PE=1 SV=1	6	6	0.987625	0.845523	0.978177	0.837434	0.91219	0.121079
F1LM60	F1LM60_RAT	ArfGAP with RhoGAP domain, ankyrin repeat and PH domain 1 OS=Rattus norvegicus GN=Arap1 PE=1 SV=1	1	1	0.943026	1.17359	1.01965	1.26895	1.1013	0.262574
F1LM66	F1LM66_RAT	Elongation factor Tu GTP-binding domain-containing 2 OS=Rattus norvegicus GN=Eftud2 PE=1 SV=2	13	12	0.972446	0.932479	1.08489	1.0403	1.00753	0.839267
F1LMB9	F1LMB9_RAT	Exocyst complex component 2 OS=Rattus norvegicus GN=Exoc2 PE=1 SV=1	4	4	1.08635	1.1197	1.01885	1.05014	1.06876	0.0515299
F1LMC2	F1LMC2_RAT	Xin actin-binding repeat-containing protein 2 OS=Rattus norvegicus GN=Xirp2 PE=1 SV=1	2	2	0.881104	0.852156	0.857749	0.829569	0.855145	0.000843494
F1LMC7	F1LMC7_RAT	Septin-7 OS=Rattus norvegicus GN=Sept7 PE=1 SV=3	16	1	0.983666	1.0332	0.940351	0.987708	0.986232	0.520556
F1LMD9	F1LMD9_RAT	Cyclin-G-associated kinase OS=Rattus norvegicus GN=Gak PE=1 SV=1	5	4	0.855124	0.923664	0.90106	0.973282	0.913283	0.0386247
F1LMH0	F1LMH0_RAT	Neuronal-specific septin-3 OS=Rattus norvegicus GN=Sept3 PE=3 SV=1	5	5	1.12026	1.18925	0.988387	1.04926	1.08679	0.140006
F1LMH8	F1LMH8_RAT	Beta-transducin repeat-containing E3 ubiquitin protein ligase OS=Rattus norvegicus GN=Btrc PE=4 SV=2	1	1	1.01656	0.938808	1.04359	0.963768	0.990683	0.723267
F1LML7	F1LML7_RAT	Huntingtin-interacting protein 1-related OS=Rattus norvegicus GN=Hip1r PE=1 SV=1	11	10	1.00785	0.952521	0.989303	0.934988	0.971166	0.181972
F1LMM8	F1LMM8_RAT	[Pyruvate dehydrogenase (acetyl-transferring)] kinase isozyme 2, mitochondrial OS=Rattus norvegicus GN=Pdk2 PE=1 SV=3	3	3	0.989113	0.990691	0.965215	0.966755	0.977944	0.0497946
F1LMN8	F1LMN8_RAT	KH domain-containing, RNA-binding, signal transduction-associated protein 3 OS=Rattus norvegicus GN=Khdrbs3 PE=1 SV=2	2	2	1.01519	0.954066	0.926024	0.870267	0.941387	0.147047
F1LMQ3	F1LMQ3_RAT	Proteasome 26S subunit, non-ATPase 8 OS=Rattus norvegicus GN=Psmd8 PE=1 SV=1	2	2	0.973208	0.924983	1.08617	1.03235	1.00418	0.912691
F1LMS1	F1LMS1_RAT	Voltage-dependent R-type calcium channel subunit alpha OS=Rattus norvegicus GN=Cacna1e PE=1 SV=3	5	5	1.06853	1.08419	0.966419	0.980586	1.02493	0.466957
F1LMT5	F1LMT5_RAT	PEX5-related protein OS=Rattus norvegicus GN=Pex5l PE=1 SV=2	4	4	0.964225	0.972509	0.906303	0.914089	0.939282	0.0372388
F1LMV9	F1LMV9_RAT	Coronin OS=Rattus norvegicus GN=Coro2b PE=3 SV=3	10	10	1.11255	1.00872	0.985575	0.893597	1.00011	0.998211
F1LMW3	F1LMW3_RAT	Adhesion G-protein-coupled receptor G1 OS=Rattus norvegicus GN=Adgrg1 PE=1 SV=1	2	2	0.930769	0.892989	2.58974	2.48462	1.72453	0.220646
F1LMW7	F1LMW7_RAT	Myristoylated alanine-rich C-kinase substrate OS=Rattus norvegicus GN=Marcks PE=1 SV=3	2	2	0.976278	0.957402	1.03481	1.0148	0.995824	0.828209
F1LMY3	F1LMY3_RAT	Receptor-type tyrosine-protein phosphatase zeta OS=Rattus norvegicus GN=Ptprz1 PE=1 SV=3	6	6	1.04532	0.985755	0.97812	0.922386	0.982895	0.545165
F1LN34	F1LN34_RAT	Progressive ankylosis protein homolog OS=Rattus norvegicus GN=Ankh PE=1 SV=2	1	1	1.06342	1.01551	1.05414	1.00665	1.03493	0.0883356
F1LN46	CPT1C_RAT	Carnitine O-palmitoyltransferase 1, brain isoform OS=Rattus norvegicus GN=Cpt1c PE=1 SV=1	4	4	1.03752	0.93041	0.956509	0.857762	0.945551	0.238474
F1LN59	F1LN59_RAT	Eukaryotic translation initiation factor 4, gamma 2 OS=Rattus norvegicus GN=Eif4g2 PE=1 SV=2	6	6	1.0842	1.01461	1.08849	1.01862	1.05148	0.0837093
F1LN69	F1LN69_RAT	Misshapen-like kinase 1 OS=Rattus norvegicus GN=Mink1 PE=1 SV=3	17	12	1.03243	0.992058	1.01069	0.971167	1.00158	0.911155
F1LN88	F1LN88_RAT	Aldehyde dehydrogenase, mitochondrial OS=Rattus norvegicus GN=Aldh2 PE=1 SV=2	8	1	0.750419	0.844556	1.01174	1.13866	0.936345	0.514728
F1LN92	F1LN92_RAT	AFG3-like matrix AAA peptidase subunit 2 OS=Rattus norvegicus GN=Afg3l2 PE=1 SV=1	17	16	1.0137	1.03714	0.96588	0.988211	1.00123	0.941371
F1LNB3	F1LNB3_RAT	A-kinase-anchoring protein 10 OS=Rattus norvegicus GN=Akap10 PE=1 SV=1	4	4	0.967273	0.992537	0.885455	0.908582	0.938462	0.090172
F1LNF0	F1LNF0_RAT	Myosin heavy chain 14 OS=Rattus norvegicus GN=Myh14 PE=1 SV=1	7	5	1.1388	1.01596	1.20049	1.071	1.10656	0.0766862
F1LNF7	F1LNF7_RAT	Isocitrate dehydrogenase [NAD] subunit, mitochondrial OS=Rattus norvegicus GN=Idh3a PE=1 SV=2	11	11	1.03428	1.05341	0.996636	1.01507	1.02485	0.135199
F1LNG5	F1LNG5_RAT	Phosphatidylinositol 3-kinase regulatory subunit alpha OS=Rattus norvegicus GN=Pik3r1 PE=1 SV=2	2	2	1.01893	1.17112	0.921687	1.05935	1.04277	0.46812
F1LNJ2	U520_RAT	U5 small nuclear ribonucleoprotein 200 kDa helicase OS=Rattus norvegicus GN=Snrnp200 PE=1 SV=1	11	11	0.904762	0.907572	0.978918	0.981958	0.943302	0.0774965
F1LNK0	F1LNK0_RAT	Microtubule-associated protein OS=Rattus norvegicus GN=Map2 PE=1 SV=3	54	2	1.01639	1.03314	0.975114	0.991187	1.00396	0.779234
F1LNP8	F1LNP8_RAT	Nectin cell adhesion molecule 1 OS=Rattus norvegicus GN=Nectin1 PE=1 SV=2	2	2	0.936349	0.952497	0.978991	0.995874	0.965928	0.0830829
F1LNT0	F1LNT0_RAT	Dihydropyrimidinase-related protein 4 OS=Rattus norvegicus GN=Dpysl4 PE=4 SV=1	10	10	1.08163	0.968312	1.02043	0.91352	0.995972	0.917848
F1LNT1	F1LNT1_RAT	Inositol 1,4,5-trisphosphate receptor type 1 OS=Rattus norvegicus GN=Itpr1 PE=1 SV=3	21	21	0.892353	1.01217	0.89522	1.01542	0.95379	0.274596
F1LNZ2	F1LNZ2_RAT	Protein numb homolog OS=Rattus norvegicus GN=Numb PE=1 SV=3	6	4	0.925558	0.781971	2.16129	1.826	1.4237	0.298063
F1LNZ5	F1LNZ5_RAT	Gamma-aminobutyric acid receptor subunit alpha-3 OS=Rattus norvegicus GN=Gabra3 PE=1 SV=2	3	3	1.02386	1.09292	0.976328	1.04218	1.03382	0.255029
F1LP01	F1LP01_RAT	Diacylglycerol kinase OS=Rattus norvegicus GN=Dgkb PE=1 SV=2	7	7	0.991195	0.990195	0.901559	0.900649	0.945899	0.127568
F1LP30	F1LP30_RAT	Methylcrotonoyl-CoA carboxylase subunit alpha, mitochondrial OS=Rattus norvegicus GN=Mccc1 PE=1 SV=1	8	8	1.03678	0.990355	1.1969	1.1433	1.09183	0.14837
F1LP76	F1LP76_RAT	Elongator complex protein 1 OS=Rattus norvegicus GN=Elp1 PE=1 SV=2	8	8	0.975968	0.970139	0.962283	0.956536	0.966232	0.00423886
F1LP80	F1LP80_RAT	Neurosecretory protein VGF OS=Rattus norvegicus GN=Vgf PE=4 SV=2	3	3	1.07182	1.06665	1.02992	1.02496	1.04834	0.0284256
F1LP82	F1LP82_RAT	Ras-related protein Rab-2A OS=Rattus norvegicus GN=Rab2a PE=1 SV=3	10	5	0.944454	1.01448	0.922934	0.991361	0.968307	0.228345
F1LPA3	F1LPA3_RAT	IQ motif and SEC7 domain-containing protein 3 OS=Rattus norvegicus GN=Iqsec3 PE=1 SV=1	5	4	1.01634	0.977248	1.12732	1.08397	1.05122	0.224882
F1LPB9	F1LPB9_RAT	Rabphilin-3A OS=Rattus norvegicus GN=Rph3a PE=1 SV=1	7	7	0.938572	1.07161	0.902866	1.03084	0.985973	0.744563
F1LPC6	F1LPC6_RAT	Carboxypeptidase D OS=Rattus norvegicus GN=Cpd PE=1 SV=2	8	8	0.806738	0.901619	0.925376	1.03421	0.916986	0.173725
F1LPC7	F1LPC7_RAT	Hepatoma-derived growth factor OS=Rattus norvegicus GN=Hdgf PE=1 SV=2	2	2	1.03413	1.21139	0.971014	1.13746	1.0885	0.196236
F1LPG3	F1LPG3_RAT	Phosphofurin acidic cluster sorting protein 1 OS=Rattus norvegicus GN=Pacs1 PE=1 SV=1	13	13	0.961427	0.994293	0.931729	0.96358	0.962757	0.0617786
F1LPG9	F1LPG9_RAT	WASH complex subunit 2C OS=Rattus norvegicus GN=Washc2c PE=1 SV=2	5	5	1.00734	0.973268	0.987013	0.953628	0.980312	0.18032
F1LPH1	F1LPH1_RAT	Calpastatin OS=Rattus norvegicus GN=Cast PE=1 SV=1	5	5	0.99307	1.08411	0.917652	1.00178	0.999153	0.981721
F1LPJ7	F1LPJ7_RAT	Ubiquitinyl hydrolase 1 OS=Rattus norvegicus GN=Usp33 PE=1 SV=3	1	1	1.07113	1.0734	0.989384	0.991489	1.03135	0.276547
F1LPK7	F1LPK7_RAT	Plastin 3 (T-isoform), isoform CRA_a OS=Rattus norvegicus GN=Pls3 PE=1 SV=2	9	7	1.05548	1.04629	1.03377	1.02477	1.04007	0.0096319
F1LPM3	F1LPM3_RAT	Sorbin and SH3 domain-containing protein 2 OS=Rattus norvegicus GN=Sorbs2 PE=1 SV=2	6	6	1.02665	0.951058	1.01951	0.944444	0.985418	0.552061
F1LPP6	F1LPP6_RAT	A-kinase anchor protein 5 OS=Rattus norvegicus GN=Akap5 PE=1 SV=1	11	11	1.01712	1.00119	0.983999	0.968583	0.992722	0.538431
F1LPQ9	F1LPQ9_RAT	A-kinase anchor protein 2 OS=Rattus norvegicus GN=Akap2 PE=1 SV=2	3	3	0.833803	0.886228	0.923944	0.982036	0.906502	0.0579651
F1LPS8	F1LPS8_RAT	Transcriptional activator protein Pur-alpha OS=Rattus norvegicus GN=Pura PE=1 SV=3	3	3	0.982677	0.936549	0.991168	0.944642	0.963759	0.075852
F1LPT4	F1LPT4_RAT	Calcium/calmodulin-dependent protein kinase kinase 2 OS=Rattus norvegicus GN=Camkk2 PE=1 SV=3	9	9	0.977265	0.97624	0.925848	0.924878	0.951058	0.0457848
F1LPV0	F1LPV0_RAT	Asparaginyl-tRNA synthetase OS=Rattus norvegicus GN=Nars PE=1 SV=2	6	6	0.979193	0.90729	0.995452	0.922356	0.951073	0.106443
F1LPZ8	F1LPZ8_RAT	Neuroligin 3, isoform CRA_a OS=Rattus norvegicus GN=Nlgn3 PE=1 SV=2	6	6	1.03909	1.06541	0.964353	0.988778	1.01441	0.576194
F1LQ09	F1LQ09_RAT	Atlastin GTPase 2 OS=Rattus norvegicus GN=Atl2 PE=1 SV=1	3	3	0.998565	0.913386	1.15208	1.05381	1.02946	0.597488
F1LQ48	HNRPL_RAT	Heterogeneous nuclear ribonucleoprotein L OS=Rattus norvegicus GN=Hnrnpl PE=1 SV=2	8	8	1.06839	1.02464	1.00233	0.961281	1.01416	0.571161
F1LQ55	F1LQ55_RAT	Podocan OS=Rattus norvegicus GN=Scp2 PE=1 SV=3	3	3	0.859611	0.961353	0.848812	0.949275	0.904763	0.0477642
F1LQ83	F1LQ83_RAT	TMEM9 domain family, member B OS=Rattus norvegicus GN=Tmem9b PE=1 SV=2	1	1	1.07937	1.14411	1.10283	1.16898	1.12382	0.00865904
F1LQC5	F1LQC5_RAT	Receptor protein serine/threonine kinase OS=Rattus norvegicus GN=Bmpr2 PE=1 SV=2	1	1	0.974006	0.917867	1.07875	1.01657	0.996798	0.930858
F1LQD2	F1LQD2_RAT	Calcium/calmodulin-dependent protein kinase kinase 1 OS=Rattus norvegicus GN=Camkk1 PE=1 SV=2	4	4	1.03652	1.05791	0.938764	0.958142	0.997834	0.945374
F1LQI1	F1LQI1_RAT	Hydroxyacyl glutathione hydrolase OS=Rattus norvegicus GN=Hagh PE=1 SV=2	2	2	1.10295	0.804567	0.991571	0.72332	0.905602	0.354909
F1LQI5	F1LQI5_RAT	E3 ubiquitin-protein ligase UBR4 OS=Rattus norvegicus GN=Ubr4 PE=1 SV=1	12	12	0.995557	0.998329	1.00852	1.01132	1.00343	0.436479
F1LQJ2	F1LQJ2_RAT	Formin homology 2 domain-containing 3 OS=Rattus norvegicus GN=Fhod3 PE=4 SV=4	2	2	1.06334	1.08203	1.04607	1.06445	1.06397	0.00318613
F1LQL4	F1LQL4_RAT	5-azacytidine-induced protein 2 OS=Rattus norvegicus GN=Azi2 PE=1 SV=3	1	1	1.11248	1.01695	1.01112	0.924294	1.01621	0.701683
F1LQM9	F1LQM9_RAT	Exportin 7 OS=Rattus norvegicus GN=Xpo7 PE=1 SV=2	4	4	0.967662	1.06868	1.20522	1.33104	1.14315	0.168873
F1LQN3	F1LQN3_RAT	Reticulon OS=Rattus norvegicus GN=Rtn4 PE=1 SV=1	15	15	1.01746	1.00132	1.03153	1.01516	1.01637	0.0772158
F1LQP8	F1LQP8_RAT	Cadherin-6 OS=Rattus norvegicus GN=Cdh6 PE=1 SV=3	2	2	0.940578	1.0063	0.921306	0.985682	0.963467	0.159832
F1LQS3	F1LQS3_RAT	60S ribosomal protein L6 OS=Rattus norvegicus GN=Rpl6-ps1 PE=3 SV=1	4	4	1.03339	1.02154	1.01231	1.0007	1.01698	0.091679
F1LQX4	RHG44_RAT	Rho GTPase-activating protein 44 OS=Rattus norvegicus GN=Arhgap44 PE=1 SV=2	9	9	1.0744	1.06382	1.03081	1.02066	1.04742	0.0346762
F1LQY6	NECA2_RAT	N-terminal EF-hand calcium-binding protein 2 OS=Rattus norvegicus GN=Necab2 PE=1 SV=3	6	6	0.806256	0.796809	1.01615	1.00424	0.905862	0.216491
F1LR02	F1LR02_RAT	Collagen type XVIII alpha 1 chain OS=Rattus norvegicus GN=Col18a1 PE=1 SV=2	2	2	0.997664	1.0767	0.992993	1.07166	1.03475	0.224915
F1LR18	F1LR18_RAT	Rho GTPase-activating protein 39 OS=Rattus norvegicus GN=Arhgap39 PE=1 SV=1	2	2	1.01326	1.03083	0.886364	0.901734	0.958046	0.342059
F1LR33	F1LR33_RAT	Phospholipid phosphatase-related protein type 2 OS=Rattus norvegicus GN=Plppr2 PE=1 SV=2	2	2	0.965856	0.965404	1.0145	1.01403	0.989946	0.525638
F1LR42	F1LR42_RAT	RUN and FYVE domain-containing 1 OS=Rattus norvegicus GN=Rufy1 PE=1 SV=1	3	3	1.06831	0.92803	1.1061	0.960859	1.01583	0.734117
F1LR60	F1LR60_RAT	Amyloid beta (A4) protein-binding, family A, member 1, isoform CRA_a OS=Rattus norvegicus GN=Apba1 PE=1 SV=2	5	4	1.13089	1.24215	0.938707	1.03105	1.0857	0.280539
F1LR67	F1LR67_RAT	ATP-binding cassette sub-family A member 7 OS=Rattus norvegicus GN=Abca7 PE=4 SV=2	2	2	1.00433	0.809773	1.16883	0.942408	0.981335	0.818393
F1LR84	F1LR84_RAT	Neuronal pentraxin-2 OS=Rattus norvegicus GN=Nptx2 PE=4 SV=1	2	2	0.996398	0.902377	1.0957	0.992311	0.996697	0.938625
F1LR98	F1LR98_RAT	Cadherin 10 OS=Rattus norvegicus GN=Cdh10 PE=1 SV=1	3	3	0.975704	1.00088	0.923887	0.947728	0.96205	0.107994
F1LRB8	F1LRB8_RAT	S-adenosylmethionine synthase OS=Rattus norvegicus GN=Mat2a PE=1 SV=2	5	5	0.959178	0.989012	1.00945	1.04085	0.999624	0.983904
F1LRE5	F1LRE5_RAT	Oxysterol-binding protein OS=Rattus norvegicus GN=Osbpl9 PE=1 SV=3	1	1	0.885748	0.946209	0.955536	1.02076	0.952064	0.181203
F1LRI5	F1LRI5_RAT	GCN1 eIF2 alpha kinase activator-like 1 OS=Rattus norvegicus GN=Gcn1l1 PE=1 SV=3	10	10	0.969209	1.0248	1.00698	1.06474	1.01643	0.468271
F1LRI7	F1LRI7_RAT	AP2-associated protein kinase 1 OS=Rattus norvegicus GN=Aak1 PE=1 SV=2	24	24	0.979135	1.03779	0.91498	0.969788	0.975423	0.400462
F1LRJ9	F1LRJ9_RAT	Selenium-binding protein 1 OS=Rattus norvegicus GN=Selenbp1 PE=1 SV=2	2	2	1.02002	1.03682	1.16778	1.18702	1.10291	0.0980148
F1LRK1	F1LRK1_RAT	Sodium/potassium-transporting ATPase subunit alpha OS=Rattus norvegicus GN=Atp4a PE=1 SV=1	7	1	0.967102	0.977028	0.931785	0.941349	0.954316	0.0231549
F1LRK4	F1LRK4_RAT	G-rich RNA sequence-binding factor 1 OS=Rattus norvegicus GN=Grsf1 PE=1 SV=2	1	1	0.910727	0.871813	0.838733	0.802895	0.856042	0.00825848
F1LRL9	F1LRL9_RAT	Microtubule-associated protein 1B OS=Rattus norvegicus GN=Map1b PE=1 SV=1	41	40	1.01367	1.0118	1.03118	1.02929	1.02148	0.0241916
F1LRV4	F1LRV4_RAT	Heat shock 70 kDa protein 4 OS=Rattus norvegicus GN=Hspa4 PE=1 SV=1	24	22	1.00239	1.01409	0.979393	0.990819	0.996673	0.686054
F1LRV6	F1LRV6_RAT	GMP reductase OS=Rattus norvegicus GN=Gmpr PE=3 SV=1	2	2	1.02371	1.07504	0.969616	1.01823	1.02165	0.389157
F1LRY5	F1LRY5_RAT	RCG45398 OS=Rattus norvegicus GN=Sardh PE=1 SV=2	3	3	0.931213	0.98355	1.09085	1.15216	1.03944	0.48901
F1LRZ7	F1LRZ7_RAT	Neurofilament heavy polypeptide OS=Rattus norvegicus GN=Nefh PE=1 SV=1	8	8	1.1465	0.973357	1.10748	0.940226	1.04189	0.465486
F1LRZ9	F1LRZ9_RAT	RUN domain-containing 3A OS=Rattus norvegicus GN=Rundc3a PE=1 SV=1	2	2	0.904762	0.906391	1.00809	1.0099	0.957285	0.247919
F1LS01	F1LS01_RAT	Protocadherin 9 OS=Rattus norvegicus GN=Pcdh9 PE=4 SV=3	4	4	1.11912	0.944444	1.19122	1.00529	1.06502	0.325948
F1LS79	F1LS79_RAT	Chondroitin sulfate proteoglycan 4 OS=Rattus norvegicus GN=Cspg4 PE=4 SV=1	13	13	0.990338	0.986367	1.03221	1.02807	1.00924	0.501053
F1LS86	F1LS86_RAT	Isoleucine-tRNA synthetase (Predicted) OS=Rattus norvegicus GN=Iars PE=1 SV=2	11	11	1.00997	0.978901	1.06482	1.03206	1.02144	0.32175
F1LS98	F1LS98_RAT	Protein kinase C OS=Rattus norvegicus GN=Prkca PE=1 SV=3	8	5	1.09199	1.05735	1.15397	1.11736	1.10517	0.0141362
F1LSA8	F1LSA8_RAT	Echinoderm microtubule-associated protein-like 5 OS=Rattus norvegicus GN=Eml5 PE=4 SV=3	1	1	0.952381	0.882353	1.24074	1.14951	1.05625	0.54903
F1LSC3	F1LSC3_RAT	Splicing factor 1 OS=Rattus norvegicus GN=Sf1 PE=1 SV=2	4	4	0.98154	1.00847	0.990181	1.01735	0.999387	0.945166
F1LSD5	F1LSD5_RAT	Serine/threonine-protein kinase TAO2 OS=Rattus norvegicus GN=Taok2 PE=1 SV=2	4	4	0.892478	0.59232	0.92864	0.61632	0.75744	0.0719343
F1LSG0	F1LSG0_RAT	Neural Wiskott-Aldrich syndrome protein OS=Rattus norvegicus GN=Wasl PE=1 SV=2	6	6	0.95122	1.00512	0.920911	0.973091	0.962584	0.125763
F1LSG8	VPS50_RAT	Syndetin OS=Rattus norvegicus GN=Vps50 PE=1 SV=1	4	4	0.868707	0.848602	0.925962	0.904532	0.886951	0.00740801
F1LSH6	F1LSH6_RAT	Potassium/sodium hyperpolarization-activated cyclic nucleotide-gated channel 1 OS=Rattus norvegicus GN=Hcn1 PE=4 SV=1	2	2	1.03587	1.06944	1.23318	1.27315	1.15291	0.0805017
F1LSM0	F1LSM0_RAT	Ubiquitin-specific peptidase 24 OS=Rattus norvegicus GN=Usp24 PE=1 SV=2	3	3	0.930195	0.832849	1.23214	1.1032	1.0246	0.800096
F1LSR8	F1LSR8_RAT	Voltage-dependent calcium channel subunit alpha-2/delta-3 OS=Rattus norvegicus GN=Cacna2d3 PE=1 SV=3	3	3	0.860465	0.927752	0.912101	0.983425	0.920936	0.0523074
F1LSU6	F1LSU6_RAT	Cytohesin-2 OS=Rattus norvegicus GN=Cyth2 PE=4 SV=1	4	3	0.975962	0.909295	1.20152	1.11945	1.05156	0.494618
F1LSW6	F1LSW6_RAT	Microfibrillar-associated protein 1A OS=Rattus norvegicus GN=Ppip5k1 PE=1 SV=1	1	1	0.981818	1.03349	1.02273	1.07656	1.02865	0.237467
F1LSY2	F1LSY2_RAT	Neuronal pentraxin receptor OS=Rattus norvegicus GN=Nptxr PE=1 SV=1	8	8	0.903506	0.84279	0.904314	0.843544	0.873539	0.00549736
F1LT49	F1LT49_RAT	Leucine-rich repeat-containing 47 OS=Rattus norvegicus GN=Lrrc47 PE=1 SV=2	9	9	1.0344	0.971552	0.988034	0.928003	0.980498	0.440308
F1LT58	F1LT58_RAT	Importin subunit alpha OS=Rattus norvegicus GN=Kpna6 PE=1 SV=3	5	2	1.00545	0.891304	1.31426	1.16506	1.09402	0.383901
F1LTD0	F1LTD0_RAT	G protein-coupled receptor 89B OS=Rattus norvegicus GN=Gpr89b PE=1 SV=2	1	1	0.974268	0.894137	1.04082	0.955212	0.966108	0.343514
F1LTR1	WDR26_RAT	WD repeat-containing protein 26 OS=Rattus norvegicus GN=Wdr26 PE=3 SV=2	3	3	1.01717	0.945573	0.97502	0.906386	0.961038	0.194546
F1LTW9	F1LTW9_RAT	EFR3 homolog B OS=Rattus norvegicus GN=Efr3b PE=1 SV=2	3	2	1.15313	1.07485	1.15313	1.07485	1.11399	0.0150248
F1LTX8	F1LTX8_RAT	Lysophosphatidylglycerol acyltransferase 1 OS=Rattus norvegicus GN=Lpgat1 PE=1 SV=2	2	2	1.03485	1.03017	1.05	1.04525	1.04007	0.00312845
F1LU14	F1LU14_RAT	Sorting nexin OS=Rattus norvegicus GN=Snx32 PE=3 SV=3	3	3	0.933237	1.05198	0.816042	0.91987	0.930281	0.244491
F1LU48	F1LU48_RAT	Endoplasmic reticulum-golgi intermediate compartment 1 OS=Rattus norvegicus GN=Ergic1 PE=1 SV=2	1	1	0.963062	0.956638	0.976494	0.96998	0.966544	0.00439443
F1LU71	AUHM_RAT	Methylglutaconyl-CoA hydratase, mitochondrial OS=Rattus norvegicus GN=Auh PE=1 SV=2	12	12	1.05714	1.04592	1.0106	0.999876	1.02839	0.130643
F1LUC0	F1LUC0_RAT	Similar to RIKEN cDNA 5730410E15 gene (Predicted), isoform CRA_a OS=Rattus norvegicus GN=Sybu PE=1 SV=2	2	1	1.12041	1.09469	0.966226	0.944046	1.03134	0.532321
F1LUE2	F1LUE2_RAT	Calcium/calmodulin-dependent protein kinase II, beta, isoform CRA_c OS=Rattus norvegicus GN=Camk2b PE=1 SV=2	14	8	1.54378	1.17762	1.21147	0.924129	1.21425	0.143054
F1LUM5	F1LUM5_RAT	Tubulin alpha chain OS=Rattus norvegicus GN=Tubal3 PE=1 SV=2	2	1	1.10521	0.862849	1.09942	0.858327	0.981452	0.807656
F1LUT4	F1LUT4_RAT	Phospholipid-transporting ATPase OS=Rattus norvegicus GN=Atp8a1 PE=1 SV=3	17	16	1.01149	0.993475	0.989917	0.972286	0.991792	0.382215
F1LV44	F1LV44_RAT	Teneurin transmembrane protein 3 OS=Rattus norvegicus GN=Tenm3 PE=1 SV=3	1	1	1.00787	0.857909	1.15276	0.981233	0.999943	0.999308
F1LV89	F1LV89_RAT	Rap1 GTPase-activating protein OS=Rattus norvegicus GN=Rap1gap PE=1 SV=3	6	6	0.964453	0.954459	0.990218	0.979956	0.972271	0.039902
F1LVR4	F1LVR4_RAT	Calcium/calmodulin-dependent protein kinase ID OS=Rattus norvegicus GN=Camk1d PE=3 SV=2	7	5	1.01109	1.00615	0.968796	0.964066	0.987525	0.383783
F1LVV3	F1LVV3_RAT	RAN-binding protein 9 OS=Rattus norvegicus GN=Ranbp9 PE=1 SV=3	2	2	1.10182	0.954331	1.31455	1.13858	1.12732	0.183928
F1LVX2	F1LVX2_RAT	EH domain-binding protein 1 OS=Rattus norvegicus GN=Ehbp1 PE=1 SV=3	5	5	0.994253	0.894057	1.03161	0.927649	0.961892	0.309169
F1LVZ8	F1LVZ8_RAT	RCG37457 OS=Rattus norvegicus GN=Tmem74b PE=1 SV=2	1	1	1.12423	1.11819	1.11034	1.10437	1.11428	0.000121644
F1LVZ9	F1LVZ9_RAT	HECT domain E3 ubiquitin protein ligase 3 OS=Rattus norvegicus GN=Hectd3 PE=1 SV=3	3	3	0.889888	1.01865	1.07865	1.23473	1.05548	0.494657
F1LW74	F1LW74_RAT	IQ motif-containing GTPase-activating protein 2 OS=Rattus norvegicus GN=Iqgap2 PE=1 SV=3	3	3	0.897824	0.872243	0.950804	0.923713	0.911146	0.0133737
F1LW77	F1LW77_RAT	RAB33B, member RAS oncogene family OS=Rattus norvegicus GN=Rab33b PE=1 SV=2	2	1	0.987918	0.977921	1.07156	1.06072	1.02453	0.385606
F1LWE6	F1LWE6_RAT	Musashi RNA-binding protein 2 OS=Rattus norvegicus GN=Msi2 PE=1 SV=3	2	2	0.925253	0.989201	1.00202	1.07127	0.996937	0.924947
F1LWG2	F1LWG2_RAT	Protein arginine methyltransferase 8 OS=Rattus norvegicus GN=Prmt8 PE=3 SV=2	2	2	0.894737	1.01796	0.954605	1.08608	0.988346	0.795485
F1LWK7	F1LWK7_RAT	Actin-binding LIM protein 1 (Fragment) OS=Rattus norvegicus GN=Ablim1 PE=1 SV=3	1	1	1.13517	0.945521	1.24273	1.03511	1.08963	0.256257
F1LWM8	F1LWM8_RAT	Oxysterol-binding protein OS=Rattus norvegicus GN=Osbpl10 PE=3 SV=3	2	1	1.18657	0.940828	1.59701	1.26627	1.24767	0.117307
F1LWN1	F1LWN1_RAT	Nuclear receptor coactivator 7 OS=Rattus norvegicus GN=Ncoa7 PE=1 SV=3	2	2	1.04689	1.0356	0.933479	0.923409	0.984845	0.674667
F1LWT1	F1LWT1_RAT	Calcium-dependent secretion activator 2 OS=Rattus norvegicus GN=Cadps2 PE=4 SV=3	7	3	0.985652	0.984424	1.11603	1.11464	1.05019	0.274373
F1LX07	F1LX07_RAT	Solute carrier family 25 member 12 OS=Rattus norvegicus GN=Slc25a12 PE=1 SV=3	13	9	1.00789	0.97847	0.997501	0.968379	0.988061	0.274573
F1LX20	F1LX20_RAT	TNF alpha-induced protein 8-like 3 OS=Rattus norvegicus GN=Tnfaip8l3 PE=1 SV=2	2	2	1.07747	0.970615	1.05097	0.94674	1.01145	0.739
F1LX28	F1LX28_RAT	Acyl-CoA thioesterase 11 OS=Rattus norvegicus GN=Acot11 PE=4 SV=3	3	3	0.997202	1.04122	0.958968	1.0013	0.999672	0.985671
F1LXA0	F1LXA0_RAT	NADH dehydrogenase [ubiquinone] 1 alpha subcomplex subunit 12 OS=Rattus norvegicus GN=Ndufa12 PE=1 SV=2	2	2	0.937397	1.01221	1.00083	1.0807	1.00778	0.808045
F1LXC7	F1LXC7_RAT	Hypothetical protein LOC100362814 OS=Rattus norvegicus GN=LOC100362814 PE=1 SV=3	7	7	0.997624	0.97123	0.981586	0.955617	0.976514	0.0763859
F1LXD6	F1LXD6_RAT	Phosphatidylinositol transfer protein, membrane-associated 2 OS=Rattus norvegicus GN=Pitpnm2 PE=1 SV=2	7	7	1.0209	0.999091	1.07083	1.04795	1.03469	0.11339
F1LXF1	F1LXF1_RAT	BCR, RhoGEF and GTPase-activating protein OS=Rattus norvegicus GN=Bcr PE=1 SV=3	7	5	1.01534	1.01981	1.0168	1.02128	1.01831	0.000883864
F1LXF5	F1LXF5_RAT	Golgi to ER traffic protein 4 OS=Rattus norvegicus GN=Get4 PE=1 SV=2	1	1	0.797101	1.1	0.700483	0.966667	0.891063	0.307185
F1LXQ7	F1LXQ7_RAT	Rho GTPase-activating protein 21 OS=Rattus norvegicus GN=Arhgap21 PE=1 SV=3	7	6	1.04547	1	1.01077	0.96681	1.00576	0.745744
F1LY04	F1LY04_RAT	Kinase suppressor of ras 2 OS=Rattus norvegicus GN=Ksr2 PE=4 SV=3	3	3	0.786632	0.905325	0.928021	1.06805	0.922006	0.269435
F1LY09	F1LY09_RAT	ARP3 actin-related protein 3 homolog B OS=Rattus norvegicus GN=Actr3b PE=3 SV=2	3	1	1.00608	1.03154	1.05089	1.07749	1.0415	0.0708821
F1LYQ8	FARP1_RAT	FERM, ARHGEF and pleckstrin domain-containing protein 1 OS=Rattus norvegicus GN=Farp1 PE=1 SV=2	7	7	0.948448	0.959378	0.975078	0.986315	0.967305	0.0297768
F1LYZ8	F1LYZ8_RAT	Protein phosphatase 1, regulatory subunit 21 OS=Rattus norvegicus GN=Ppp1r21 PE=1 SV=3	12	12	1.01126	0.99885	1.02203	1.00949	1.01041	0.115927
F1LZ38	F1LZ38_RAT	Teneurin transmembrane protein 4 OS=Rattus norvegicus GN=Tenm4 PE=4 SV=2	4	4	1.0493	1.04635	0.964789	0.962079	1.00563	0.83225
F1LZ43	F1LZ43_RAT	Disco-interacting protein 2 homolog A OS=Rattus norvegicus GN=Dip2a PE=1 SV=3	6	4	1.08432	1.00954	1.0063	0.936904	1.00927	0.778395
F1LZ81	F1LZ81_RAT	Dedicator of cytokinesis 4 OS=Rattus norvegicus GN=Dock4 PE=1 SV=3	2	2	0.883562	0.88088	0.950533	0.947648	0.915656	0.0222248
F1LZB6	F1LZB6_RAT	Nik-related kinase OS=Rattus norvegicus GN=Nrk PE=4 SV=2	1	1	1.1581	0.955975	1.13238	0.934748	1.0453	0.492428
F1LZJ4	F1LZJ4_RAT	Putative hydroxypyruvate isomerase OS=Rattus norvegicus GN=Hyi PE=1 SV=2	3	3	0.808451	0.73028	1.05634	0.954198	0.887317	0.220302
F1LZV1	F1LZV1_RAT	Kalirin OS=Rattus norvegicus GN=Kalrn PE=1 SV=3	12	7	1.03218	1.00033	1.23074	1.19277	1.11401	0.140902
F1LZW6	F1LZW6_RAT	Solute carrier family 25 member 13 OS=Rattus norvegicus GN=Slc25a13 PE=1 SV=2	5	1	1.08805	1.10897	1.19497	1.21795	1.15249	0.0172565
F1LZX5	F1LZX5_RAT	HECT domain E3 ubiquitin protein ligase 4 OS=Rattus norvegicus GN=Hectd4 PE=1 SV=3	11	11	1.02896	0.977655	1.0073	0.957074	0.992749	0.678872
F1LZX7	F1LZX7_RAT	60S ribosomal protein L17 OS=Rattus norvegicus GN=Rpl17 PE=1 SV=2	3	2	1.15977	1.08205	1.05747	0.986596	1.07147	0.139192
F1M049	F1M049_RAT	Ataxin 2 OS=Rattus norvegicus GN=Atxn2 PE=1 SV=3	5	5	1.09922	1.07684	0.934026	0.915013	1.00628	0.903411
F1M062	F1M062_RAT	La ribonucleoprotein domain family, member 1 OS=Rattus norvegicus GN=Larp1 PE=1 SV=3	2	2	0.909753	0.959325	0.916303	0.966232	0.937903	0.0233602
F1M0F4	F1M0F4_RAT	Exocyst complex component OS=Rattus norvegicus GN=Exoc6 PE=1 SV=2	2	2	0.926523	0.805296	1.1362	0.987539	0.96389	0.63599
F1M0G0	F1M0G0_RAT	Regulator of G-protein signaling 17 (Predicted), isoform CRA_a OS=Rattus norvegicus GN=Rgs17 PE=4 SV=2	1	1	0.874806	0.880971	1.00933	1.01644	0.945388	0.256103
F1M0G3	F1M0G3_RAT	Ectonucleoside triphosphate diphosphohydrolase 1 OS=Rattus norvegicus GN=Entpd1 PE=3 SV=3	1	1	1.40656	1.23899	1.09016	0.960289	1.174	0.168141
F1M0J7	F1M0J7_RAT	Prickle planar cell polarity protein 2 OS=Rattus norvegicus GN=Prickle2 PE=1 SV=2	3	3	1.04849	1.10027	0.95495	1.00211	1.02646	0.458054
F1M0N1	F1M0N1_RAT	Tyrosine-protein kinase OS=Rattus norvegicus GN=Abl2 PE=1 SV=2	2	2	0.767507	0.878205	0.918067	1.05048	0.903565	0.19734
F1M0Z3	F1M0Z3_RAT	Copine 4 OS=Rattus norvegicus GN=Cpne4 PE=4 SV=2	8	7	0.950148	0.989615	1.04468	1.08808	1.01813	0.591999
F1M110	F1M110_RAT	Glycylpeptide N-tetradecanoyltransferase OS=Rattus norvegicus GN=Nmt2 PE=1 SV=3	4	3	1.04699	1.02113	0.992245	0.967742	1.00703	0.710558
F1M1B3	F1M1B3_RAT	Similar to Hypothetical protein MGC31278 OS=Rattus norvegicus GN=Washc5 PE=1 SV=2	2	2	1.04524	1.02146	1.08782	1.06307	1.0544	0.0303685
F1M1D5	F1M1D5_RAT	Tubulin folding cofactor D OS=Rattus norvegicus GN=Tbcd PE=1 SV=3	6	6	1.10833	0.996335	1.22947	1.10524	1.10984	0.104376
F1M1E4	F1M1E4_RAT	Paroxysmal nonkinesigenic dyskinesia OS=Rattus norvegicus GN=Pnkd PE=1 SV=1	2	2	1.01542	1.48496	1.01028	1.47744	1.24703	0.165172
F1M1U0	F1M1U0_RAT	Matrix-remodeling-associated 7 OS=Rattus norvegicus GN=Mxra7 PE=4 SV=2	1	1	0.973799	0.857692	1.19651	1.05385	1.02046	0.792441
F1M1Y0	F1M1Y0_RAT	SH3-containing GRB2-like protein 3-interacting protein 1 OS=Rattus norvegicus GN=Sgip1 PE=1 SV=3	8	8	1.05087	1.02353	1.01915	0.992633	1.02155	0.168451
F1M2D4	F1M2D4_RAT	Rho GTPase-activating protein 23 OS=Rattus norvegicus GN=Arhgap23 PE=1 SV=3	6	5	0.976712	0.879975	1.00651	0.906819	0.942503	0.146503
F1M2K6	F1M2K6_RAT	Plakophilin 4 OS=Rattus norvegicus GN=Pkp4 PE=1 SV=2	6	6	1.04068	1.00295	0.969582	0.934432	0.98691	0.605118
F1M324	F1M324_RAT	Phosphoinositide phospholipase C OS=Rattus norvegicus GN=Plcl2 PE=1 SV=2	2	2	0.937631	0.947146	1.04437	1.05497	0.996029	0.906487
F1M378	F1M378_RAT	Protein unc-13 homolog A OS=Rattus norvegicus GN=Unc13a PE=1 SV=3	9	1	1.03065	0.854084	1.05709	0.875996	0.954455	0.446342
F1M392	F1M392_RAT	LIM and calponin homology domains 1 OS=Rattus norvegicus GN=Limch1 PE=1 SV=2	10	10	0.968628	0.979029	0.980756	0.991288	0.979925	0.0227499
F1M3D2	F1M3D2_RAT	DM1 locus, WD repeat-containing OS=Rattus norvegicus GN=Dmwd PE=1 SV=3	6	6	0.981486	0.899401	1.08212	0.991617	0.988655	0.781305
F1M3D3	F1M3D3_RAT	Heterogeneous nuclear ribonucleoprotein M OS=Rattus norvegicus GN=Hnrnpm PE=1 SV=1	15	15	1.10002	1.02586	1.10585	1.0313	1.06576	0.0552154
F1M3F8	F1M3F8_RAT	Calcium/calmodulin-dependent protein kinase type II subunit gamma OS=Rattus norvegicus GN=Camk2g PE=1 SV=3	8	2	1.07262	0.907366	0.974525	0.824381	0.944724	0.370017
F1M3H8	F1M3H8_RAT	Hypothetical protein LOC681410 OS=Rattus norvegicus GN=LOC681410 PE=1 SV=3	4	3	1	1.175	0.969267	1.13889	1.07079	0.256836
F1M3J4	F1M3J4_RAT	ATP-binding cassette subfamily C member 4 OS=Rattus norvegicus GN=Abcc4 PE=1 SV=3	2	1	1.04716	1.1217	0.990354	1.06085	1.05502	0.133987
F1M3J7	F1M3J7_RAT	Contactin-associated protein-like 4 OS=Rattus norvegicus GN=Cntnap4 PE=4 SV=3	3	3	0.774793	0.939688	0.93884	1.13865	0.947992	0.535072
F1M3L7	EPS8_RAT	Epidermal growth factor receptor kinase substrate 8 OS=Rattus norvegicus GN=Eps8 PE=1 SV=2	3	3	0.994788	1.07742	0.945644	1.02419	1.01051	0.72838
F1M3P6	F1M3P6_RAT	Protein SCAI OS=Rattus norvegicus GN=Scai PE=1 SV=2	5	5	1.0496	0.961429	1.13356	1.03833	1.04573	0.285005
F1M3W5	F1M3W5_RAT	Dmx-like 2 OS=Rattus norvegicus GN=Dmxl2 PE=1 SV=3	34	32	0.984147	0.989593	0.963787	0.96912	0.976662	0.0313903
F1M403	F1M403_RAT	Ubiquitin-conjugating enzyme E2O OS=Rattus norvegicus GN=Ube2o PE=1 SV=2	13	13	1.32447	1.3416	1.0244	1.03765	1.18203	0.128358
F1M446	F1M446_RAT	Similar to KIAA0368 OS=Rattus norvegicus GN=RGD1306148 PE=1 SV=3	5	5	0.825203	0.850559	0.893631	0.921089	0.872621	0.00955682
F1M471	F1M471_RAT	EPM2A-interacting protein 1 OS=Rattus norvegicus GN=Epm2aip1 PE=1 SV=3	6	6	1.0103	1.06012	0.9953	1.04439	1.02753	0.162852
F1M491	F1M491_RAT	Cyclin-dependent kinase 5 activator OS=Rattus norvegicus GN=Cdk5r2 PE=3 SV=2	1	1	0.881954	0.876799	0.999548	0.993705	0.938001	0.164718
F1M4A4	F1M4A4_RAT	Kinesin family member 1A OS=Rattus norvegicus GN=Kif1a PE=1 SV=3	21	13	1.02454	0.997025	1.05799	1.02958	1.02729	0.116816
F1M4I4	F1M4I4_RAT	VPS51 GARP complex subunit OS=Rattus norvegicus GN=Vps51 PE=1 SV=2	8	8	0.955332	0.876133	1.00565	0.92228	0.939849	0.114738
F1M4N6	F1M4N6_RAT	Dedicator of cyto-kinesis 3 OS=Rattus norvegicus GN=Dock3 PE=1 SV=3	10	10	0.961899	0.999188	0.982806	1.02091	0.9912	0.532161
F1M4R7	F1M4R7_RAT	Chondroitin sulfate proteoglycan 5 OS=Rattus norvegicus GN=Cspg5 PE=4 SV=3	4	3	0.978363	1.12648	0.906241	1.04344	1.01363	0.790295
F1M572	F1M572_RAT	Kynurenine--oxoglutarate transaminase 3 OS=Rattus norvegicus GN=Kyat3 PE=1 SV=3	2	2	0.862215	0.900662	0.997464	1.04194	0.950571	0.321012
F1M5M9	F1M5M9_RAT	SLIT-ROBO Rho GTPase-activating protein 3 OS=Rattus norvegicus GN=Srgap3 PE=1 SV=2	8	8	1.09882	1.08659	1.00662	0.995417	1.04686	0.177307
F1M5N4	F1M5N4_RAT	Malic enzyme OS=Rattus norvegicus GN=Me3 PE=3 SV=2	8	7	0.935803	0.930957	0.980966	0.975886	0.955903	0.0433863
F1M5T2	F1M5T2_RAT	Diacylglycerol kinase OS=Rattus norvegicus GN=Dgkd PE=1 SV=2	4	3	1.0737	1.12786	1.02568	1.07742	1.07617	0.0355173
F1M625	UBP46_RAT	Ubiquitin carboxyl-terminal hydrolase 46 OS=Rattus norvegicus GN=Usp46 PE=1 SV=2	1	1	0.961123	1.02456	0.992081	1.05756	1.00883	0.699422
F1M6B6	F1M6B6_RAT	Protocadherin 10 OS=Rattus norvegicus GN=Pcdh10 PE=4 SV=2	4	4	0.968163	0.952228	0.986531	0.970293	0.969304	0.0220916
F1M6T6	F1M6T6_RAT	Protein phosphatase 6, regulatory subunit 2 OS=Rattus norvegicus GN=Ppp6r2 PE=1 SV=3	7	7	0.947474	0.936734	1.01565	1.00414	0.975998	0.312823
F1M6V8	F1M6V8_RAT	Striatin 4 OS=Rattus norvegicus GN=Strn4 PE=1 SV=1	10	9	0.986991	0.998109	0.973358	0.984323	0.985695	0.067016
F1M6W2	F1M6W2_RAT	Endoplasmic reticulum metallopeptidase 1 OS=Rattus norvegicus GN=Ermp1 PE=1 SV=1	2	2	0.966783	0.958406	1.2162	1.20566	1.08676	0.313129
F1M702	F1M702_RAT	Cadherin 18 OS=Rattus norvegicus GN=Cdh18 PE=4 SV=1	1	1	0.929474	0.967141	0.82	0.853231	0.892462	0.0501541
F1M775	F1M775_RAT	Diaphanous-related formin 1 OS=Rattus norvegicus GN=Diaph1 PE=1 SV=3	4	4	0.848485	0.855397	0.827273	0.834012	0.841292	0.000147594
F1M779	F1M779_RAT	Clathrin heavy chain OS=Rattus norvegicus GN=Cltc PE=1 SV=1	43	43	1.09929	1.11805	1.02472	1.0422	1.07106	0.0500228
F1M787	F1M787_RAT	Catenin delta-2 OS=Rattus norvegicus GN=Ctnnd2 PE=1 SV=3	12	12	1.02852	1.03088	0.976235	0.978474	1.00353	0.830658
F1M790	F1M790_RAT	Prostaglandin F2 receptor negative regulator OS=Rattus norvegicus GN=Ptgfrn PE=1 SV=3	2	2	0.64497	0.712418	0.91716	1.01307	0.821905	0.130365
F1M7K7	F1M7K7_RAT	Multifunctional fusion protein OS=Rattus norvegicus GN=Cacng8 PE=1 SV=1	3	3	0.960028	0.979256	0.981767	1.00143	0.98062	0.106071
F1M7L6	F1M7L6_RAT	Secretogranin III, isoform CRA_a OS=Rattus norvegicus GN=Scg3 PE=1 SV=2	1	1	0.857741	0.811346	0.956764	0.905013	0.882716	0.0329702
F1M7P8	F1M7P8_RAT	SPRY domain-containing 3 OS=Rattus norvegicus GN=Spryd3 PE=4 SV=1	1	1	0.926954	0.859174	0.909423	0.842925	0.884619	0.0103329
F1M7Q5	F1M7Q5_RAT	AMP deaminase OS=Rattus norvegicus GN=Ampd3 PE=1 SV=2	1	1	1.04945	0.906277	1.03784	0.896245	0.972453	0.551779
F1M7Q7	F1M7Q7_RAT	OTU deubiquitinase 4 OS=Rattus norvegicus GN=Otud4 PE=1 SV=2	1	1	1.06747	0.993026	1.38531	1.2887	1.18363	0.139836
F1M7S0	F1M7S0_RAT	Membrane-associated guanylate kinase, WW and PDZ domain-containing protein 3 OS=Rattus norvegicus GN=Magi3 PE=1 SV=1	1	1	0.85816	1.08136	0.858668	1.082	0.970046	0.673761
F1M7S2	F1M7S2_RAT	Proteasome inhibitor PI31 subunit OS=Rattus norvegicus GN=Psmf1 PE=1 SV=2	3	3	0.891515	0.940338	1.01604	1.07168	0.979894	0.649033
F1M7T1	F1M7T1_RAT	NADH dehydrogenase (ubiquinone) 1 beta subcomplex 4 OS=Rattus norvegicus GN=LOC100361934 PE=4 SV=2	1	1	1.18983	1.13862	0.991638	0.948962	1.06726	0.32735
F1M7U7	F1M7U7_RAT	Tyrosine-protein kinase receptor TYRO3 OS=Rattus norvegicus GN=Tyro3 PE=1 SV=1	6	6	0.946117	0.915644	0.984945	0.953221	0.949982	0.0389962
F1M7Y5	KPCI_RAT	Protein kinase C iota type OS=Rattus norvegicus GN=Prkci PE=1 SV=1	2	2	0.996564	1.07011	0.912371	0.979705	0.989688	0.7711
F1M823	F1M823_RAT	Intersectin-1 OS=Rattus norvegicus GN=Itsn1 PE=1 SV=3	13	1	0.894019	1.18169	0.847849	1.12067	1.01106	0.901749
F1M842	F1M842_RAT	Tumor protein p53-binding protein 1 OS=Rattus norvegicus GN=Tp53bp1 PE=1 SV=3	2	2	1.10448	1.10448	1.18507	1.18507	1.14478	0.00836742
F1M853	F1M853_RAT	Ribosome-binding protein 1 OS=Rattus norvegicus GN=Rrbp1 PE=1 SV=3	12	12	1.07993	1.09215	0.941385	0.952039	1.01638	0.71211
F1M863	F1M863_RAT	Liprin-alpha-4 OS=Rattus norvegicus GN=Ppfia4 PE=1 SV=3	6	1	0.973168	0.92451	1.00206	0.951961	0.962926	0.109046
F1M865	F1M865_RAT	Sorbin and SH3 domain-containing protein 1 OS=Rattus norvegicus GN=Sorbs1 PE=1 SV=1	5	5	1.01845	1.006	0.96441	0.952626	0.985371	0.425224
F1M8A4	F1M8A4_RAT	PTPRF-interacting protein alpha 2 OS=Rattus norvegicus GN=Ppfia2 PE=1 SV=2	11	5	1.00093	0.96727	1.09903	1.06207	1.03232	0.35542
F1M8D3	F1M8D3_RAT	C-Maf-inducing protein OS=Rattus norvegicus GN=Cmip PE=4 SV=2	1	1	0.913043	1.00599	1.2663	1.39521	1.14514	0.285611
F1M8H6	F1M8H6_RAT	Phosphatidylinositol 4-phosphate 5-kinase type-1 gamma OS=Rattus norvegicus GN=Pip5k1c PE=1 SV=1	6	6	0.976791	0.986562	0.945878	0.95534	0.966143	0.0365969
F1M8K0	F1M8K0_RAT	Dystroglycan 1 OS=Rattus norvegicus GN=Dag1 PE=1 SV=1	2	2	0.899492	1.00568	0.85533	0.9563	0.929199	0.119853
F1M8L1	F1M8L1_RAT	Kinesin-like protein OS=Rattus norvegicus GN=Kif2a PE=1 SV=2	12	12	1.02498	1.00317	1.07043	1.04766	1.03656	0.0859369
F1M8L9	F1M8L9_RAT	Rap guanine nucleotide exchange factor 1 OS=Rattus norvegicus GN=Rapgef1 PE=1 SV=3	2	2	1.10602	0.984275	1.01832	0.906232	1.00371	0.934177
F1M8P2	F1M8P2_RAT	Zyg-11 family member B, cell cycle regulator OS=Rattus norvegicus GN=Zyg11b PE=1 SV=2	4	4	1.13285	1.10353	1.1256	1.09647	1.11461	0.000940452
F1M8V2	F1M8V2_RAT	Ubiquitination factor E4B OS=Rattus norvegicus GN=Ube4b PE=1 SV=3	5	5	1.03562	1.08388	1.11101	1.16278	1.09832	0.0341882
F1M949	F1M949_RAT	Cytoskeleton-associated protein 5 OS=Rattus norvegicus GN=Ckap5 PE=1 SV=3	13	13	0.974693	0.954681	1.04345	1.02202	0.99871	0.953865
F1M951	F1M951_RAT	Tyrosine-protein phosphatase non-receptor type 23 OS=Rattus norvegicus GN=Ptpn23 PE=1 SV=1	3	3	1.06679	1.00556	1.06493	1.00381	1.03527	0.139801
F1M953	F1M953_RAT	Stress-70 protein, mitochondrial OS=Rattus norvegicus GN=Hspa9 PE=1 SV=1	16	16	1.08039	1.01273	1.03133	0.966739	1.0228	0.403754
F1M978	F1M978_RAT	Inositol-1-monophosphatase OS=Rattus norvegicus GN=Impa1 PE=1 SV=1	12	12	0.955205	0.989969	0.997589	1.0339	0.994165	0.741657
F1M987	F1M987_RAT	Signal peptide, CUB domain and EGF-like domain-containing 1 OS=Rattus norvegicus GN=Scube1 PE=4 SV=1	1	1	0.894505	0.977191	0.962637	1.05162	0.971489	0.441397
F1M994	F1M994_RAT	Splicing factor, arginine/serine-rich 15 OS=Rattus norvegicus GN=Scaf4 PE=1 SV=3	1	1	0.808989	0.919149	0.756554	0.859574	0.836067	0.0180718
F1M9C3	F1M9C3_RAT	B-Raf proto-oncogene, serine/threonine kinase OS=Rattus norvegicus GN=Braf PE=1 SV=3	1	1	0.92193	1.02737	0.84386	0.940371	0.933383	0.175139
F1M9C9	F1M9C9_RAT	Histidyl-tRNA synthetase 2, mitochondrial OS=Rattus norvegicus GN=Hars2 PE=1 SV=1	2	2	0.97211	0.969107	0.929656	0.926784	0.949414	0.0258486
F1M9G8	F1M9G8_RAT	Histidine triad nucleotide-binding protein 3 OS=Rattus norvegicus GN=Hint3 PE=1 SV=1	1	1	0.950727	0.989258	0.992023	1.03223	0.991059	0.628472
F1M9Q8	F1M9Q8_RAT	Alkylglycerone-phosphate synthase OS=Rattus norvegicus GN=Agps PE=1 SV=3	2	2	1.26457	1.03599	1.18243	0.968701	1.11292	0.192544
F1M9V7	F1M9V7_RAT	Aminopeptidase OS=Rattus norvegicus GN=Npepps PE=1 SV=1	17	17	0.974189	0.963083	1.01636	1.00477	0.989601	0.467737
F1M9W9	F1M9W9_RAT	Similar to TRS85 homolog (Predicted) OS=Rattus norvegicus GN=Trappc8 PE=1 SV=2	3	3	1.12128	1.03385	1.13383	1.04542	1.08359	0.0470286
F1MA23	F1MA23_RAT	Sterol regulatory element-binding protein 2 OS=Rattus norvegicus GN=Srebf2 PE=4 SV=1	1	1	0.994437	0.891151	1.2128	1.08683	1.0463	0.546903
F1MA36	F1MA36_RAT	Spectrin beta chain OS=Rattus norvegicus GN=Sptbn2 PE=1 SV=2	82	73	0.982269	0.972779	0.978762	0.969305	0.975779	0.0036504
F1MA54	F1MA54_RAT	[Pyruvate dehydrogenase (acetyl-transferring)] kinase isozyme 1, mitochondrial OS=Rattus norvegicus GN=Pdk1 PE=1 SV=2	2	2	0.891304	0.934473	1.27717	1.33903	1.1105	0.407958
F1MA89	F1MA89_RAT	Cyclin Y OS=Rattus norvegicus GN=Ccny PE=1 SV=2	3	2	0.908634	0.986359	0.944707	1.02552	0.966304	0.27555
F1MA97	F1MA97_RAT	Thrombospondin type 1 domain-containing 7A OS=Rattus norvegicus GN=Thsd7a PE=4 SV=3	3	3	0.989861	0.962771	1.25019	1.21598	1.1047	0.255354
F1MA98	TPR_RAT	Nucleoprotein TPR OS=Rattus norvegicus GN=Tpr PE=1 SV=1	19	19	0.944634	0.945912	0.961649	0.96295	0.953786	0.00257017
F1MAA2	F1MAA2_RAT	COP9 signalosome subunit 7A OS=Rattus norvegicus GN=Cops7a PE=1 SV=1	5	5	1.02023	0.938098	1.09939	1.01089	1.01715	0.639067
F1MAA5	F1MAA5_RAT	RAN GTPase-activating protein 1 OS=Rattus norvegicus GN=Rangap1 PE=1 SV=2	7	7	0.888744	0.931458	0.937207	0.98225	0.934915	0.0423679
F1MAB7	F1MAB7_RAT	Diacylglycerol kinase OS=Rattus norvegicus GN=Dgki PE=1 SV=1	5	5	1.01926	1.04091	1.08166	1.10464	1.06162	0.0496872
F1MAF8	F1MAF8_RAT	Autophagy related 2B OS=Rattus norvegicus GN=Atg2b PE=1 SV=2	6	6	1.07445	1.01421	0.995818	0.939992	1.00612	0.839447
F1MAG0	F1MAG0_RAT	Deafness, autosomal dominant 5 (human) OS=Rattus norvegicus GN=Dfna5 PE=4 SV=3	3	3	1.01872	1.03815	1.03743	1.05722	1.03788	0.0170282
F1MAH5	F1MAH5_RAT	Protein phosphatase 6, regulatory subunit 3 OS=Rattus norvegicus GN=Ppp6r3 PE=1 SV=3	5	5	1.07658	1.16412	1.07936	1.16712	1.12179	0.0171012
F1MAH6	F1MAH6_RAT	Cadherin 11 OS=Rattus norvegicus GN=Cdh11 PE=1 SV=1	2	2	0.879437	0.895634	0.83925	0.854707	0.867257	0.00181312
F1MAK3	F1MAK3_RAT	Rho GTPase-activating protein 32 OS=Rattus norvegicus GN=Arhgap32 PE=1 SV=2	9	7	0.997649	0.900588	0.961664	0.868103	0.932001	0.102559
F1MAQ4	F1MAQ4_RAT	Trafficking protein particle complex 10 OS=Rattus norvegicus GN=Trappc10 PE=1 SV=1	5	5	1.01588	0.971946	0.960293	0.918761	0.966721	0.194214
F1MAQ7	F1MAQ7_RAT	Son DNA-binding protein OS=Rattus norvegicus GN=Son PE=1 SV=2	2	2	0.968254	0.778978	1.19414	0.960707	0.97552	0.792089
F1MAR6	F1MAR6_RAT	Proline dehydrogenase OS=Rattus norvegicus GN=Prodh1 PE=1 SV=2	3	3	0.893142	1.03226	0.960925	1.1106	0.999231	0.987907
F1SW39	F1SW39_RAT	PC4 and SFRS1 interacting protein 1 OS=Rattus norvegicus GN=Psip1 PE=1 SV=1	7	7	1.1231	1.11151	1.12073	1.10916	1.11613	5.57448e-05
F2W8B0	F2W8B0_RAT	Catechol-O-methyltransferase OS=Rattus norvegicus GN=Comt PE=4 SV=1	2	2	0.8948	0.917842	0.88434	0.907112	0.901023	0.00086282
F2Z3Q8	F2Z3Q8_RAT	Importin subunit beta-1 OS=Rattus norvegicus GN=Kpnb1 PE=1 SV=1	17	17	0.94113	0.934238	1.02219	1.0147	0.978065	0.417827
F2Z3T7	F2Z3T7_RAT	Isochorismatase domain-containing protein 1 OS=Rattus norvegicus GN=LOC103694869 PE=1 SV=1	1	1	1.05246	1.04598	1.02024	1.01396	1.03316	0.0392661
F2Z3T9	F2Z3T9_RAT	U2 snRNP auxiliary factor large subunit OS=Rattus norvegicus GN=U2af2 PE=1 SV=2	3	3	1.08985	1.01892	1.04973	0.981404	1.03497	0.225934
F7EL36	F7EL36_RAT	Acidic leucine-rich nuclear phosphoprotein 32 family member A OS=Rattus norvegicus GN=Anp32a PE=1 SV=2	4	3	1.09673	1.0206	1.06535	0.991398	1.04352	0.159383
F7EL93	F7EL93_RAT	Immunoglobulin superfamily, DCC subclass, member 4 OS=Rattus norvegicus GN=Igdcc4 PE=4 SV=2	2	2	0.986175	0.961798	1.1682	1.13933	1.06388	0.310469
F7EN52	F7EN52_RAT	Cyp46a1 protein OS=Rattus norvegicus GN=Cyp46a1 PE=2 SV=2	10	10	0.938671	1.0041	0.964509	1.03174	0.984755	0.513795
F7EPE0	F7EPE0_RAT	Prosaposin OS=Rattus norvegicus GN=Psap PE=1 SV=2	7	7	1.0493	1.10963	0.956814	1.01183	1.03189	0.394033
F7EUU4	F7EUU4_RAT	COP9 signalosome subunit 5 OS=Rattus norvegicus GN=Cops5 PE=1 SV=1	4	4	1.03607	1.03305	1.09183	1.08865	1.0624	0.0304029
F7EVX2	F7EVX2_RAT	Translation initiation factor eIF-2B subunit beta OS=Rattus norvegicus GN=Eif2b2 PE=1 SV=1	3	3	0.889213	0.956113	0.943149	1.01411	0.950645	0.149885
F7EXQ7	F7EXQ7_RAT	NADH dehydrogenase [ubiquinone] 1 alpha subcomplex subunit 8 OS=Rattus norvegicus GN=Ndufa8 PE=1 SV=1	2	2	1.25934	1.14092	0.899413	0.814842	1.02863	0.79981
F7EYB9	F7EYB9_RAT	Oligodendrocyte-myelin glycoprotein OS=Rattus norvegicus GN=Omg PE=1 SV=1	5	5	1.05231	0.981751	0.967019	0.902175	0.975815	0.489689
F7EZ89	F7EZ89_RAT	TBC1 domain family, member 15 OS=Rattus norvegicus GN=Tbc1d15 PE=1 SV=2	2	2	0.918843	0.97735	0.967859	1.02949	0.973385	0.325148
F7EZZ0	F7EZZ0_RAT	Death-associated protein 3 OS=Rattus norvegicus GN=Dap3 PE=1 SV=1	4	4	1.03304	0.952752	1.0292	0.949209	0.991051	0.724976
F7F1Y3	F7F1Y3_RAT	Vacuolar protein sorting-associated protein 4A OS=Rattus norvegicus GN=Vps4a PE=1 SV=1	4	3	0.996012	1.04171	0.890982	0.931866	0.965143	0.373925
F7F2F3	F7F2F3_RAT	Heat shock 70 kDa protein 4L OS=Rattus norvegicus GN=Hspa4l PE=1 SV=1	19	17	0.982298	0.992125	1.00552	1.01558	0.998879	0.88804
F7F350	F7F350_RAT	Synapse associated protein 1, isoform CRA_a OS=Rattus norvegicus GN=Syap1 PE=1 SV=1	1	1	0.96543	1.11797	0.843636	0.976935	0.975994	0.697658
F7F3I7	F7F3I7_RAT	RCG62756, isoform CRA_a OS=Rattus norvegicus GN=Sema4a PE=3 SV=1	3	3	0.867816	1.05742	0.945977	1.15266	1.00597	0.929915
F7F707	F7F707_RAT	Enhancer of mRNA-decapping protein 4 OS=Rattus norvegicus GN=Edc4 PE=1 SV=2	3	3	0.73	0.858824	1.03	1.21176	0.957647	0.712798
F7F9U6	F7F9U6_RAT	Plectin OS=Rattus norvegicus GN=Plec PE=1 SV=1	92	92	1.12123	1.07794	1.0687	1.02743	1.07383	0.0312222
F7FF45	F7FF45_RAT	Nuclear mitotic apparatus protein 1 OS=Rattus norvegicus GN=Numa1 PE=1 SV=2	2	2	0.997511	0.877875	1.04356	0.918401	0.959337	0.357417
F7FHF7	F7FHF7_RAT	Mitofusin-2-like OS=Rattus norvegicus GN=Mfn2 PE=1 SV=1	8	7	1.0206	1.04941	0.954656	0.981602	1.00157	0.944952
F7FLB2	F7FLB2_RAT	Pgm2 protein OS=Rattus norvegicus GN=Pgm2 PE=1 SV=2	1	1	0.957889	0.92316	1.01684	0.979978	0.969468	0.218062
F8V328	F8V328_RAT	RAB8 OS=Rattus norvegicus GN=Rab8a PE=1 SV=1	4	1	0.915493	0.932301	1.02704	1.0459	0.980183	0.589477
F8WFH6	F8WFH6_RAT	Protein FAM131B OS=Rattus norvegicus GN=Fam131b PE=1 SV=1	1	1	0.926692	1.11538	0.739662	0.890271	0.918002	0.366359
F8WFM2	F8WFM2_RAT	Beta-soluble NSF attachment protein OS=Rattus norvegicus GN=Napb PE=4 SV=1	6	6	0.946262	1.06575	0.957949	1.07892	1.01222	0.74932
F8WFR5	F8WFR5_RAT	Similar to large subunit ribosomal protein L36a OS=Rattus norvegicus GN=RGD1566373 PE=4 SV=1	1	1	1.17129	1.24645	1.1318	1.20443	1.18849	0.00449004
F8WFS9	F8WFS9_RAT	Beta-adducin OS=Rattus norvegicus GN=Add2 PE=1 SV=1	13	13	1.02954	0.976984	1.02505	0.972721	1.00107	0.9481
F8WFW5	F8WFW5_RAT	Phosphodiesterase OS=Rattus norvegicus GN=Pde2a PE=1 SV=1	12	12	0.96333	0.914938	0.99591	0.945882	0.955015	0.0763153
F8WG91	F8WG91_RAT	ADP-ribosylation factor-like protein 3 OS=Rattus norvegicus GN=Arl3 PE=1 SV=2	5	5	0.913625	0.996462	0.951744	1.03804	0.974967	0.422088
G3V614	G3V614_RAT	KIF1-binding protein OS=Rattus norvegicus GN=Kif1bp PE=1 SV=1	4	4	1.09137	1.03202	1.04281	0.986103	1.03808	0.176187
G3V616	G3V616_RAT	Divalent cation tolerant protein CUTA, isoform CRA_b OS=Rattus norvegicus GN=Cuta PE=1 SV=1	1	1	0.952381	0.94284	1.05	1.03948	0.996176	0.900674
G3V624	G3V624_RAT	Coronin OS=Rattus norvegicus GN=Coro1c PE=1 SV=1	14	14	1.03465	1.04716	1.04031	1.05289	1.04375	0.00160737
G3V628	G3V628_RAT	Hypothetical protein MGC:15854 OS=Rattus norvegicus GN=RGD1302996 PE=1 SV=1	1	1	0.854397	0.902769	0.974956	1.03015	0.940569	0.223077
G3V640	G3V640_RAT	Mitochondrial import inner membrane translocase subunit TIM44 OS=Rattus norvegicus GN=Timm44 PE=1 SV=1	4	4	0.963563	0.952	1.02591	1.0136	0.988768	0.581213
G3V644	G3V644_RAT	NADH dehydrogenase (Ubiquinone) flavoprotein 3-like, isoform CRA_a OS=Rattus norvegicus GN=Ndufv3 PE=1 SV=1	5	5	0.910903	0.927208	0.997655	1.01551	0.96282	0.244421
G3V647	G3V647_RAT	Pyridoxal kinase OS=Rattus norvegicus GN=Pdxk PE=1 SV=1	7	7	1.1068	1.24376	0.926602	1.04126	1.0796	0.315335
G3V648	G3V648_RAT	1-acylglycerol-3-phosphate O-acyltransferase 3 OS=Rattus norvegicus GN=Agpat3 PE=1 SV=1	1	1	1.38353	1.31258	1.07079	1.01587	1.19569	0.117578
G3V661	G3V661_RAT	Bromodomain adjacent to zinc finger domain protein 1B OS=Rattus norvegicus GN=Baz1b PE=1 SV=1	1	1	0.919786	0.851485	0.944742	0.874587	0.89765	0.0168428
G3V667	G3V667_RAT	Integrin subunit alpha 6 OS=Rattus norvegicus GN=Itga6 PE=1 SV=1	3	3	1.01768	0.965455	1.03957	0.986222	1.00223	0.900575
G3V699	G3V699_RAT	Protein transport protein Sec31A OS=Rattus norvegicus GN=Sec31a PE=1 SV=1	10	10	1.01803	0.973985	1.00717	0.963598	0.990696	0.526221
G3V6B0	G3V6B0_RAT	Pyridoxal-dependent decarboxylase domain-containing 1 OS=Rattus norvegicus GN=Pdxdc1 PE=1 SV=1	2	2	1.13517	0.912475	1.1239	0.903421	1.01874	0.788838
G3V6B8	G3V6B8_RAT	RCG38965, isoform CRA_a OS=Rattus norvegicus GN=Tsr2 PE=1 SV=1	3	3	1.14298	1.21182	0.978896	1.03785	1.09289	0.173116
G3V6C9	G3V6C9_RAT	CDC42 binding protein kinase alpha, isoform CRA_a OS=Rattus norvegicus GN=Cdc42bpa PE=1 SV=1	4	2	0.931217	1.01053	0.934303	1.01388	0.972481	0.316588
G3V6D3	G3V6D3_RAT	ATP synthase subunit beta OS=Rattus norvegicus GN=Atp5b PE=1 SV=1	15	15	1.03542	0.970069	1.03164	0.966523	1.00091	0.96446
G3V6D9	G3V6D9_RAT	Na(+)/H(+) exchange regulatory cofactor NHE-RF OS=Rattus norvegicus GN=Slc9a3r2 PE=1 SV=1	2	2	1.05267	1.14646	0.995031	1.08369	1.06946	0.115078
G3V6F5	G3V6F5_RAT	ElaC homolog 2 (E. coli) OS=Rattus norvegicus GN=Elac2 PE=1 SV=1	2	2	0.916603	0.954582	0.900536	0.937849	0.927392	0.00874918
G3V6G7	G3V6G7_RAT	Polyribonucleotide nucleotidyltransferase 1 OS=Rattus norvegicus GN=Pnpt1 PE=1 SV=1	6	6	0.973492	1.02191	1.02544	1.07644	1.02432	0.331212
G3V6H0	G3V6H0_RAT	RAB1B, member RAS oncogene family-like OS=Rattus norvegicus GN=LOC100363782 PE=1 SV=1	9	5	0.970721	1.01944	0.965792	1.01427	0.992556	0.63419
G3V6H2	G3V6H2_RAT	Pre-mRNA processing factor 8, isoform CRA_a OS=Rattus norvegicus GN=Prpf8 PE=1 SV=1	6	6	0.994817	0.84078	1.04716	0.88502	0.941945	0.310855
G3V6H5	G3V6H5_RAT	Mitochondrial 2-oxoglutarate/malate carrier protein OS=Rattus norvegicus GN=Slc25a11 PE=1 SV=1	9	9	1.05072	0.984528	1.04514	0.979301	1.01492	0.492065
G3V6H9	G3V6H9_RAT	Nucleosome assembly protein 1-like 1 OS=Rattus norvegicus GN=Nap1l1 PE=1 SV=1	4	4	0.989863	0.960849	0.95988	0.931745	0.960585	0.0449934
G3V6I1	G3V6I1_RAT	Lethal(2) giant larvae protein homolog 1 OS=Rattus norvegicus GN=Llgl1 PE=1 SV=2	12	12	0.919211	0.954634	1.0166	1.05577	0.986553	0.690221
G3V6K0	G3V6K0_RAT	COMM domain containing 5, isoform CRA_a OS=Rattus norvegicus GN=Commd5 PE=1 SV=1	2	2	0.966404	1.01154	0.927034	0.97033	0.968827	0.168823
G3V6L0	G3V6L0_RAT	Pro-MCH OS=Rattus norvegicus GN=Pmch PE=4 SV=1	1	1	1.134	0.914	1.23242	0.993333	1.06844	0.406838
G3V6L4	G3V6L4_RAT	Kinesin-like protein OS=Rattus norvegicus GN=Kif5c PE=1 SV=3	23	13	1.00336	1.02444	1.00465	1.02575	1.01455	0.0971812
G3V6L5	G3V6L5_RAT	Protein tyrosine phosphatase, receptor type, R, isoform CRA_d OS=Rattus norvegicus GN=Ptprr PE=4 SV=1	2	2	0.916667	0.977221	0.991453	1.05695	0.985572	0.650737
G3V6L8	G3V6L8_RAT	RCG61894, isoform CRA_a OS=Rattus norvegicus GN=Strn PE=1 SV=1	9	9	0.983395	0.959827	1.14642	1.11895	1.05215	0.348852
G3V6M3	G3V6M3_RAT	Synaptotagmin II OS=Rattus norvegicus GN=Syt2 PE=1 SV=1	9	5	1.04808	1.03917	0.871785	0.864375	0.955853	0.448219
G3V6N7	G3V6N7_RAT	RCG27287, isoform CRA_a OS=Rattus norvegicus GN=Slc12a6 PE=1 SV=1	7	3	1.06645	1.036	1.00192	0.973309	1.01942	0.408251
G3V6P2	G3V6P2_RAT	Dihydrolipoamide S-succinyltransferase (E2 component of 2-oxo-glutarate complex), isoform CRA_a OS=Rattus norvegicus GN=Dlst PE=1 SV=1	9	9	1.01464	1.01277	0.945864	0.944122	0.979348	0.374454
G3V6P7	G3V6P7_RAT	Myosin, heavy polypeptide 9, non-muscle OS=Rattus norvegicus GN=Myh9 PE=1 SV=1	20	17	0.99636	0.967234	1.05493	1.02409	1.01065	0.610106
G3V6P8	G3V6P8_RAT	Guanine nucleotide-binding protein subunit gamma OS=Rattus norvegicus GN=Gng12 PE=1 SV=1	2	2	1.06018	1.05463	1.10005	1.09429	1.07729	0.00688404
G3V6Q6	G3V6Q6_RAT	Guanine nucleotide binding protein, alpha 11 OS=Rattus norvegicus GN=Gna11 PE=1 SV=1	4	1	0.897233	0.620461	0.959345	0.663413	0.785113	0.0835404
G3V6Q9	G3V6Q9_RAT	BMP/retinoic acid-inducible neural-specific protein 1 OS=Rattus norvegicus GN=Brinp1 PE=4 SV=1	3	3	1.01791	0.9096	1.09758	0.9808	1.00147	0.972357
G3V6R5	G3V6R5_RAT	Sulfite oxidase OS=Rattus norvegicus GN=Suox PE=1 SV=1	1	1	1.13787	1.12933	1.00661	0.999063	1.06822	0.16904
G3V6R7	G3V6R7_RAT	3-oxoacyl-[acyl-carrier-protein] synthase, mitochondrial OS=Rattus norvegicus GN=Oxsm PE=1 SV=1	2	2	0.94152	0.983343	0.800638	0.836202	0.890426	0.0843177
G3V6S2	G3V6S2_RAT	Cytoplasmic aconitate hydratase OS=Rattus norvegicus GN=Aco1 PE=1 SV=1	8	8	0.955528	1.00856	0.96855	1.0223	0.988735	0.529485
G3V6S3	G3V6S3_RAT	Calumenin OS=Rattus norvegicus GN=Calu PE=1 SV=1	4	4	0.936107	1.01124	0.915057	0.988497	0.962724	0.194051
G3V6S5	G3V6S5_RAT	C-1-tetrahydrofolate synthase, cytoplasmic OS=Rattus norvegicus GN=Mthfd1 PE=1 SV=1	8	8	0.981014	1.05946	1.05777	1.14236	1.06015	0.165385
G3V6T7	G3V6T7_RAT	Protein disulfide-isomerase A4 OS=Rattus norvegicus GN=Pdia4 PE=1 SV=1	5	5	0.957504	1.13394	1.00251	1.18724	1.0703	0.284207
G3V6U3	G3V6U3_RAT	ALG2, alpha-1,3/1,6-mannosyltransferase OS=Rattus norvegicus GN=Alg2 PE=1 SV=1	4	4	1.03035	1.01331	1.03122	1.01417	1.02226	0.0202538
G3V6U4	G3V6U4_RAT	ELAV-like protein OS=Rattus norvegicus GN=Elavl2 PE=1 SV=4	5	2	0.994239	1.04438	0.972636	1.02168	1.00823	0.635829
G3V6U9	G3V6U9_RAT	Histone-lysine N-methyltransferase OS=Rattus norvegicus GN=Setd3 PE=1 SV=1	4	4	1.05963	0.993699	1.01792	0.954581	1.00646	0.788354
G3V6V1	G3V6V1_RAT	Aminopeptidase B OS=Rattus norvegicus GN=Rnpep PE=1 SV=1	9	9	0.932015	1.02833	0.95493	1.05361	0.99222	0.805831
G3V6W2	G3V6W2_RAT	Prolactin regulatory element-binding protein OS=Rattus norvegicus GN=Preb PE=1 SV=1	2	2	1.02237	0.973034	0.966299	0.919671	0.970343	0.252947
G3V6W6	G3V6W6_RAT	Proteasome 26S subunit, ATPase 6 OS=Rattus norvegicus GN=Psmc6 PE=1 SV=1	6	6	1.02445	1.03367	1.00123	1.01024	1.0174	0.0953077
G3V6W7	G3V6W7_RAT	Cleavage and polyadenylation specificity factor 3, isoform CRA_a OS=Rattus norvegicus GN=Cpsf3 PE=1 SV=1	2	2	0.952817	0.925445	1.01549	0.98632	0.970019	0.223833
G3V6X7	G3V6X7_RAT	ProSAAS OS=Rattus norvegicus GN=LOC108348172 PE=4 SV=1	5	5	0.948822	0.947991	0.932493	0.931676	0.940246	0.00106139
G3V6Y6	G3V6Y6_RAT	Alpha-1,4 glucan phosphorylase OS=Rattus norvegicus GN=Pygb PE=1 SV=2	21	1	1.16347	1.13323	0.977481	0.952071	1.05656	0.368796
G3V728	G3V728_RAT	4-nitrophenylphosphatase domain and non-neuronal SNAP25-like protein homolog 1 (C. elegans), isoform CRA_b OS=Rattus norvegicus GN=Nipsnap1 PE=1 SV=1	3	3	0.972648	0.965255	1.02298	1.0152	0.99402	0.710296
G3V733	G3V733_RAT	Synapsin II, isoform CRA_a OS=Rattus norvegicus GN=Syn2 PE=1 SV=3	13	11	0.916409	1.16331	0.837556	1.06321	0.995119	0.9509
G3V734	G3V734_RAT	2,4-dienoyl CoA reductase 1, mitochondrial, isoform CRA_a OS=Rattus norvegicus GN=Decr1 PE=1 SV=1	5	5	0.983294	1.07291	0.968259	1.05651	1.02024	0.494076
G3V746	G3V746_RAT	Glutamate receptor ionotropic, NMDA 2B OS=Rattus norvegicus GN=Grin2b PE=1 SV=1	3	3	1.00512	1.02767	0.964887	0.986537	0.996055	0.787112
G3V758	G3V758_RAT	Contactin-2 OS=Rattus norvegicus GN=Cntn2 PE=1 SV=1	12	12	1.07108	1.00613	1.0515	0.987737	1.02911	0.229881
G3V762	G3V762_RAT	Tissue specific transplantation antigen P35B (Predicted), isoform CRA_a OS=Rattus norvegicus GN=Tsta3 PE=1 SV=1	5	5	0.88709	0.91453	1.04461	1.07692	0.980789	0.710031
G3V774	G3V774_RAT	F-box only protein 2 OS=Rattus norvegicus GN=Fbxo2 PE=4 SV=1	3	3	0.949811	0.980187	0.982918	1.01435	0.981817	0.261768
G3V784	G3V784_RAT	ADP-dependent glucokinase OS=Rattus norvegicus GN=Adpgk PE=1 SV=1	2	2	1.3991	0.847826	1.72197	1.04348	1.2531	0.282094
G3V790	G3V790_RAT	Transcription activator BRG1 OS=Rattus norvegicus GN=Smarca4 PE=1 SV=2	6	2	1.04876	1.0276	1.04852	1.02737	1.03806	0.00833477
G3V792	G3V792_RAT	Cytoplasmic dynein 1 intermediate chain 1 OS=Rattus norvegicus GN=Dync1i1 PE=1 SV=3	5	5	1.00954	1.01413	0.977846	0.982294	0.995953	0.691728
G3V7B0	G3V7B0_RAT	Nucleolar protein 9 OS=Rattus norvegicus GN=Nol9 PE=4 SV=1	1	1	1.01499	1.05333	0.995717	1.03333	1.02434	0.143134
G3V7B5	G3V7B5_RAT	Phosphoribosyl pyrophosphate synthase-associated protein 1 OS=Rattus norvegicus GN=Prpsap1 PE=1 SV=1	3	1	1.12068	1.03646	1.18021	1.09152	1.10722	0.0372836
G3V7F1	G3V7F1_RAT	G protein beta subunit-like, isoform CRA_a OS=Rattus norvegicus GN=Mlst8 PE=1 SV=1	3	3	1.21696	1.33261	0.944773	1.03456	1.13223	0.228191
G3V7G0	G3V7G0_RAT	Cytoplasmic dynein 1 light intermediate chain 1 OS=Rattus norvegicus GN=Dync1li1 PE=1 SV=1	8	8	0.92682	0.917293	0.955669	0.945846	0.936407	0.00536392
G3V7G8	G3V7G8_RAT	Glycine--tRNA ligase OS=Rattus norvegicus GN=Gars PE=1 SV=1	11	11	1.03413	1.0222	1.07845	1.066	1.0502	0.0319191
G3V7G9	G3V7G9_RAT	Eukaryotic translation initiation factor 3, subunit 6 interacting protein OS=Rattus norvegicus GN=Eif3l PE=1 SV=2	1	1	1.0264	1.018	1.04125	1.03273	1.0296	0.00919784
G3V7H4	G3V7H4_RAT	Regulating synaptic membrane exocytosis 3, isoform CRA_a OS=Rattus norvegicus GN=Rims3 PE=1 SV=1	1	1	0.979759	1.04737	0.915755	0.978947	0.980458	0.519713
G3V7I0	G3V7I0_RAT	Peroxiredoxin 3 OS=Rattus norvegicus GN=Prdx3 PE=1 SV=1	4	4	1.07798	1.00925	1.07145	1.00314	1.04046	0.134494
G3V7I3	G3V7I3_RAT	Cation-transporting ATPase OS=Rattus norvegicus GN=Atp13a1 PE=1 SV=1	6	6	0.953837	0.945898	1.21103	1.20095	1.07793	0.369529
G3V7I5	G3V7I5_RAT	Aldehyde dehydrogenase X, mitochondrial OS=Rattus norvegicus GN=Aldh1b1 PE=1 SV=1	6	5	0.794436	0.815226	0.906491	0.930214	0.861592	0.0255176
G3V7I7	G3V7I7_RAT	Leucine-rich repeat-containing 40 OS=Rattus norvegicus GN=Lrrc40 PE=1 SV=3	6	6	0.952657	0.886534	1.07124	0.996883	0.976828	0.592307
G3V7I8	G3V7I8_RAT	RCG57812, isoform CRA_b OS=Rattus norvegicus GN=Slk PE=1 SV=1	12	12	1.06552	1.02324	0.98979	0.950513	1.00727	0.785758
G3V7J0	G3V7J0_RAT	Aldehyde dehydrogenase family 6, subfamily A1, isoform CRA_b OS=Rattus norvegicus GN=Aldh6a1 PE=1 SV=1	13	13	0.997622	1.06449	0.976786	1.04226	1.02029	0.386902
G3V7J1	G3V7J1_RAT	Calsyntenin-3 OS=Rattus norvegicus GN=Clstn3 PE=4 SV=1	1	1	1.04448	1.04263	1.0427	1.04085	1.04267	1.15585e-05
G3V7K5	G3V7K5_RAT	NPC intracellular cholesterol transporter 1 OS=Rattus norvegicus GN=Npc1 PE=1 SV=1	1	1	1.12022	0.872266	1.27191	0.990376	1.06369	0.512218
G3V7L6	G3V7L6_RAT	26S proteasome regulatory subunit 7 OS=Rattus norvegicus GN=Psmc2 PE=1 SV=1	15	15	1.00206	0.938052	1.06031	0.992581	0.998251	0.948703
G3V7L8	G3V7L8_RAT	ATPase, H+ transporting, V1 subunit E isoform 1, isoform CRA_a OS=Rattus norvegicus GN=Atp6v1e1 PE=1 SV=1	11	11	0.911986	0.99545	0.911654	0.995088	0.953545	0.149398
G3V7M0	G3V7M0_RAT	CCR4-NOT transcription complex, subunit 1 OS=Rattus norvegicus GN=Cnot1 PE=1 SV=1	5	5	0.970149	0.942029	0.820896	0.797101	0.882544	0.0723167
G3V7M5	G3V7M5_RAT	Choline-phosphate cytidylyltransferase B OS=Rattus norvegicus GN=Pcyt1b PE=1 SV=1	1	1	1.01617	0.971839	0.950346	0.90889	0.96181	0.185846
G3V7N0	G3V7N0_RAT	Heparan sulfate 2-O-sulfotransferase 1 OS=Rattus norvegicus GN=Hs2st1 PE=1 SV=1	1	1	1.14415	0.970164	1.03519	0.877767	1.00682	0.910831
G3V7P3	G3V7P3_RAT	39S ribosomal protein L3, mitochondrial OS=Rattus norvegicus GN=Mrpl3 PE=1 SV=1	2	2	0.760284	0.932174	0.774468	0.949565	0.854123	0.0624726
G3V7Q6	G3V7Q6_RAT	Proteasome subunit beta type OS=Rattus norvegicus GN=Psmb5 PE=1 SV=1	3	3	0.979222	0.947368	1.02909	0.995614	0.987823	0.52589
G3V7S0	G3V7S0_RAT	Folate hydrolase OS=Rattus norvegicus GN=Folh1 PE=1 SV=1	6	6	1.03039	0.957564	1.04492	0.971066	1.00099	0.966378
G3V7T3	G3V7T3_RAT	Pantothenate kinase 4 OS=Rattus norvegicus GN=Pank4 PE=1 SV=1	6	6	1.03424	0.984212	1.02259	0.973127	1.00354	0.825453
G3V7T6	G3V7T6_RAT	Splicing factor 3b, subunit 1 OS=Rattus norvegicus GN=Sf3b1 PE=1 SV=1	8	8	1.09835	1.11459	1.09985	1.11611	1.10723	0.000185801
G3V7U4	G3V7U4_RAT	Lamin-B1 OS=Rattus norvegicus GN=Lmnb1 PE=1 SV=1	14	13	0.98836	1.04188	1.1023	1.16199	1.07363	0.144628
G3V7U6	G3V7U6_RAT	Calpain-5 OS=Rattus norvegicus GN=Capn5 PE=1 SV=2	6	6	0.906048	0.821572	0.938508	0.851005	0.879284	0.0195967
G3V7V0	G3V7V0_RAT	SHC-transforming protein 3 OS=Rattus norvegicus GN=Shc3 PE=4 SV=1	3	3	0.925837	0.893352	0.956938	0.923361	0.924872	0.0102811
G3V7V2	G3V7V2_RAT	Angio-associated migratory protein (Predicted) OS=Rattus norvegicus GN=Aamp PE=1 SV=1	1	1	0.852482	0.927469	0.92766	1.00926	0.929218	0.114013
G3V7V3	G3V7V3_RAT	Solute carrier family 27 (Fatty acid transporter), member 4 OS=Rattus norvegicus GN=Slc27a4 PE=1 SV=1	6	6	1.01973	1.02156	0.982063	0.983827	1.0018	0.879548
G3V7V6	G3V7V6_RAT	All-trans-13,14-dihydroretinol saturase, isoform CRA_b OS=Rattus norvegicus GN=Retsat PE=1 SV=1	2	2	1.16974	1.02352	1.34716	1.17876	1.1798	0.0727104
G3V7V9	G3V7V9_RAT	Leucine carboxyl methyltransferase 1 OS=Rattus norvegicus GN=Lcmt1 PE=1 SV=1	2	2	1.01356	0.978068	1.09649	1.0581	1.03655	0.251958
G3V7W1	PDCD6_RAT	Programmed cell death protein 6 OS=Rattus norvegicus GN=Pdcd6 PE=2 SV=1	2	2	0.915789	1	0.936842	1.02299	0.968905	0.308224
G3V7X4	G3V7X4_RAT	ATP-binding cassette sub-family A member 2 OS=Rattus norvegicus GN=Abca2 PE=1 SV=2	1	1	1.1487	0.97341	1.14325	0.968786	1.05854	0.33031
G3V7X5	G3V7X5_RAT	SPARC-like 1 (Mast9, hevin), isoform CRA_a OS=Rattus norvegicus GN=Sparcl1 PE=1 SV=1	5	5	0.911149	0.921053	0.874929	0.884439	0.897893	0.00256259
G3V7Y3	G3V7Y3_RAT	ATP synthase subunit delta, mitochondrial OS=Rattus norvegicus GN=Atp5d PE=1 SV=1	1	1	1.09131	1.01839	0.932266	0.869972	0.977984	0.680722
G3V7Z3	G3V7Z3_RAT	Nucleolar protein 3 OS=Rattus norvegicus GN=Nol3 PE=1 SV=1	2	2	0.988476	1.2352	0.964149	1.2048	1.09816	0.259665
G3V7Z8	G3V7Z8_RAT	Poly(A) binding protein, nuclear 1, isoform CRA_a OS=Rattus norvegicus GN=Pabpn1 PE=1 SV=1	2	2	1.06172	1.08491	1.03873	1.06142	1.06169	0.00725645
G3V803	G3V803_RAT	Cadherin-2 OS=Rattus norvegicus GN=Cdh2 PE=1 SV=1	9	9	0.967928	1.00662	1.02133	1.06216	1.01451	0.510163
G3V804	G3V804_RAT	Sideroflexin OS=Rattus norvegicus GN=Sfxn3 PE=1 SV=1	6	5	0.971446	1.05155	1.02505	1.10957	1.0394	0.2636
G3V816	G3V816_RAT	Nucleoside diphosphate kinase OS=Rattus norvegicus GN=Nme3 PE=1 SV=1	3	1	0.852756	1.1099	1.02791	1.33787	1.08211	0.474629
G3V817	G3V817_RAT	X-ray repair cross-complementing protein 5 OS=Rattus norvegicus GN=Xrcc5 PE=1 SV=1	2	2	1.00291	0.944566	1.01224	0.953348	0.978266	0.293861
G3V824	G3V824_RAT	Insulin-like growth factor 2 receptor OS=Rattus norvegicus GN=Igf2r PE=1 SV=1	1	1	0.977454	0.862998	1.0809	0.954333	0.968921	0.537438
G3V826	G3V826_RAT	Transketolase OS=Rattus norvegicus GN=Tkt PE=1 SV=1	10	10	1.02323	1.02598	1.09248	1.09542	1.05928	0.0596015
G3V827	G3V827_RAT	Cysteine conjugate-beta lyase 1, isoform CRA_a OS=Rattus norvegicus GN=Kyat1 PE=1 SV=1	4	4	1.0232	1.00341	1.14398	1.12185	1.07311	0.128321
G3V834	G3V834_RAT	Protein PRRC1 OS=Rattus norvegicus GN=Prrc1 PE=1 SV=1	2	2	1.07134	1.09393	1.0632	1.08562	1.07852	0.00146597
G3V836	G3V836_RAT	Clusterin OS=Rattus norvegicus GN=Clu PE=1 SV=1	6	6	1.03068	1.04287	0.963294	0.974686	1.00288	0.893835
G3V839	G3V839_RAT	Phosphatidylinositol 3-kinase, catalytic, beta polypeptide OS=Rattus norvegicus GN=Pik3cb PE=1 SV=1	1	1	1.02407	0.844275	1.22407	1.00916	1.0254	0.76541
G3V846	G3V846_RAT	Amino acid transporter OS=Rattus norvegicus GN=Slc1a3 PE=1 SV=1	4	4	1.02798	0.976176	1.05334	1.00026	1.01444	0.451781
G3V851	G3V851_RAT	Solute carrier family 17 (Sodium-dependent inorganic phosphate cotransporter), member 6 OS=Rattus norvegicus GN=Slc17a6 PE=4 SV=1	1	1	0.923814	0.960621	0.957897	0.996062	0.959598	0.0714977
G3V852	G3V852_RAT	RCG55135, isoform CRA_b OS=Rattus norvegicus GN=Tln1 PE=1 SV=1	33	23	0.981032	0.99277	1.01147	1.02357	1.00221	0.830638
G3V864	G3V864_RAT	Phospholipid phosphatase-related protein type 4 OS=Rattus norvegicus GN=Plppr4 PE=1 SV=1	12	12	0.977708	0.959719	1.01314	0.994502	0.986268	0.315844
G3V881	G3V881_RAT	Leucine rich repeat neuronal 6A, isoform CRA_a OS=Rattus norvegicus GN=Lingo1 PE=1 SV=1	7	7	0.92148	0.974276	0.990387	1.04713	0.983319	0.564883
G3V886	G3V886_RAT	ATP-dependent zinc metalloprotease YME1L1 OS=Rattus norvegicus GN=LOC108348078 PE=1 SV=1	5	5	0.868914	0.828571	0.967541	0.922619	0.896911	0.0428066
G3V888	G3V888_RAT	ATP-citrate synthase OS=Rattus norvegicus GN=Acly PE=1 SV=1	20	20	1.05172	1.02711	1.07633	1.05114	1.05157	0.0143256
G3V8A5	G3V8A5_RAT	Vacuolar protein sorting-associated protein 35 OS=Rattus norvegicus GN=Vps35 PE=1 SV=1	11	11	0.974428	1.01196	0.964938	1.00211	0.988359	0.37274
G3V8B6	G3V8B6_RAT	26S proteasome non-ATPase regulatory subunit 1 OS=Rattus norvegicus GN=Psmd1 PE=1 SV=1	10	10	0.969237	0.987959	0.982445	1.00142	0.985266	0.11404
G3V8C0	G3V8C0_RAT	Dynactin subunit 5 OS=Rattus norvegicus GN=Dctn5 PE=1 SV=1	1	1	1.23541	1.13056	1.12387	1.02849	1.12958	0.0547906
G3V8C3	G3V8C3_RAT	Vimentin OS=Rattus norvegicus GN=Vim PE=1 SV=1	11	10	0.791062	1.04137	1.37933	1.81577	1.25688	0.330773
G3V8C8	G3V8C8_RAT	Tubulin tyrosine ligase OS=Rattus norvegicus GN=Ttl PE=4 SV=1	1	1	0.962899	0.832215	0.970664	0.838926	0.901176	0.0800251
G3V8D5	G3V8D5_RAT	6-phosphogluconolactonase OS=Rattus norvegicus GN=Pgls PE=1 SV=1	6	6	0.94125	0.922847	1.01006	0.990312	0.966117	0.195755
G3V8D6	G3V8D6_RAT	Tripartite motif protein 3, isoform CRA_a OS=Rattus norvegicus GN=Trim3 PE=1 SV=1	13	11	1.05598	1.01062	0.994888	0.952154	1.00341	0.883731
G3V8E2	G3V8E2_RAT	Striatin-interacting protein 1 OS=Rattus norvegicus GN=Strip1 PE=1 SV=2	3	3	1.01682	1.01942	1.03517	1.03781	1.0273	0.0146036
G3V8F5	G3V8F5_RAT	Mitochondrial import receptor subunit TOM40 homolog OS=Rattus norvegicus GN=Tomm40 PE=1 SV=1	4	4	1.06845	1.09299	1.01237	1.03562	1.05235	0.0602042
G3V8G2	G3V8G2_RAT	Proteasome (Prosome, macropain) 26S subunit, non-ATPase, 5 (Predicted), isoform CRA_a OS=Rattus norvegicus GN=Psmd5 PE=1 SV=1	4	4	1.00598	0.959601	1.02093	0.973859	0.990091	0.533695
G3V8G4	G3V8G4_RAT	Brevican core protein OS=Rattus norvegicus GN=Bcan PE=1 SV=1	8	8	0.965069	0.97668	0.890658	0.901374	0.933445	0.0555994
G3V8G5	G3V8G5_RAT	Golgi apparatus protein 1 OS=Rattus norvegicus GN=Glg1 PE=1 SV=1	6	6	1.02172	1.05989	1.17355	1.2174	1.11814	0.0834234
G3V8G6	G3V8G6_RAT	Hyaluronan and proteoglycan link protein 2 OS=Rattus norvegicus GN=Hapln2 PE=4 SV=1	2	2	1.06186	1.01738	1.00512	0.963012	1.01184	0.601203
G3V8I4	G3V8I4_RAT	Syntaxin 4A (Placental), isoform CRA_a OS=Rattus norvegicus GN=Stx4 PE=1 SV=1	1	1	1.03599	0.904331	1.04198	0.909567	0.972967	0.529683
G3V8J5	G3V8J5_RAT	PH and SEC7 domain-containing protein 1 OS=Rattus norvegicus GN=Psd PE=1 SV=1	4	4	0.935092	0.890005	0.909763	0.865897	0.900189	0.00651836
G3V8K2	G3V8K2_RAT	Guanine nucleotide-binding protein subunit gamma OS=Rattus norvegicus GN=Gng3 PE=1 SV=1	2	2	1.00505	1.03911	1.002	1.03596	1.02053	0.128686
G3V8L3	G3V8L3_RAT	Lamin A, isoform CRA_b OS=Rattus norvegicus GN=Lmna PE=1 SV=1	20	20	0.948847	0.972492	0.989452	1.01411	0.981225	0.265888
G3V8L6	G3V8L6_RAT	Potassium voltage-gated channel subfamily A member 6 OS=Rattus norvegicus GN=Kcna6 PE=3 SV=1	3	3	1.0844	1.02664	1.04159	0.986103	1.03468	0.186057
G3V8L9	G3V8L9_RAT	Polymerase I and transcript release factor OS=Rattus norvegicus GN=Cavin1 PE=1 SV=1	4	4	0.905186	0.883004	1.06564	1.03953	0.973339	0.604961
G3V8M5	G3V8M5_RAT	Serine/threonine-protein phosphatase OS=Rattus norvegicus GN=Ppp4c PE=1 SV=1	1	1	1.00474	0.994138	1	0.989449	0.997082	0.446883
G3V8P3	G3V8P3_RAT	Cadherin EGF LAG seven-pass G-type receptor 2 OS=Rattus norvegicus GN=Celsr2 PE=1 SV=1	2	2	1.17158	1.13518	1.06239	1.02939	1.09963	0.0551962
G3V8P5	G3V8P5_RAT	Similar to cDNA sequence BC017158 OS=Rattus norvegicus GN=RGD1310127 PE=1 SV=1	3	2	1.01142	0.905375	1.16025	1.03861	1.02891	0.619356
G3V8P7	G3V8P7_RAT	Ras and Rab interactor 1 OS=Rattus norvegicus GN=LOC108348044 PE=4 SV=1	7	7	0.990091	0.963735	0.992073	0.965664	0.977891	0.0627548
G3V8P8	G3V8P8_RAT	Anion exchange protein OS=Rattus norvegicus GN=Slc4a3 PE=1 SV=1	4	4	0.996313	0.934302	1.37758	1.29184	1.15001	0.2618
G3V8Q2	G3V8Q2_RAT	Alpha-internexin OS=Rattus norvegicus GN=Ina PE=1 SV=1	17	1	1.34154	1.06908	1.22087	0.972919	1.1511	0.160603
G3V8Q8	G3V8Q8_RAT	RCG40648, isoform CRA_b OS=Rattus norvegicus GN=Sec23ip PE=1 SV=1	2	2	0.916576	1.02421	1.32178	1.477	1.18489	0.249249
G3V8R2	G3V8R2_RAT	Neurocan core protein OS=Rattus norvegicus GN=Ncan PE=1 SV=1	9	9	1.13667	1.01491	1.07048	0.955807	1.04447	0.333182
G3V8T3	G3V8T3_RAT	Adenosine deaminase, RNA-specific, isoform CRA_b OS=Rattus norvegicus GN=Adar PE=1 SV=1	2	2	1.09974	0.924945	0.989501	0.83223	0.961603	0.543701
G3V8T4	G3V8T4_RAT	DNA damage-binding protein 1 OS=Rattus norvegicus GN=Ddb1 PE=1 SV=1	16	16	1.07185	1.00625	1.044	0.98011	1.02555	0.296219
G3V8T5	G3V8T5_RAT	RuvB-like helicase OS=Rattus norvegicus GN=Ruvbl2 PE=1 SV=1	10	10	0.951324	0.839519	1.01597	0.896564	0.925843	0.144065
G3V8T7	G3V8T7_RAT	RCG51933, isoform CRA_a OS=Rattus norvegicus GN=Tdrkh PE=1 SV=1	5	5	0.935802	0.978485	1.0749	1.12392	1.02828	0.559105
G3V8T9	G3V8T9_RAT	Apoptosis regulator BAX OS=Rattus norvegicus GN=Bax PE=1 SV=1	4	4	0.952214	0.994505	1.05568	1.10256	1.02624	0.486305
G3V8U8	G3V8U8_RAT	Branched-chain-amino-acid aminotransferase OS=Rattus norvegicus GN=Bcat2 PE=1 SV=1	1	1	1.03533	1.1498	0.935367	1.03879	1.03982	0.430355
G3V8V1	G3V8V1_RAT	Granulin, isoform CRA_c OS=Rattus norvegicus GN=Grn PE=4 SV=1	1	1	1.10783	0.847294	1.17102	0.895619	1.00544	0.949445
G3V8V3	G3V8V3_RAT	Alpha-1,4 glucan phosphorylase OS=Rattus norvegicus GN=Pygm PE=1 SV=1	20	18	1.05978	1.05636	0.991301	0.988104	1.02389	0.313302
G3V8V8	G3V8V8_RAT	Leucine zipper putative tumor suppressor 3 OS=Rattus norvegicus GN=Lzts3 PE=1 SV=1	6	6	0.962023	0.948265	0.950288	0.936698	0.949318	0.0022764
G3V8W2	G3V8W2_RAT	Phosphatidate cytidylyltransferase OS=Rattus norvegicus GN=Cds2 PE=1 SV=1	2	2	0.994186	0.988031	1.08098	1.07429	1.03437	0.263574
G3V8W9	G3V8W9_RAT	Similar to CG12279-PA OS=Rattus norvegicus GN=Tstd3 PE=1 SV=1	1	1	1.01648	1.05956	0.992308	1.03436	1.02568	0.168389
G3V8Y0	G3V8Y0_RAT	G protein subunit gamma 13 OS=Rattus norvegicus GN=Gng13 PE=4 SV=1	2	2	0.86398	0.997507	0.941706	1.08725	0.97261	0.601014
G3V8Y8	G3V8Y8_RAT	Huntingtin interacting protein 1, isoform CRA_a OS=Rattus norvegicus GN=Hip1 PE=1 SV=1	5	4	0.947471	0.986163	1.07685	1.12082	1.03283	0.471395
G3V8Y9	G3V8Y9_RAT	Glutamate receptor 3 OS=Rattus norvegicus GN=Gria3 PE=1 SV=3	9	1	1.02149	0.968456	1.06516	1.00986	1.01624	0.473914
G3V912	G3V912_RAT	Thioredoxin domain containing 13 OS=Rattus norvegicus GN=Tmx4 PE=1 SV=1	3	3	0.954089	0.911611	0.948835	0.906591	0.930281	0.0109217
G3V914	G3V914_RAT	Glutamate receptor 2 OS=Rattus norvegicus GN=Gria2 PE=3 SV=2	17	1	0.964297	0.985885	0.974884	0.99671	0.980444	0.0679157
G3V918	G3V918_RAT	Trifunctional purine biosynthetic protein adenosine-3 OS=Rattus norvegicus GN=Gart PE=1 SV=1	13	13	0.918919	0.981972	0.880702	0.941133	0.930682	0.046604
G3V927	G3V927_RAT	Discs, large homolog-associated protein 4 (Drosophila) OS=Rattus norvegicus GN=Dlgap4 PE=1 SV=1	5	5	0.984855	1.08021	0.893553	0.980066	0.984671	0.714627
G3V928	G3V928_RAT	LDL receptor-related protein 1 OS=Rattus norvegicus GN=Lrp1 PE=1 SV=1	33	33	0.888867	0.987127	0.890946	0.989436	0.939094	0.121374
G3V936	G3V936_RAT	Citrate synthase OS=Rattus norvegicus GN=Cs PE=1 SV=1	7	7	1.01513	1.03856	0.943961	0.96574	0.990848	0.702668
G3V940	G3V940_RAT	Coronin OS=Rattus norvegicus GN=Coro1b PE=1 SV=1	7	7	1.10128	1.05288	1.03638	0.990834	1.04534	0.140834
G3V945	G3V945_RAT	Aldehyde dehydrogenase family 5, subfamily A1 OS=Rattus norvegicus GN=Aldh5a1 PE=1 SV=1	13	13	0.930025	0.997037	0.927114	0.993917	0.962023	0.144255
G3V949	G3V949_RAT	CAP-Gly domain-containing linker protein 2 OS=Rattus norvegicus GN=Clip2 PE=1 SV=1	16	13	1.13048	1.10081	1.04535	1.01792	1.07364	0.0638073
G3V963	G3V963_RAT	RCG47487, isoform CRA_b OS=Rattus norvegicus GN=Tmem132a PE=4 SV=1	3	3	0.892216	0.825028	0.883832	0.817276	0.854588	0.00495209
G3V982	G3V982_RAT	Engulfment and cell motility 2 OS=Rattus norvegicus GN=Elmo2 PE=1 SV=1	6	4	1.02026	0.90969	1.04566	0.932339	0.976987	0.536368
G3V984	G3V984_RAT	Protein bassoon OS=Rattus norvegicus GN=Bsn PE=4 SV=1	42	40	1.0162	0.976346	0.901731	0.866363	0.940161	0.178251
G3V985	G3V985_RAT	SCO1 cytochrome c oxidase assembly protein OS=Rattus norvegicus GN=Sco1 PE=1 SV=1	1	1	0.978693	1.01548	1.07315	1.11349	1.0452	0.22816
G3V997	G3V997_RAT	Neuronal migration protein doublecortin OS=Rattus norvegicus GN=Dcx PE=1 SV=1	2	1	0.836013	1.05263	0.990354	1.24696	1.03149	0.735754
G3V9D1	G3V9D1_RAT	Phosphoinositide phospholipase C OS=Rattus norvegicus GN=Plcd1 PE=1 SV=1	10	10	1.00126	1.03995	1.0001	1.03874	1.02001	0.171051
G3V9D7	G3V9D7_RAT	Adducin 3 (Gamma), isoform CRA_a OS=Rattus norvegicus GN=Add3 PE=1 SV=1	11	11	1.02077	0.964943	1.07397	1.01524	1.01873	0.462397
G3V9E4	G3V9E4_RAT	Acylamino-acid-releasing enzyme OS=Rattus norvegicus GN=Apeh PE=1 SV=1	6	6	0.943153	0.909582	1.09206	1.05319	0.999495	0.991468
G3V9E5	G3V9E5_RAT	Steroid sulfatase OS=Rattus norvegicus GN=Sts PE=1 SV=1	2	2	0.94182	0.908829	1.05122	1.0144	0.979066	0.566779
G3V9G1	G3V9G1_RAT	Adenylate cyclase 5 OS=Rattus norvegicus GN=Adcy5 PE=3 SV=1	3	3	0.653088	0.932316	0.686144	0.979504	0.812763	0.11066
G3V9K0	G3V9K0_RAT	Cysteinyl-tRNA synthetase OS=Rattus norvegicus GN=Cars PE=1 SV=1	7	7	0.927991	1.01348	0.9785	1.06864	0.997154	0.929453
G3V9M1	G3V9M1_RAT	DEAD (Asp-Glu-Ala-Asp) box polypeptide 23 (Predicted), isoform CRA_b OS=Rattus norvegicus GN=Ddx23 PE=1 SV=1	4	4	1.13842	0.990172	1.0113	0.879607	1.00487	0.932598
G3V9M3	G3V9M3_RAT	RCG28460 OS=Rattus norvegicus GN=Wdr47 PE=1 SV=1	7	7	1.04365	1.05968	1.00346	1.01887	1.03141	0.0873421
G3V9N0	G3V9N0_RAT	Polyadenylate-binding protein OS=Rattus norvegicus GN=Pabpc4 PE=1 SV=2	5	3	1.03731	1.07821	1.02035	1.06058	1.04911	0.0307688
G3V9N1	G3V9N1_RAT	RCG21137 OS=Rattus norvegicus GN=Pgam5 PE=1 SV=1	4	4	1.03184	1.05302	1.00559	1.02623	1.02917	0.0580591
G3V9N7	G3V9N7_RAT	Protein kinase C and casein kinase substrate in neurons 3 OS=Rattus norvegicus GN=Pacsin3 PE=1 SV=3	2	2	0.928511	0.959166	1.04121	1.07559	1.00112	0.976086
G3V9N8	G3V9N8_RAT	AP complex subunit beta OS=Rattus norvegicus GN=Ap1b1 PE=1 SV=3	15	8	1.06438	0.977938	1.074	0.986782	1.02577	0.381796
G3V9P0	G3V9P0_RAT	26S proteasome non-ATPase regulatory subunit 9 OS=Rattus norvegicus GN=Psmd9 PE=1 SV=1	2	2	1.10588	0.99	0.986887	0.883478	0.99156	0.864496
G3V9P7	G3V9P7_RAT	Huntingtin OS=Rattus norvegicus GN=Htt PE=1 SV=1	15	15	0.94769	0.966022	0.9967	1.01598	0.981598	0.314869
G3V9R0	G3V9R0_RAT	LUC7-like OS=Rattus norvegicus GN=Luc7l PE=1 SV=3	3	3	1.12227	1.69853	0.973279	1.47304	1.31678	0.150342
G3V9S0	G3V9S0_RAT	NADH-cytochrome b5 reductase OS=Rattus norvegicus GN=Cyb5r1 PE=1 SV=1	2	2	0.957627	0.980477	1.05085	1.07592	1.01622	0.604267
G3V9T7	G3V9T7_RAT	ATPase Asna1 OS=Rattus norvegicus GN=Asna1 PE=1 SV=1	6	6	1.02898	0.951458	1.07193	0.991174	1.01088	0.701293
G3V9U2	G3V9U2_RAT	3-ketoacyl-CoA thiolase, mitochondrial OS=Rattus norvegicus GN=Acaa2 PE=1 SV=3	5	5	0.945167	0.914533	1.07745	1.04253	0.994919	0.903967
G3V9V3	G3V9V3_RAT	Cytoplasmic dynein 1 intermediate chain 2 OS=Rattus norvegicus GN=Dync1i2 PE=1 SV=3	4	4	1.07988	1.06391	1.01562	1.00059	1.04	0.125289
G3V9W0	G3V9W0_RAT	Centrin 2 OS=Rattus norvegicus GN=Cetn2 PE=1 SV=1	1	1	1.10448	1.0599	0.864315	0.829427	0.964529	0.642233
G3V9W5	G3V9W5_RAT	Phosphatidylinositol 5-phosphate 4-kinase type-2 gamma OS=Rattus norvegicus GN=Pip4k2c PE=1 SV=1	1	1	0.895923	0.935618	0.964866	1.00762	0.951005	0.129186
G3V9X2	G3V9X2_RAT	G-protein signalling modulator 1 (AGS3-like, C. elegans), isoform CRA_c OS=Rattus norvegicus GN=Gpsm1 PE=1 SV=1	8	8	0.805482	1.04208	0.793248	1.02625	0.916763	0.307716
G3V9Y1	G3V9Y1_RAT	Myosin, heavy polypeptide 10, non-muscle, isoform CRA_b OS=Rattus norvegicus GN=Myh10 PE=1 SV=1	24	21	1.07301	1.0227	1.08535	1.03447	1.05388	0.0370507
G3V9Z3	G3V9Z3_RAT	Amine oxidase OS=Rattus norvegicus GN=Maoa PE=1 SV=1	7	7	1.0192	0.877041	1.01229	0.871097	0.944906	0.27106
H1UBN0	CPNE7_RAT	Copine-7 OS=Rattus norvegicus GN=Cpne7 PE=1 SV=1	3	2	1.18582	0.945701	1.20709	0.96267	1.07532	0.36168
I6L9G6	I6L9G6_RAT	RCG31562, isoform CRA_c OS=Rattus norvegicus GN=Tardbp PE=1 SV=1	2	2	0.923529	1.07045	1.50196	1.74091	1.30921	0.20059
I6LBX4	I6LBX4_RAT	Protocadherin gamma a7 OS=Rattus norvegicus GN=Pcdhga7 PE=2 SV=1	1	1	1.03458	1.1202	0.946315	1.02463	1.03143	0.441949
I7EFB0	I7EFB0_RAT	Myelin basic protein transcript variant N (Fragment) OS=Rattus norvegicus GN=Mbp PE=2 SV=1	9	9	1.08934	0.933347	1.19162	1.02098	1.05882	0.360062
M0R3M4	M0R3M4_RAT	RAN-binding protein 2 OS=Rattus norvegicus GN=Ranbp2 PE=1 SV=1	5	5	0.954887	0.892272	1.06516	0.995316	0.976909	0.569502
M0R3N4	M0R3N4_RAT	Vesicle amine transport 1-like OS=Rattus norvegicus GN=Vat1l PE=1 SV=2	7	7	0.870723	0.984375	0.890949	1.00724	0.938322	0.165255
M0R4A0	M0R4A0_RAT	Protein phosphatase 1, regulatory subunit 3G OS=Rattus norvegicus GN=Ppp1r3g PE=1 SV=1	2	2	1.17859	1.29222	0.914801	1.00299	1.09715	0.336244
M0R4G0	M0R4G0_RAT	Immunoglobulin superfamily-containing leucine-rich repeat 2 OS=Rattus norvegicus GN=Islr2 PE=4 SV=2	2	2	1.15733	1.06373	1.04933	0.964461	1.05871	0.233867
M0R4V3	M0R4V3_RAT	Synaptosomal-associated protein OS=Rattus norvegicus GN=Snap23 PE=3 SV=2	2	1	1.02893	1.15411	0.995868	1.11703	1.07399	0.139203
M0R4V4	M0R4V4_RAT	Similar to solute carrier family 25 (Mitochondrial carrier; phosphate carrier), member 23, isoform CRA_b OS=Rattus norvegicus GN=Slc25a23 PE=1 SV=1	5	4	0.933865	0.855799	1.04561	0.958203	0.948369	0.278233
M0R5A9	M0R5A9_RAT	DENN/MADD domain containing 5B OS=Rattus norvegicus GN=Dennd5b PE=1 SV=2	1	1	1.21714	0.914163	1.16	0.871245	1.04064	0.671045
M0R5H1	M0R5H1_RAT	Enhancer trap locus 4 OS=Rattus norvegicus GN=Etl4 PE=1 SV=2	8	8	1.21078	1.15635	1.02387	0.97785	1.09221	0.19049
M0R5J4	M0R5J4_RAT	Uncharacterized protein OS=Rattus norvegicus PE=3 SV=1	18	15	1.08305	1.01132	1.02683	0.958826	1.02001	0.490872
M0R5N4	M0R5N4_RAT	Prefoldin subunit 4 OS=Rattus norvegicus GN=Pfdn4 PE=1 SV=2	2	2	1.02865	0.957191	1.01533	0.944799	0.986494	0.562931
M0R5P8	M0R5P8_RAT	ADAM metallopeptidase domain 22 OS=Rattus norvegicus GN=Adam22 PE=1 SV=2	11	11	0.953659	0.997976	0.961164	1.00583	0.979657	0.216479
M0R5T5	M0R5T5_RAT	SH3 and multiple ankyrin repeat domains protein 2 OS=Rattus norvegicus GN=Shank2 PE=1 SV=2	12	12	0.978354	0.97785	0.943996	0.94351	0.960928	0.0291364
M0R5U4	M0R5U4_RAT	Adenylate cyclase 9 OS=Rattus norvegicus GN=Adcy9 PE=1 SV=2	9	9	1.01061	1.01141	1.03398	1.0348	1.0227	0.0436781
M0R5W4	M0R5W4_RAT	Mevalonate kinase OS=Rattus norvegicus GN=Mvk PE=1 SV=1	2	2	1.13218	1.05421	1.11094	1.03443	1.08294	0.0368876
M0R629	M0R629_RAT	Adenylosuccinate synthetase isozyme 1 OS=Rattus norvegicus GN=Adssl1 PE=1 SV=1	1	1	1.13938	1.05272	1.28906	1.19101	1.16804	0.0424224
M0R660	M0R660_RAT	Glyceraldehyde-3-phosphate dehydrogenase OS=Rattus norvegicus PE=1 SV=1	12	1	0.962952	1.01963	0.968406	1.0254	0.994096	0.74399
M0R6E0	M0R6E0_RAT	Phospholipid-transporting ATPase OS=Rattus norvegicus GN=Atp9a PE=1 SV=2	5	5	1.04481	0.961579	1.01187	0.931265	0.987382	0.652881
M0R6R7	M0R6R7_RAT	Myocyte-specific enhancer factor 2A OS=Rattus norvegicus GN=Mef2a PE=1 SV=2	1	1	1.01444	0.984669	0.904783	0.87823	0.945531	0.189669
M0R6T4	M0R6T4_RAT	MMS19 homolog, cytosolic iron-sulfur assembly component OS=Rattus norvegicus GN=Mms19 PE=1 SV=1	2	2	0.971783	0.905363	0.930023	0.866456	0.918406	0.0344082
M0R735	M0R735_RAT	Heterogeneous nuclear ribonucleoprotein Q OS=Rattus norvegicus GN=Syncrip PE=1 SV=2	11	9	0.997921	0.981282	0.988841	0.972354	0.9851	0.0714684
M0R757	M0R757_RAT	Elongation factor 1-alpha OS=Rattus norvegicus GN=LOC100360413 PE=3 SV=1	7	3	0.953941	0.942793	1.11199	1.09899	1.02693	0.595547
M0R776	M0R776_RAT	Mitochondrial ribosomal protein S36 OS=Rattus norvegicus GN=Mrps36 PE=1 SV=1	3	3	1.00774	1.02716	0.966762	0.985397	0.996764	0.821449
M0R7A6	M0R7A6_RAT	Intersectin 2 OS=Rattus norvegicus GN=Itsn2 PE=1 SV=2	4	3	0.971585	1.04959	0.95847	1.03542	1.00377	0.878863
M0R7B4	M0R7B4_RAT	RCG45259 OS=Rattus norvegicus GN=Hist1h1d PE=1 SV=2	7	1	0.921348	1.03052	0.895131	1.0012	0.962049	0.322116
M0R7F3	M0R7F3_RAT	WAS protein family, member 3 OS=Rattus norvegicus GN=Wasf3 PE=4 SV=2	5	5	1.04326	0.971089	0.986689	0.918431	0.979867	0.490339
M0R7M8	M0R7M8_RAT	Microtubule-associated protein RP/EB family member 2 OS=Rattus norvegicus GN=Mapre2 PE=1 SV=2	6	6	1.07438	1.15049	0.986638	1.05653	1.06701	0.140542
M0R7P0	M0R7P0_RAT	60S ribosomal protein L27-like OS=Rattus norvegicus GN=LOC100912027 PE=4 SV=1	1	1	1.04518	1.09992	1.01646	1.0697	1.05781	0.0472799
M0R7U1	M0R7U1_RAT	Adenylate kinase 5 OS=Rattus norvegicus GN=Ak5 PE=1 SV=1	6	6	1.02134	1.03017	1.01735	1.02615	1.02375	0.0034237
M0R7V3	M0R7V3_RAT	MICOS complex subunit OS=Rattus norvegicus GN=Apoo PE=1 SV=2	1	1	1.01201	0.962617	0.838428	0.797508	0.90264	0.15008
M0R809	M0R809_RAT	Guanine nucleotide-binding protein subunit gamma OS=Rattus norvegicus GN=Gng4 PE=3 SV=1	3	3	0.971482	1.02465	1.32024	1.3925	1.17722	0.190162
M0R8J3	M0R8J3_RAT	Junction-mediating and regulatory protein OS=Rattus norvegicus GN=Jmy PE=1 SV=2	1	1	0.938247	0.900574	0.952191	0.913958	0.926242	0.00795791
M0R8V0	M0R8V0_RAT	UHRF1-binding protein 1-like OS=Rattus norvegicus GN=Uhrf1bp1l PE=1 SV=2	4	4	1.05818	1.06576	0.964447	0.971354	1.01493	0.621639
M0R959	M0R959_RAT	Methylmalonic aciduria (cobalamin deficiency) cblB type OS=Rattus norvegicus GN=Mmab PE=1 SV=1	3	3	0.978254	1.02747	0.928144	0.974843	0.977179	0.342582
[truncated: 1,605 more rows]

## Sheet: Anx-Sus
Uniprot accession	Uniprot ID	Protein description	Peptides	Unique peptides	117/113 ratio	117/114 ratio	118/113 ratio	118/114 ratio	Average ratio	P-value
A0A0G2JXD9	A0A0G2JXD9_RAT	Dopey family member 2 OS=Rattus norvegicus GN=Dopey2 PE=1 SV=1	1	1	0.772727	0.788406	0.872159	0.889855	0.830787	0.0104148
A0A0G2JXN2	TRI46_RAT	Tripartite motif-containing protein 46 OS=Rattus norvegicus GN=Trim46 PE=1 SV=2	2	2	0.808869	0.67132	0.762997	0.633249	0.719108	0.00612686
A0A0G2JYR1	A0A0G2JYR1_RAT	Exocyst complex component OS=Rattus norvegicus GN=Exoc6b PE=1 SV=1	4	4	1.28541	1.17221	1.27682	1.16438	1.22471	0.00628589
A0A0G2JZA7	A0A0G2JZA7_RAT	Transmembrane protein 2 OS=Rattus norvegicus GN=Tmem2 PE=1 SV=1	2	2	1.16558	1.29137	1.21753	1.34892	1.25585	0.00793468
A0A0G2K2B7	A0A0G2K2B7_RAT	WD repeat domain 20 OS=Rattus norvegicus GN=Wdr20 PE=1 SV=1	1	1	0.75359	0.88172	0.72085	0.843414	0.799894	0.0129782
A0A0G2K3D9	A0A0G2K3D9_RAT	Transmembrane protein 132B (Fragment) OS=Rattus norvegicus GN=Tmem132b PE=4 SV=1	1	1	0.650307	0.749117	0.800613	0.922261	0.780575	0.0303822
A0A0G2K654	A0A0G2K654_RAT	Histone cluster 1 H1 family member c OS=Rattus norvegicus GN=Hist1h1c PE=1 SV=1	9	2	0.692684	0.795067	0.717965	0.824084	0.75745	0.00438881
A0A0G2K6S9	A0A0G2K6S9_RAT	Myosin-11 OS=Rattus norvegicus GN=Myh11 PE=1 SV=1	7	3	0.690291	0.788248	0.825243	0.94235	0.811533	0.0111095
A0A0G2K7M2	A0A0G2K7M2_RAT	RAD23 homolog A, nucleotide excision repair protein OS=Rattus norvegicus GN=Rad23a PE=1 SV=1	2	1	1.34545	1.32143	1.14545	1.125	1.23433	0.0267685
A0A0G2K946	A0A0G2K946_RAT	SPARC/osteonectin, cwcv and kazal-like domains proteoglycan 2 OS=Rattus norvegicus GN=Spock2 PE=1 SV=1	4	4	0.685246	0.734622	0.863934	0.926186	0.802497	0.0384622
A1A5R1	RFOX2_RAT	RNA binding protein fox-1 homolog 2 OS=Rattus norvegicus GN=Rbfox2 PE=2 SV=1	1	1	0.765983	0.884401	0.768396	0.887187	0.826492	0.0148446
B0BN55	B0BN55_RAT	Uroporphyrinogen decarboxylase OS=Rattus norvegicus GN=Urod PE=1 SV=1	1	1	1.30018	1.30403	1.11565	1.11895	1.2097	0.0293276
B1H2A6	B1H2A6_RAT	FMR1 autosomal homolog 2 OS=Rattus norvegicus GN=Fxr2 PE=1 SV=1	3	2	0.725894	0.712009	0.900325	0.883103	0.805333	0.0301735
B2RZB6	B2RZB6_RAT	LSM8 homolog, U6 small nuclear RNA associated (S. cerevisiae) OS=Rattus norvegicus GN=Lsm8 PE=1 SV=1	2	2	0.817391	0.712121	0.869565	0.757576	0.789163	0.00872827
B3STT9	B3STT9_RAT	Neuroprotective protein 3 OS=Rattus norvegicus GN=Kdm1a PE=2 SV=1	1	1	0.69403	0.790368	0.68408	0.779037	0.736879	0.00249541
B5DFL0	B5DFL0_RAT	Snta1 protein OS=Rattus norvegicus GN=Snta1 PE=1 SV=1	4	4	0.788606	0.87272	0.744894	0.824346	0.807642	0.00575327
D3ZFY0	D3ZFY0_RAT	Selenophosphate synthetase 1 OS=Rattus norvegicus GN=Sephs1 PE=1 SV=1	2	2	1.12844	1.38202	1.20183	1.47191	1.29605	0.0333988
D3ZIM7	D3ZIM7_RAT	Family with sequence similarity 177, member A1 OS=Rattus norvegicus GN=Fam177a1 PE=1 SV=1	2	2	0.817091	0.788712	0.865067	0.835022	0.826473	0.00168087
D3ZIV3	D3ZIV3_RAT	Mitotic arrest deficient 1-like 1 OS=Rattus norvegicus GN=Mad1l1 PE=1 SV=1	1	1	0.825	0.554622	0.753125	0.506303	0.659762	0.0213062
D3ZN27	D3ZN27_RAT	DnaJ heat shock protein family (Hsp40) member C13 OS=Rattus norvegicus GN=Dnajc13 PE=1 SV=2	1	1	0.801948	0.882143	0.743506	0.817857	0.811364	0.000572568
D3ZRB3	D3ZRB3_RAT	RCG21806 OS=Rattus norvegicus GN=Rhof PE=1 SV=2	2	2	1.21547	1.20219	1.24309	1.22951	1.22256	0.000136869
D3ZSN7	D3ZSN7_RAT	Similar to CG5805-PA (Predicted), isoform CRA_a OS=Rattus norvegicus GN=Slc25a44 PE=1 SV=1	1	1	0.879363	0.811057	0.847496	0.781666	0.829895	0.00409005
D4A0U3	D4A0U3_RAT	Zinc finger protein 638 OS=Rattus norvegicus GN=Zfp638 PE=1 SV=1	4	4	0.806236	0.781857	0.85078	0.825054	0.815982	0.00107365
D4A0V6	D4A0V6_RAT	Anillin, actin-binding protein OS=Rattus norvegicus GN=Anln PE=1 SV=3	3	3	0.848276	0.846928	0.718302	0.717161	0.782667	0.0102149
D4A1J3	D4A1J3_RAT	Paralemmin 3 OS=Rattus norvegicus GN=Palm3 PE=1 SV=2	1	1	0.727451	0.789362	0.845098	0.917021	0.819733	0.0209055
D4ADD8	D4ADD8_RAT	Dynactin 6 (Predicted), isoform CRA_b OS=Rattus norvegicus GN=Dctn6 PE=1 SV=1	1	1	0.750353	0.610092	0.954866	0.776376	0.772922	0.018421
F1LNB3	F1LNB3_RAT	A-kinase-anchoring protein 10 OS=Rattus norvegicus GN=Akap10 PE=1 SV=1	4	4	0.836364	0.858209	0.778182	0.798507	0.817815	0.00207875
F1M8P2	F1M8P2_RAT	Zyg-11 family member B, cell cycle regulator OS=Rattus norvegicus GN=Zyg11b PE=1 SV=2	4	4	1.21498	1.18353	1.41304	1.37647	1.297	0.0139345
F7FF45	F7FF45_RAT	Nuclear mitotic apparatus protein 1 OS=Rattus norvegicus GN=Numa1 PE=1 SV=2	2	2	0.853765	0.751369	0.859365	0.756298	0.805199	0.00720387
G3V6S3	G3V6S3_RAT	Calumenin OS=Rattus norvegicus GN=Calu PE=1 SV=1	4	4	0.626795	0.6771	0.846211	0.914125	0.766058	0.0413828
G3V7M0	G3V7M0_RAT	CCR4-NOT transcription complex, subunit 1 OS=Rattus norvegicus GN=Cnot1 PE=1 SV=1	5	5	0.753731	0.731884	0.850746	0.826087	0.790612	0.00516246
G3V7V2	G3V7V2_RAT	Angio-associated migratory protein (Predicted) OS=Rattus norvegicus GN=Aamp PE=1 SV=1	1	1	0.81844	0.890432	0.763121	0.830247	0.82556	0.000544632
G3V7X5	G3V7X5_RAT	SPARC-like 1 (Mast9, hevin), isoform CRA_a OS=Rattus norvegicus GN=Sparcl1 PE=1 SV=1	5	5	0.720713	0.728547	0.88455	0.894165	0.806994	0.0270576
H1UBM7	H1UBM7_RAT	Copine 2 protein OS=Rattus norvegicus GN=Cpne2 PE=2 SV=1	2	1	0.510651	0.684898	0.553256	0.742041	0.622712	0.00614101
I6L9G6	I6L9G6_RAT	RCG31562, isoform CRA_c OS=Rattus norvegicus GN=Tardbp PE=1 SV=1	2	2	1.13529	1.31591	1.24902	1.44773	1.28699	0.0218062
M0R7B4	M0R7B4_RAT	RCG45259 OS=Rattus norvegicus GN=Hist1h1d PE=1 SV=2	7	1	0.688604	0.770197	0.727394	0.813585	0.749945	0.00265658
M0RD63	M0RD63_RAT	RAN-binding protein 3 OS=Rattus norvegicus GN=Ranbp3 PE=1 SV=2	3	3	0.653877	0.750803	0.818945	0.94034	0.790991	0.0403061
M0RDN9	M0RDN9_RAT	Ubiquitin carboxyl-terminal hydrolase 19 OS=Rattus norvegicus GN=Usp19 PE=1 SV=1	1	1	1.04895	1.23967	1.23077	1.45455	1.24348	0.026105
P07872	ACOX1_RAT	Peroxisomal acyl-coenzyme A oxidase 1 OS=Rattus norvegicus GN=Acox1 PE=1 SV=1	1	1	0.77887	0.715576	0.899263	0.826185	0.804973	0.015112
P15865	H14_RAT	Histone H1.4 OS=Rattus norvegicus GN=Hist1h1e PE=1 SV=3	10	3	0.791289	0.786912	0.818941	0.814412	0.802889	0.000150077
P19103	PPR1A_RAT	Protein phosphatase 1 regulatory subunit 1A OS=Rattus norvegicus GN=Ppp1r1a PE=1 SV=1	1	1	0.682692	0.659851	0.805769	0.77881	0.731781	0.00487513
P19332-8	TAU_RAT	Isoform Tau-H of Microtubule-associated protein tau OS=Rattus norvegicus GN=Mapt	10	10	0.74867	0.687347	0.944545	0.867179	0.811935	0.0474605
P31421	GRM2_RAT	Metabotropic glutamate receptor 2 OS=Rattus norvegicus GN=Grm2 PE=1 SV=1	10	9	1.30913	1.14958	1.28954	1.13237	1.22016	0.0173683
P34926	MAP1A_RAT	Microtubule-associated protein 1A OS=Rattus norvegicus GN=Map1a PE=1 SV=1	56	2	1.38828	1.39236	1.12234	1.12564	1.25716	0.0442386
P84087	CPLX2_RAT	Complexin-2 OS=Rattus norvegicus GN=Cplx2 PE=1 SV=1	3	2	0.67203	0.744434	0.851745	0.943511	0.80293	0.0456112
Q498C9	Q498C9_RAT	RCG33491, isoform CRA_b OS=Rattus norvegicus GN=Zfp207 PE=1 SV=1	2	2	0.760114	0.59434	0.909155	0.710877	0.743621	0.0076996
Q498T9	LRC8C_RAT	Volume-regulated anion channel subunit LRRC8C OS=Rattus norvegicus GN=Lrrc8c PE=1 SV=1	2	1	0.885714	0.786802	0.782857	0.695431	0.787701	0.00157308
Q4KM66	Q4KM66_RAT	LOC500183 protein OS=Rattus norvegicus GN=Igkc PE=1 SV=1	1	1	1.60396	1.47496	1.24422	1.14416	1.36683	0.0397542
Q4QQS6	Q4QQS6_RAT	ALG5, dolichyl-phosphate beta-glucosyltransferase OS=Rattus norvegicus GN=Alg5 PE=1 SV=1	1	1	0.942231	0.77541	0.790837	0.65082	0.789824	0.0125041
Q4QR75	EXOS9_RAT	Exosome complex component RRP45 OS=Rattus norvegicus GN=Exosc9 PE=1 SV=1	1	1	0.722864	0.794416	0.787529	0.865482	0.792573	0.0003881
Q4QRB0	Q4QRB0_RAT	Galactose-4-epimerase, UDP, isoform CRA_a OS=Rattus norvegicus GN=Gale PE=1 SV=1	1	1	0.779635	0.848635	0.74772	0.813896	0.797472	0.00262481
Q4V7D9	Q4V7D9_RAT	Sphingomyelin phosphodiesterase, acid-like 3B OS=Rattus norvegicus GN=Smpdl3b PE=2 SV=1	2	2	1.25062	1.32283	1.13648	1.2021	1.22801	0.010205
Q56A26	Q56A26_RAT	Oligodendrocytic myelin paranodal and inner loop protein OS=Rattus norvegicus GN=Opalin PE=2 SV=1	1	1	0.757576	0.703125	0.900673	0.835938	0.799328	0.0190529
Q5EBC7	Q5EBC7_RAT	Rab GTPase-binding effector protein 2 OS=Rattus norvegicus GN=Rabep2 PE=1 SV=1	3	3	0.639024	0.620853	0.707317	0.687204	0.6636	0.000471797
Q5I0L7	KTI12_RAT	Protein KTI12 homolog OS=Rattus norvegicus GN=Kti12 PE=1 SV=1	1	1	1.30081	1.17647	1.68293	1.52206	1.42057	0.0337161
Q5M7A4	UBA5_RAT	Ubiquitin-like modifier-activating enzyme 5 OS=Rattus norvegicus GN=Uba5 PE=1 SV=1	3	3	0.737452	0.81104	0.777992	0.855626	0.795528	0.00384804
Q5M9I5	QCR6_RAT	Cytochrome b-c1 complex subunit 6, mitochondrial OS=Rattus norvegicus GN=Uqcrh PE=3 SV=1	2	2	0.676815	0.704305	0.861046	0.896019	0.784546	0.0296022
Q5U2U4	Q5U2U4_RAT	Secretory carrier-associated membrane protein OS=Rattus norvegicus GN=Scamp2 PE=1 SV=1	2	2	0.899117	0.824277	0.72005	0.660116	0.77589	0.0245188
Q5U2X8	Q5U2X8_RAT	Acyl-CoA thioesterase 9 OS=Rattus norvegicus GN=Acot9 PE=1 SV=1	6	6	1.16893	1.15848	1.40961	1.39701	1.28351	0.0263497
Q5U328	Q5U328_RAT	Nucleolin OS=Rattus norvegicus GN=Ncl PE=1 SV=1	11	11	0.766426	0.751614	0.89717	0.879832	0.823761	0.018444
Q5XI68	NC2B_RAT	Protein Dr1 OS=Rattus norvegicus GN=Dr1 PE=2 SV=1	1	1	0.781324	0.744369	0.884161	0.842342	0.813049	0.00925944
Q5XIE8	ITM2B_RAT	Integral membrane protein 2B OS=Rattus norvegicus GN=Itm2b PE=2 SV=1	1	1	1.21842	1.17143	1.28529	1.23571	1.22771	6.94819e-05
Q62819	Q62819_RAT	Aromatic L-amino acid decarboxylase OS=Rattus norvegicus GN=Ddc PE=2 SV=1	2	2	0.753208	0.954944	0.629812	0.798498	0.784116	0.018283
Q66H20-2	PTBP2_RAT	Isoform 2 of Polypyrimidine tract-binding protein 2 OS=Rattus norvegicus GN=Ptbp2	4	3	0.855263	0.77381	0.894737	0.809524	0.833333	0.00802919
Q68FS1	NUBP2_RAT	Cytosolic Fe-S cluster assembly factor NUBP2 OS=Rattus norvegicus GN=Nubp2 PE=1 SV=1	1	1	0.668874	0.731884	0.576159	0.630435	0.651838	0.00178117
Q6AYU3	DNJB6_RAT	DnaJ homolog subfamily B member 6 OS=Rattus norvegicus GN=Dnajb6 PE=1 SV=1	1	1	1.25114	1.23725	1.242	1.22821	1.23965	1.74841e-05
Q6J4I0	PPR1B_RAT	Protein phosphatase 1 regulatory subunit 1B OS=Rattus norvegicus GN=Ppp1r1b PE=1 SV=1	3	3	0.732113	0.74099	0.891181	0.901987	0.816568	0.0286963
Q80XF7	CXG2_RAT	Gap junction gamma-2 protein OS=Rattus norvegicus GN=Gjc2 PE=1 SV=2	1	1	0.817147	0.829099	0.773141	0.78445	0.800959	0.000637441
Q8K3X8	HSBP1_RAT	Heat shock factor-binding protein 1 OS=Rattus norvegicus GN=Hsbp1 PE=3 SV=1	2	2	0.66961	0.661552	0.893727	0.882972	0.776966	0.0404904
Q8R1R5	C99L2_RAT	CD99 antigen-like protein 2 OS=Rattus norvegicus GN=Cd99l2 PE=2 SV=1	1	1	0.722656	0.756646	0.835938	0.875256	0.797624	0.0103795
Q9EST6	AN32B_RAT	Acidic leucine-rich nuclear phosphoprotein 32 family member B OS=Rattus norvegicus GN=Anp32b PE=1 SV=1	3	2	0.691154	0.868173	0.727136	0.913371	0.799959	0.0337529
Q9JK66-4	PRKN_RAT	Isoform 4 of E3 ubiquitin-protein ligase parkin OS=Rattus norvegicus GN=Prkn	1	1	0.737288	0.59589	0.974576	0.787671	0.773857	0.0277014
Q9QZK5	HTRA1_RAT	Serine protease HTRA1 OS=Rattus norvegicus GN=Htra1 PE=2 SV=1	1	1	0.742378	0.724702	0.893293	0.872024	0.808099	0.021499
Q9R1N3-2	S4A7_RAT	Isoform 2 of Sodium bicarbonate cotransporter 3 OS=Rattus norvegicus GN=Slc4a7	3	1	0.897059	0.683032	0.919683	0.700258	0.800008	0.0499803
A0A059NZR0	A0A059NZR0_RAT	HN1 OS=Rattus norvegicus GN=Jpt1 PE=1 SV=1	1	1	0.796266	0.808701	0.902801	0.916899	0.856167	0.0192501
A0A096MIT7	A0A096MIT7_RAT	Synapsin-3 OS=Rattus norvegicus GN=Syn3 PE=1 SV=2	6	5	0.868174	1.15925	1.02996	1.37527	1.10816	0.38695
A0A096MIV5	A0A096MIV5_RAT	ATP-binding cassette subfamily F member 2 OS=Rattus norvegicus GN=Abcf2 PE=1 SV=1	5	5	0.911979	0.83012	1.01787	0.926506	0.921619	0.134326
A0A096MIX2	A0A096MIX2_RAT	DEAD (Asp-Glu-Ala-Asp) box polypeptide 17, isoform CRA_a OS=Rattus norvegicus GN=Ddx17 PE=1 SV=1	10	6	0.955427	0.939313	0.984768	0.968159	0.961917	0.0289022
A0A096MIZ1	A0A096MIZ1_RAT	Paralemmin 2 OS=Rattus norvegicus GN=Palm2 PE=1 SV=1	6	5	0.85337	0.859042	1.04708	1.05404	0.953383	0.467205
A0A096MJ11	A0A096MJ11_RAT	Gasdermin D OS=Rattus norvegicus GN=Gsdmd PE=1 SV=1	1	1	0.835714	1.02722	0.963571	1.18437	1.00272	0.972431
A0A096MJ78	A0A096MJ78_RAT	Similar to SPRED-3 (Predicted), isoform CRA_a OS=Rattus norvegicus GN=Spred3 PE=4 SV=1	1	1	0.895928	0.840764	1.15158	1.08068	0.992239	0.922926
A0A096MJE6	A0A096MJE6_RAT	Tenascin R, isoform CRA_b OS=Rattus norvegicus GN=Tnr PE=1 SV=1	18	18	0.96955	0.973813	1.00536	1.00978	0.989626	0.393473
A0A096MJG4	A0A096MJG4_RAT	Cartilage acidic protein 1 OS=Rattus norvegicus GN=Crtac1 PE=4 SV=1	6	6	0.921577	0.888302	0.927492	0.894003	0.907844	0.00253362
A0A096MJN4	A0A096MJN4_RAT	Septin 4 OS=Rattus norvegicus GN=Sept4 PE=1 SV=1	6	4	0.803035	0.837694	0.951278	0.992335	0.896085	0.104459
A0A096MJP9	A0A096MJP9_RAT	DNA damage-inducible 1 homolog 2 OS=Rattus norvegicus GN=Ddi2 PE=1 SV=1	7	7	0.973742	0.937907	1.01289	0.975617	0.97504	0.201587
A0A096MJT6	A0A096MJT6_RAT	Similar to RIKEN cDNA D630029K19 OS=Rattus norvegicus GN=RGD1307100 PE=1 SV=1	1	1	1.09714	1.04065	1.15143	1.09214	1.09534	0.024457
A0A096MJW6	A0A096MJW6_RAT	Interleukin-1 receptor accessory protein-like 1 OS=Rattus norvegicus GN=Il1rapl1 PE=4 SV=1	2	2	1.03501	1.09491	0.875274	0.925926	0.982779	0.75362
A0A096MJZ0	DNAL1_RAT	Dynein light chain 1, axonemal OS=Rattus norvegicus GN=Dnal1 PE=1 SV=1	2	2	1.00786	1.02031	0.96936	0.981334	0.994718	0.682931
A0A096MK30	A0A096MK30_RAT	Moesin OS=Rattus norvegicus GN=Msn PE=1 SV=1	8	4	0.894588	0.951083	0.954554	1.01484	0.953765	0.156324
A0A096MK47	MLIP_RAT	Muscular LMNA-interacting protein OS=Rattus norvegicus GN=Mlip PE=1 SV=1	2	2	1.03511	0.630999	1.1117	0.677691	0.863875	0.347014
A0A096MKB0	A0A096MKB0_RAT	Max dimerization protein 3 OS=Rattus norvegicus GN=Rab24 PE=1 SV=1	2	2	1.05079	0.956393	1.0036	0.913443	0.981058	0.568377
A0A096MKB2	A0A096MKB2_RAT	Potassium voltage-gated channel subfamily H member 1 OS=Rattus norvegicus GN=Kcnh1 PE=4 SV=1	2	2	1.09727	1.08678	0.906752	0.898089	0.997223	0.962772
A0A096MKG5	A0A096MKG5_RAT	NAD kinase 2, mitochondrial OS=Rattus norvegicus GN=Nadk2 PE=1 SV=1	6	6	0.991257	0.929516	0.949654	0.890505	0.940233	0.0651459
A0A096MKH2	A0A096MKH2_RAT	Similar to RIKEN cDNA 1110059P08 OS=Rattus norvegicus GN=Vta1 PE=1 SV=1	2	2	1.04426	0.870219	1.02213	0.851776	0.947097	0.368149
A0A096UWG9	A0A096UWG9_RAT	Diacylglycerol kinase OS=Rattus norvegicus GN=Dgke PE=3 SV=1	4	4	0.865906	0.94622	1.01355	1.10756	0.98331	0.766045
A0A0A0MP84	A0A0A0MP84_RAT	Peroxisomal targeting signal 1 receptor-like OS=Rattus norvegicus GN=Pex5 PE=1 SV=1	2	2	0.766213	0.899436	0.774219	0.908835	0.837176	0.0245875
A0A0A0MXV8	A0A0A0MXV8_RAT	Gamma-aminobutyric acid type B receptor subunit 2 OS=Rattus norvegicus GN=Gabbr2 PE=1 SV=1	10	10	1.02052	1.0657	0.980111	1.0235	1.02246	0.289164
A0A0A0MXW1	A0A0A0MXW1_RAT	2-oxoisovalerate dehydrogenase subunit beta, mitochondrial OS=Rattus norvegicus GN=Bckdhb PE=1 SV=1	2	2	1.14726	1.08223	1.023	0.96501	1.05437	0.258832
A0A0A0MY07	A0A0A0MY07_RAT	Ubiquitin carboxyl-terminal hydrolase 15 OS=Rattus norvegicus GN=Usp15 PE=1 SV=1	5	4	1.10373	1.0834	0.960125	0.942441	1.02242	0.626039
A0A0A0MY09	A0A0A0MY09_RAT	Endoplasmin OS=Rattus norvegicus GN=Hsp90b1 PE=1 SV=1	14	12	0.933137	0.906716	1.00325	0.974846	0.954488	0.124185
A0A0A0MY13	A0A0A0MY13_RAT	Probable G-protein-coupled receptor 158 OS=Rattus norvegicus GN=Gpr158 PE=1 SV=1	18	18	0.942118	0.98918	0.951984	0.99954	0.970706	0.126854
A0A0A1FZN8	A0A0A1FZN8_RAT	NADH-ubiquinone oxidoreductase chain 5 OS=Rattus norvegicus GN=ND5 PE=3 SV=1	1	1	1.08349	1.18877	0.976015	1.07085	1.07978	0.164221
A0A0A6YYM0	A0A0A6YYM0_RAT	Long-chain-fatty-acid--CoA ligase 6 OS=Rattus norvegicus GN=Acsl6 PE=1 SV=2	13	13	0.987878	1.00142	1.02084	1.03483	1.01124	0.357725
A0A0F7R5I4	A0A0F7R5I4_RAT	Amino acid transporter OS=Rattus norvegicus GN=ratASCT1 PE=2 SV=1	3	3	1.03935	1.07245	0.937248	0.967104	1.00404	0.905495
A0A0F7RQJ6	A0A0F7RQJ6_RAT	D-dopachrome tautomerase OS=Rattus norvegicus GN=Ddt PE=1 SV=1	4	4	0.791059	0.83336	1.05487	1.11128	0.947642	0.557213
A0A0F7RQL3	A0A0F7RQL3_RAT	Macrophage migration inhibitory factor OS=Rattus norvegicus GN=Mif PE=4 SV=1	1	1	4.76366	5.31102	0.9969	1.11145	3.04576	0.174785
A0A0G2JSH2	A0A0G2JSH2_RAT	3-hydroxybutyrate dehydrogenase, type 1, isoform CRA_a OS=Rattus norvegicus GN=Bdh1 PE=1 SV=1	3	3	1.15423	1.12817	0.983893	0.961681	1.057	0.329843
A0A0G2JSH4	A0A0G2JSH4_RAT	Glycogen synthase kinase 3 beta, isoform CRA_b OS=Rattus norvegicus GN=Gsk3b PE=1 SV=1	4	3	1.0456	1.02509	0.979293	0.960082	1.00252	0.906896
A0A0G2JSH9	A0A0G2JSH9_RAT	Peroxiredoxin-2 OS=Rattus norvegicus GN=Prdx2 PE=1 SV=1	5	5	0.963353	0.949857	1.0018	0.987768	0.975695	0.129693
A0A0G2JSI1	A0A0G2JSI1_RAT	4-trimethylaminobutyraldehyde dehydrogenase OS=Rattus norvegicus GN=Aldh9a1 PE=1 SV=1	11	11	0.958484	1.01479	0.942618	0.997988	0.978469	0.289924
A0A0G2JSJ2	A0A0G2JSJ2_RAT	UMP-CMP kinase OS=Rattus norvegicus GN=Cmpk1 PE=1 SV=1	4	4	0.914463	0.840837	1.02597	0.943367	0.931159	0.169883
A0A0G2JSK5	A0A0G2JSK5_RAT	Integrin beta OS=Rattus norvegicus GN=Itgb1 PE=1 SV=1	7	7	1.01034	1.0158	0.969279	0.974516	0.992484	0.575093
A0A0G2JSL0	A0A0G2JSL0_RAT	Proteasome subunit beta type OS=Rattus norvegicus GN=LOC100360846 PE=3 SV=1	4	4	0.942722	0.891798	0.982309	0.929246	0.936519	0.0425219
A0A0G2JSL4	A0A0G2JSL4_RAT	Tuberin OS=Rattus norvegicus GN=Tsc2 PE=1 SV=1	5	5	1.04378	1.06369	1.01812	1.03754	1.04078	0.0225355
A0A0G2JSM7	A0A0G2JSM7_RAT	Adducin 1 (Alpha), isoform CRA_b OS=Rattus norvegicus GN=Add1 PE=1 SV=1	14	2	0.945327	0.909294	0.979153	0.941831	0.943901	0.0293541
A0A0G2JSM8	A0A0G2JSM8_RAT	Cell division control protein 42 homolog OS=Rattus norvegicus GN=Cdc42 PE=1 SV=1	5	2	0.994843	1.12203	0.934489	1.05396	1.02633	0.558794
A0A0G2JSN5	A0A0G2JSN5_RAT	Potassium voltage-gated channel subfamily D member 3 OS=Rattus norvegicus GN=Kcnd3 PE=1 SV=1	3	3	0.889643	0.940754	1.03565	1.09515	0.990301	0.847237
A0A0G2JSR2	A0A0G2JSR2_RAT	Synaptotagmin III, isoform CRA_a OS=Rattus norvegicus GN=Syt3 PE=4 SV=1	3	3	1.1325	1.09991	1.09291	1.06146	1.0967	0.00697043
A0A0G2JSR7	A0A0G2JSR7_RAT	Matrin-3 OS=Rattus norvegicus GN=Matr3 PE=1 SV=1	10	10	0.948042	0.947427	1.02329	1.02262	0.985345	0.548125
A0A0G2JSS8	A0A0G2JSS8_RAT	Peroxiredoxin 5, isoform CRA_c OS=Rattus norvegicus GN=Prdx5 PE=1 SV=1	8	8	1.03669	1.20609	1.01329	1.17887	1.10874	0.112679
A0A0G2JST3	A0A0G2JST3_RAT	Keratin, type II cytoskeletal 1 OS=Rattus norvegicus GN=Krt1 PE=1 SV=1	2	2	1.07605	0.413103	1.17126	0.449655	0.777516	0.348966
A0A0G2JSU7	A0A0G2JSU7_RAT	Myocyte enhancer factor 2D OS=Rattus norvegicus GN=Mef2d PE=1 SV=1	1	1	1.00291	0.973164	1.00801	0.978107	0.990547	0.358168
A0A0G2JSV0	A0A0G2JSV0_RAT	N-myc downstream regulated gene 2, isoform CRA_a OS=Rattus norvegicus GN=Ndrg2 PE=1 SV=1	7	7	1.04031	1.04263	1.02946	1.03175	1.03604	0.0015085
A0A0G2JSV3	A0A0G2JSV3_RAT	Ribose-phosphate pyrophosphokinase I -like OS=Rattus norvegicus GN=LOC314140 PE=1 SV=1	8	5	0.937577	0.750555	1.05164	0.841867	0.89541	0.203736
A0A0G2JSV6	A0A0G2JSV6_RAT	Globin c2 OS=Rattus norvegicus GN=Hba-a2 PE=1 SV=1	1	1	1.91523	2.19887	0.711916	0.817348	1.41084	0.356795
A0A0G2JSW0	A0A0G2JSW0_RAT	Myosin regulatory light chain 12B OS=Rattus norvegicus GN=Myl12b PE=4 SV=1	3	3	0.912222	0.89604	1.01722	0.999175	0.956164	0.245544
A0A0G2JSW3	A0A0G2JSW3_RAT	Globin a4 OS=Rattus norvegicus GN=Hbb PE=1 SV=1	4	2	2.43905	2.36732	0.849769	0.824779	1.62023	0.263862
A0A0G2JSY3	A0A0G2JSY3_RAT	Neurolysin (Metallopeptidase M3 family), isoform CRA_a OS=Rattus norvegicus GN=Nln PE=1 SV=1	10	10	1.0492	1.11226	0.995127	1.05494	1.05288	0.114248
A0A0G2JSZ1	A0A0G2JSZ1_RAT	Ras-related protein Rab-31 OS=Rattus norvegicus GN=Rab31 PE=4 SV=1	4	2	1.04716	1.05449	1.01466	1.02176	1.03452	0.0373114
A0A0G2JSZ5	A0A0G2JSZ5_RAT	Protein disulfide-isomerase A6 OS=Rattus norvegicus GN=Pdia6 PE=1 SV=1	6	6	0.94525	0.89142	0.985162	0.92906	0.937723	0.0490808
A0A0G2JSZ9	A0A0G2JSZ9_RAT	Copper chaperone for superoxide dismutase OS=Rattus norvegicus GN=Ccs PE=1 SV=1	2	2	0.931669	0.86569	0.900131	0.836386	0.883469	0.0110623
A0A0G2JT06	A0A0G2JT06_RAT	COP9 signalosome complex subunit 1 OS=Rattus norvegicus GN=Gps1 PE=1 SV=1	5	5	1.0784	1.06772	1.04229	1.03197	1.05509	0.0145873
A0A0G2JT50	A0A0G2JT50_RAT	Growth arrest-specific protein 7 OS=Rattus norvegicus GN=Gas7 PE=4 SV=1	3	3	0.879463	0.907036	1.10039	1.13489	1.00544	0.938901
A0A0G2JT63	A0A0G2JT63_RAT	Cytoplasmic FMR1-interacting protein 2 OS=Rattus norvegicus GN=Cyfip2 PE=4 SV=1	11	8	1.0957	1.05019	1.08529	1.04022	1.06785	0.0148709
A0A0G2JT77	A0A0G2JT77_RAT	Regulating synaptic membrane exocytosis protein 1 OS=Rattus norvegicus GN=Rims1 PE=1 SV=1	17	1	1.00771	0.840836	1.00193	0.836013	0.921621	0.201401
A0A0G2JT78	A0A0G2JT78_RAT	RAB6B, member RAS oncogene family OS=Rattus norvegicus GN=Rab6b PE=4 SV=1	5	2	1.01482	1.06709	1.03477	1.08808	1.05119	0.0519914
A0A0G2JT93	A0A0G2JT93_RAT	Catenin (Cadherin associated protein), beta 1, isoform CRA_a OS=Rattus norvegicus GN=Ctnnb1 PE=1 SV=1	15	11	0.994648	1.00634	1.00703	1.01887	1.00672	0.267242
A0A0G2JTA0	A0A0G2JTA0_RAT	FAS-associated factor 2 OS=Rattus norvegicus GN=Faf2 PE=1 SV=1	4	4	0.999725	0.984278	0.970264	0.955272	0.977385	0.0978825
A0A0G2JTA1	A0A0G2JTA1_RAT	Serine/threonine-protein phosphatase 2A 56 kDa regulatory subunit OS=Rattus norvegicus GN=Ppp2r5e PE=1 SV=1	6	4	1.04382	1.06789	0.964765	0.987019	1.01587	0.556147
A0A0G2JTA7	A0A0G2JTA7_RAT	RAS protein activator-like 2 OS=Rattus norvegicus GN=Rasal2 PE=1 SV=1	6	3	0.931373	0.855856	1.13333	1.04144	0.990501	0.8861
A0A0G2JTB2	A0A0G2JTB2_RAT	1,4-alpha-glucan branching enzyme 1 OS=Rattus norvegicus GN=Gbe1 PE=1 SV=1	2	1	1.05352	1.02913	1.05466	1.03025	1.04189	0.00954046
A0A0G2JTB5	A0A0G2JTB5_RAT	Actin-binding LIM protein 2 OS=Rattus norvegicus GN=Ablim2 PE=1 SV=1	3	3	0.953479	0.909662	1.04446	0.996465	0.976017	0.467313
A0A0G2JTF2	A0A0G2JTF2_RAT	Disabled homolog 2-interacting protein OS=Rattus norvegicus GN=Dab2ip PE=1 SV=1	7	3	0.93377	0.877669	0.949942	0.89287	0.913563	0.0145855
A0A0G2JTF6	A0A0G2JTF6_RAT	Thiamine-triphosphatase OS=Rattus norvegicus GN=Thtpa PE=1 SV=1	3	3	0.880214	0.865405	1.05053	1.03286	0.957253	0.447042
A0A0G2JTG7	A0A0G2JTG7_RAT	Heterogeneous nuclear ribonucleoprotein H OS=Rattus norvegicus GN=Hnrnph1 PE=1 SV=1	5	2	0.948229	0.990718	1.07076	1.11874	1.03211	0.464982
A0A0G2JTH4	A0A0G2JTH4_RAT	Leukocyte surface antigen CD47 OS=Rattus norvegicus GN=Cd47 PE=1 SV=1	5	5	1.01113	1.06425	0.949557	0.999444	1.0061	0.812408
A0A0G2JTH6	A0A0G2JTH6_RAT	EH domain-containing protein 3 OS=Rattus norvegicus GN=Ehd3 PE=1 SV=1	8	4	1.08115	1.03155	1.02529	0.978255	1.02906	0.261195
A0A0G2JTK1	A0A0G2JTK1_RAT	Tau tubulin kinase 1 OS=Rattus norvegicus GN=Ttbk1 PE=1 SV=1	1	1	0.941624	0.835586	0.979695	0.869369	0.906569	0.0657127
A0A0G2JTK4	A0A0G2JTK4_RAT	Protein phosphatase 6, regulatory subunit 1 OS=Rattus norvegicus GN=Ppp6r1 PE=1 SV=1	1	1	0.968315	0.828156	1	0.855254	0.912931	0.129824
A0A0G2JTL5	A0A0G2JTL5_RAT	Pyruvate carboxylase, mitochondrial OS=Rattus norvegicus GN=Pc PE=1 SV=1	15	15	1.0995	1.09024	1.04076	1.032	1.06562	0.031118
A0A0G2JTN4	A0A0G2JTN4_RAT	Phosphoribosylformylglycinamidine synthase-like OS=Rattus norvegicus GN=Pfas PE=1 SV=1	13	13	0.982859	1.00636	0.98584	1.00941	0.996117	0.610466
A0A0G2JTR4	A0A0G2JTR4_RAT	Active BCR-related OS=Rattus norvegicus GN=Abr PE=1 SV=1	11	9	0.95627	0.98439	1.02413	1.05425	1.00476	0.83962
A0A0G2JTS3	A0A0G2JTS3_RAT	Vacuolar protein sorting-associated protein 29 OS=Rattus norvegicus GN=Vps29 PE=1 SV=1	3	3	0.996734	1.06769	1.25278	1.34196	1.16479	0.131513
A0A0G2JTT2	A0A0G2JTT2_RAT	Phosphatidylinositol binding clathrin assembly protein, isoform CRA_a OS=Rattus norvegicus GN=Picalm PE=1 SV=1	6	5	1.04331	0.963722	1.12838	1.0423	1.04443	0.278134
A0A0G2JTT4	A0A0G2JTT4_RAT	RAB30, member RAS oncogene family OS=Rattus norvegicus GN=Rab30 PE=1 SV=1	2	1	0.979782	1.06419	1.05288	1.14358	1.06011	0.17091
A0A0G2JTT6	A0A0G2JTT6_RAT	HECT and RLD domain-containing E3 ubiquitin protein ligase family member 1 OS=Rattus norvegicus GN=Herc1 PE=1 SV=1	5	5	0.972901	0.98388	0.914453	0.924772	0.949001	0.0596672
A0A0G2JTV2	A0A0G2JTV2_RAT	Non-muscle caldesmon OS=Rattus norvegicus GN=Cald1 PE=1 SV=1	3	3	0.895012	0.907355	0.963725	0.977016	0.935777	0.0508041
A0A0G2JTW1	A0A0G2JTW1_RAT	RAS related protein 2a OS=Rattus norvegicus GN=Rap2a PE=4 SV=1	5	3	1.07206	1.1283	0.943036	0.992506	1.03397	0.469711
A0A0G2JTX2	A0A0G2JTX2_RAT	PRA1 family protein OS=Rattus norvegicus GN=Praf2 PE=1 SV=1	4	4	1.08426	1.06695	1.44027	1.41728	1.25219	0.0901024
A0A0G2JU07	A0A0G2JU07_RAT	Ubiquitin-conjugating enzyme E2 variant 2 OS=Rattus norvegicus GN=Ube2v2 PE=1 SV=1	5	2	0.967466	1.04894	0.927206	1.00529	0.987226	0.65722
A0A0G2JU11	A0A0G2JU11_RAT	Rap guanine nucleotide exchange factor 2 OS=Rattus norvegicus GN=Rapgef2 PE=1 SV=1	13	13	1.01471	0.986537	1.00859	0.980589	0.997605	0.791502
A0A0G2JU15	A0A0G2JU15_RAT	Pentatricopeptide repeat domain 3 OS=Rattus norvegicus GN=Ptcd3 PE=1 SV=1	2	2	1.07717	0.83452	1.06431	0.824555	0.950138	0.526073
A0A0G2JU43	A0A0G2JU43_RAT	Dynein light chain 1-like OS=Rattus norvegicus GN=LOC100361920 PE=4 SV=1	1	1	0.984854	1.04541	0.911784	0.967845	0.977472	0.472743
A0A0G2JU49	A0A0G2JU49_RAT	Metaxin 1 OS=Rattus norvegicus GN=Mtx1 PE=1 SV=1	3	3	0.991385	1.03446	0.992103	1.03521	1.01329	0.363765
A0A0G2JU56	A0A0G2JU56_RAT	Non-specific serine/threonine protein kinase OS=Rattus norvegicus GN=Mark3 PE=1 SV=1	6	2	1.08035	1.02895	1.25271	1.1931	1.13878	0.073004
A0A0G2JU66	A0A0G2JU66_RAT	Nuclear protein localization protein 4 homolog OS=Rattus norvegicus GN=Nploc4 PE=1 SV=1	4	4	1.08213	1.07239	1.00606	0.996999	1.0394	0.171701
A0A0G2JU71	A0A0G2JU71_RAT	Glutathione reductase OS=Rattus norvegicus GN=Gsr PE=1 SV=1	3	3	1.0908	1.05706	1.46312	1.41786	1.25721	0.0944684
A0A0G2JU77	A0A0G2JU77_RAT	Eukaryotic translation initiation factor 3 subunit K OS=Rattus norvegicus GN=Eif3k PE=1 SV=1	1	1	0.941176	0.912548	0.964706	0.935361	0.938448	0.0104727
A0A0G2JU96	A0A0G2JU96_RAT	AHNAK nucleoprotein OS=Rattus norvegicus GN=Ahnak PE=1 SV=1	12	12	0.707263	0.898515	0.85201	1.0824	0.885048	0.234022
A0A0G2JUB0	A0A0G2JUB0_RAT	Protein FAM3C OS=Rattus norvegicus GN=Fam3c PE=1 SV=1	2	2	1.36336	1.10732	0.957958	0.778049	1.05167	0.704457
A0A0G2JUC7	A0A0G2JUC7_RAT	Dynactin subunit 2 OS=Rattus norvegicus GN=Dctn2 PE=1 SV=1	12	12	0.795929	0.767693	0.983478	0.948588	0.873922	0.10156
A0A0G2JUF2	A0A0G2JUF2_RAT	Sorting nexin family member 30 OS=Rattus norvegicus GN=Snx30 PE=1 SV=1	2	2	1.02454	0.916196	1.0569	0.945128	0.985692	0.693735
A0A0G2JUG4	A0A0G2JUG4_RAT	Regulator of G-protein-signaling 6 OS=Rattus norvegicus GN=Rgs6 PE=1 SV=1	2	1	0.958851	0.991172	0.938665	0.970305	0.964748	0.0488313
A0A0G2JUG7	A0A0G2JUG7_RAT	IQ motif and Sec7 domain 1 OS=Rattus norvegicus GN=Iqsec1 PE=1 SV=1	11	7	1.06758	0.980478	1.05745	0.971178	1.01917	0.501844
A0A0G2JUH4	A0A0G2JUH4_RAT	Polynucleotide kinase 3'-phosphatase OS=Rattus norvegicus GN=Pnkp PE=1 SV=1	1	1	0.940909	1.125	1.11364	1.33152	1.12777	0.20817
A0A0G2JUI5	A0A0G2JUI5_RAT	Cytoplasmic linker-associated protein 1 OS=Rattus norvegicus GN=Clasp1 PE=1 SV=1	11	9	1.03036	0.988615	1.05282	1.01016	1.02049	0.232685
A0A0G2JUR5	A0A0G2JUR5_RAT	Myosin phosphatase Rho-interacting protein OS=Rattus norvegicus GN=Mprip PE=1 SV=1	9	9	0.933707	0.781842	1.03131	0.86357	0.902607	0.163126
A0A0G2JUX4	A0A0G2JUX4_RAT	Ubiquitin-specific peptidase 47 OS=Rattus norvegicus GN=Usp47 PE=1 SV=1	10	10	0.975958	0.75302	1.04697	0.807808	0.895938	0.229495
A0A0G2JUX5	A0A0G2JUX5_RAT	Transcriptional activator protein Pur-beta OS=Rattus norvegicus GN=Purb PE=1 SV=1	5	5	0.97191	0.942779	0.907303	0.880109	0.925525	0.0341169
A0A0G2JUZ0	A0A0G2JUZ0_RAT	Myotubularin-related protein 1 OS=Rattus norvegicus GN=Mtmr1 PE=1 SV=1	4	4	0.892332	0.906373	1.02014	1.03619	0.963759	0.404448
A0A0G2JV04	A0A0G2JV04_RAT	Golgi-associated, gamma adaptin ear-containing, ARF-binding protein 3 OS=Rattus norvegicus GN=Gga3 PE=1 SV=1	5	5	0.86276	0.915748	0.93954	0.997244	0.928823	0.0837659
A0A0G2JV28	A0A0G2JV28_RAT	Male-enhanced antigen 1 OS=Rattus norvegicus GN=Mea1 PE=1 SV=1	1	1	0.823579	0.831926	1.08361	1.09459	0.958428	0.620232
A0A0G2JV31	A0A0G2JV31_RAT	X-prolyl aminopeptidase (Aminopeptidase P) 1, soluble, isoform CRA_a OS=Rattus norvegicus GN=Xpnpep1 PE=1 SV=1	12	12	0.956424	1.00042	0.94944	0.993118	0.974851	0.144656
A0A0G2JV32	A0A0G2JV32_RAT	Pleckstrin homology-like domain family B member 1 OS=Rattus norvegicus GN=Phldb1 PE=1 SV=1	2	2	0.81854	0.978774	0.901381	1.07783	0.944131	0.386653
A0A0G2JV51	A0A0G2JV51_RAT	RNA cytidine acetyltransferase OS=Rattus norvegicus GN=Nat10 PE=1 SV=1	1	1	0.957071	0.933498	1.08249	1.05583	1.00722	0.855758
A0A0G2JV65	A0A0G2JV65_RAT	14-3-3 protein zeta/delta OS=Rattus norvegicus GN=Ywhaz PE=1 SV=1	10	6	0.992627	0.973214	1.00056	0.980987	0.986846	0.118617
A0A0G2JVB0	A0A0G2JVB0_RAT	Solute carrier family 2, facilitated glucose transporter member 3-like OS=Rattus norvegicus GN=Slc2a3 PE=1 SV=1	5	5	1.01234	1.02854	0.963209	0.978617	0.995677	0.792038
A0A0G2JVB6	A0A0G2JVB6_RAT	Syntaxin-12 OS=Rattus norvegicus GN=Stx12 PE=1 SV=1	7	7	0.927351	1.02512	1.00363	1.10943	1.01638	0.691319
A0A0G2JVC2	A0A0G2JVC2_RAT	SCY1-like pseudokinase 2 OS=Rattus norvegicus GN=Scyl2 PE=1 SV=1	2	2	1.01765	0.840826	0.854412	0.705954	0.85471	0.10726
A0A0G2JVE6	A0A0G2JVE6_RAT	Aminopeptidase OS=Rattus norvegicus GN=Anpep PE=1 SV=1	3	3	0.988226	0.999206	0.901491	0.911508	0.950108	0.143811
A0A0G2JVF1	A0A0G2JVF1_RAT	RCG41069 OS=Rattus norvegicus GN=Rundc3b PE=1 SV=1	1	1	1.03784	1.09071	0.926446	0.973637	1.00716	0.855157
A0A0G2JVG4	A0A0G2JVG4_RAT	Peroxisomal trans-2-enoyl-CoA reductase OS=Rattus norvegicus GN=Pecr PE=1 SV=1	2	2	0.982506	0.978771	1.007	1.00317	0.992861	0.391075
A0A0G2JVH4	A0A0G2JVH4_RAT	MICOS complex subunit MIC60 OS=Rattus norvegicus GN=Immt PE=1 SV=1	21	21	1.05196	1.05729	1.0323	1.03753	1.04477	0.00472628
A0A0G2JVL3	A0A0G2JVL3_RAT	Microtubule-associated serine/threonine kinase 3 OS=Rattus norvegicus GN=Mast3 PE=1 SV=1	3	2	1.01382	1.03741	1.02274	1.04653	1.03012	0.0259752
A0A0G2JVM2	A0A0G2JVM2_RAT	MIA family member 3, ER export factor OS=Rattus norvegicus GN=Mia3 PE=1 SV=1	4	4	0.958564	0.962997	1.07228	1.07724	1.01777	0.626918
A0A0G2JVP7	A0A0G2JVP7_RAT	40S ribosomal protein S26 OS=Rattus norvegicus PE=3 SV=1	1	1	1.17082	1.03169	1.16528	1.02681	1.09865	0.0908403
A0A0G2JVR0	A0A0G2JVR0_RAT	Receptor-type tyrosine-protein phosphatase OS=Rattus norvegicus GN=Ptpra PE=1 SV=1	6	6	0.993327	1.0201	0.969306	0.995432	0.994541	0.635299
A0A0G2JVT3	A0A0G2JVT3_RAT	PILR alpha-associated neural protein OS=Rattus norvegicus GN=Pianp PE=4 SV=1	1	1	0.884989	0.924422	1.01512	1.06035	0.97122	0.526765
A0A0G2JVU1	A0A0G2JVU1_RAT	Integrin beta OS=Rattus norvegicus GN=Itgb8 PE=1 SV=1	5	5	0.964046	1.02981	0.997585	1.06563	1.01427	0.558758
A0A0G2JVW3	A0A0G2JVW3_RAT	Ankyrin repeat domain 17 OS=Rattus norvegicus GN=Ankrd17 PE=1 SV=1	1	1	1.09268	1.12393	0.99722	1.02574	1.05989	0.133114
A0A0G2JVW5	A0A0G2JVW5_RAT	E3 ubiquitin-protein ligase HUWE1 OS=Rattus norvegicus GN=Huwe1 PE=1 SV=1	14	14	1.02058	0.981696	1.11544	1.07294	1.04766	0.202522
A0A0G2JVX9	A0A0G2JVX9_RAT	cAMP-regulated phosphoprotein 21 OS=Rattus norvegicus GN=Arpp21 PE=1 SV=1	1	1	0.625265	0.524021	1.14331	0.958185	0.812696	0.284333
A0A0G2JVZ6	A0A0G2JVZ6_RAT	Integrin subunit alpha V OS=Rattus norvegicus GN=Itgav PE=1 SV=1	6	6	1.03759	1.03824	0.979785	0.980405	1.009	0.627033
A0A0G2JW12	A0A0G2JW12_RAT	Complement component 4A (Rodgers blood group) OS=Rattus norvegicus GN=LOC103689965 PE=1 SV=1	1	1	1.09453	1.23596	1.02488	1.1573	1.12817	0.065109
A0A0G2JW21	A0A0G2JW21_RAT	Roundabout homolog 1 OS=Rattus norvegicus GN=Robo1 PE=1 SV=1	2	2	0.929874	0.637807	1.04839	0.719096	0.833791	0.176384
A0A0G2JW34	A0A0G2JW34_RAT	CDGSH iron sulfur domain 3 OS=Rattus norvegicus GN=Cisd3 PE=1 SV=1	2	2	1.22576	1.2291	0.930847	0.933379	1.07977	0.418462
A0A0G2JW60	A0A0G2JW60_RAT	Utrophin OS=Rattus norvegicus GN=Utrn PE=1 SV=1	6	3	0.899543	0.835454	0.978082	0.908397	0.905369	0.0477464
A0A0G2JW85	A0A0G2JW85_RAT	Ras GTPase-activating protein 3 OS=Rattus norvegicus GN=Rasa3 PE=1 SV=1	8	8	0.948649	0.978501	1.01653	1.04852	0.998052	0.934478
A0A0G2JW88	A0A0G2JW88_RAT	Microtubule-associated protein OS=Rattus norvegicus GN=Map4 PE=1 SV=1	16	1	0.780198	0.854174	0.964057	1.05547	0.913474	0.248347
A0A0G2JW90	A0A0G2JW90_RAT	Pyruvate dehydrogenase E1 component subunit alpha OS=Rattus norvegicus GN=Pdha1 PE=1 SV=1	13	13	1.00987	1.09187	0.89675	0.969568	0.992015	0.85696
A0A0G2JWA5	A0A0G2JWA5_RAT	Sarcolemmal membrane-associated protein OS=Rattus norvegicus GN=Slmap PE=1 SV=1	8	8	1.04932	1.08696	1.14271	1.1837	1.11567	0.0300309
A0A0G2JWA8	A0A0G2JWA8_RAT	Microtubule-actin cross-linking factor 1 OS=Rattus norvegicus GN=Macf1 PE=1 SV=1	87	3	0.99235	0.943933	0.994176	0.945669	0.969032	0.113876
A0A0G2JWA9	A0A0G2JWA9_RAT	Citron rho-interacting serine/threonine kinase OS=Rattus norvegicus GN=Cit PE=1 SV=1	11	11	0.954287	0.920579	1.05595	1.01865	0.987365	0.707426
A0A0G2JWC7	A0A0G2JWC7_RAT	Fermitin family member 2 OS=Rattus norvegicus GN=Fermt2 PE=1 SV=1	5	5	1.03796	0.941669	1.09405	0.992554	1.01656	0.645177
A0A0G2JWG1	A0A0G2JWG1_RAT	Alpha-mannosidase OS=Rattus norvegicus GN=Man2a2 PE=3 SV=1	1	1	0.927619	0.924099	0.870476	0.867173	0.897342	0.00836182
A0A0G2JWH4	A0A0G2JWH4_RAT	1-acyl-sn-glycerol-3-phosphate acyltransferase delta OS=Rattus norvegicus GN=Agpat4 PE=4 SV=1	2	2	1.04626	0.950707	1.04037	0.945357	0.995673	0.885184
A0A0G2JWH5	A0A0G2JWH5_RAT	Serine/threonine-protein kinase Chk1 OS=Rattus norvegicus GN=Stt3a PE=1 SV=1	2	1	1.22721	1.23046	0.959049	0.961589	1.09458	0.309601
A0A0G2JWJ0	A0A0G2JWJ0_RAT	Protein phosphatase 1 regulatory subunit 12A OS=Rattus norvegicus GN=Ppp1r12a PE=1 SV=1	12	1	0.854092	0.859731	1.00778	1.01443	0.934009	0.23511
A0A0G2JWJ4	A0A0G2JWJ4_RAT	Triosephosphate isomerase OS=Rattus norvegicus GN=LOC100911515 PE=1 SV=1	10	10	0.926101	0.983159	0.97275	1.03268	0.978673	0.401266
A0A0G2JWK6	A0A0G2JWK6_RAT	APC membrane recruitment protein 2 OS=Rattus norvegicus GN=Amer2 PE=1 SV=1	2	2	0.919808	1.07575	1.01097	1.18236	1.04722	0.455512
A0A0G2JWM2	A0A0G2JWM2_RAT	NAD-dependent protein deacetylase OS=Rattus norvegicus GN=Sirt2 PE=1 SV=1	7	7	1.03035	0.924213	1.01674	0.911997	0.970825	0.411601
A0A0G2JWP1	A0A0G2JWP1_RAT	Cleavage stimulation factor subunit 2 OS=Rattus norvegicus GN=Cstf2 PE=1 SV=1	3	3	0.944377	0.868743	1.01693	0.935484	0.941383	0.148636
A0A0G2JWR2	A0A0G2JWR2_RAT	Protein kinase C and casein kinase substrate in neurons protein 1 OS=Rattus norvegicus GN=Pacsin1 PE=1 SV=1	14	13	0.797845	0.754949	1.02664	0.971442	0.887719	0.186656
A0A0G2JWX1	A0A0G2JWX1_RAT	26S proteasome non-ATPase regulatory subunit 11 OS=Rattus norvegicus GN=Psmd11 PE=1 SV=1	5	5	0.991446	1.03401	0.985565	1.02788	1.00973	0.489234
A0A0G2JX25	A0A0G2JX25_RAT	GMP reductase OS=Rattus norvegicus GN=Gmpr2 PE=1 SV=1	2	2	0.846631	0.801174	1.08023	1.02223	0.937567	0.422157
A0A0G2JX62	A0A0G2JX62_RAT	SRSF protein kinase 2 OS=Rattus norvegicus GN=Srpk2 PE=1 SV=1	3	1	1.08369	1.00498	0.986052	0.914428	0.997286	0.942724
A0A0G2JX67	A0A0G2JX67_RAT	Prolyl endopeptidase-like OS=Rattus norvegicus GN=Prepl PE=1 SV=1	3	3	1.10819	1.04975	1.08485	1.02764	1.06761	0.0326893
A0A0G2JX90	A0A0G2JX90_RAT	GTPase-activating Rap/RanGAP domain-like 3 OS=Rattus norvegicus GN=Garnl3 PE=1 SV=1	4	4	0.970624	1.05126	0.98776	1.06982	1.01987	0.469228
A0A0G2JX92	A0A0G2JX92_RAT	SH3 and PX domains 2A OS=Rattus norvegicus GN=Sh3pxd2a PE=1 SV=1	1	1	0.954453	1.04581	0.888511	0.973557	0.965583	0.365505
A0A0G2JXC1	A0A0G2JXC1_RAT	Protein ERGIC-53 OS=Rattus norvegicus GN=Lman1 PE=1 SV=1	3	3	1.01078	0.952007	1.09113	1.02769	1.0204	0.527328
A0A0G2JXC8	A0A0G2JXC8_RAT	Tetratricopeptide repeat protein 39C OS=Rattus norvegicus GN=Ttc39c PE=1 SV=1	1	1	0.902622	0.919146	0.988015	1.0061	0.953971	0.16732
A0A0G2JXG3	A0A0G2JXG3_RAT	Cell cycle control protein 50A OS=Rattus norvegicus GN=Tmem30a PE=1 SV=1	2	2	1.02391	1.01386	0.984252	0.974589	0.999154	0.947087
A0A0G2JXG7	A0A0G2JXG7_RAT	Capping protein regulator and myosin 1 linker 1 OS=Rattus norvegicus GN=Carmil1 PE=1 SV=1	1	1	1.09091	1.0107	1.1847	1.09759	1.09598	0.0738482
A0A0G2JXH2	A0A0G2JXH2_RAT	Coiled-coil domain-containing protein 51 OS=Rattus norvegicus GN=Ccdc51 PE=1 SV=1	5	5	0.787805	0.878912	0.939634	1.0483	0.913662	0.21232
A0A0G2JXI9	A0A0G2JXI9_RAT	Histone H2B OS=Rattus norvegicus GN=Hist1h2bo PE=3 SV=1	5	5	0.945194	1.02445	0.878748	0.952431	0.950206	0.1932
A0A0G2JXK1	A0A0G2JXK1_RAT	Voltage-dependent P/Q-type calcium channel subunit alpha OS=Rattus norvegicus GN=Cacna1a PE=1 SV=1	5	5	0.897664	0.936738	0.841861	0.878506	0.888693	0.0110687
A0A0G2JXN8	A0A0G2JXN8_RAT	Oxysterol-binding protein OS=Rattus norvegicus GN=Osbpl8 PE=1 SV=1	5	5	1.02528	1.05927	1.01704	1.05076	1.03809	0.0323809
A0A0G2JXP1	A0A0G2JXP1_RAT	Glycogenin-1 OS=Rattus norvegicus GN=Gyg1 PE=1 SV=1	2	2	0.803632	0.789298	0.927355	0.910814	0.857775	0.0282601
A0A0G2JXS8	A0A0G2JXS8_RAT	Translocon-associated protein subunit alpha OS=Rattus norvegicus GN=Ssr1 PE=1 SV=1	3	3	1.03025	1.07757	0.936975	0.980004	1.0062	0.851858
A0A0G2JXT3	A0A0G2JXT3_RAT	Farnesyl pyrophosphate synthase OS=Rattus norvegicus GN=Fdps PE=1 SV=1	4	4	1.32046	1.06321	1.06821	0.860104	1.078	0.468575
A0A0G2JXT8	A0A0G2JXT8_RAT	Filamin B OS=Rattus norvegicus GN=Flnb PE=1 SV=1	11	7	0.908327	0.969919	0.965136	1.03058	0.96849	0.296333
A0A0G2JXW4	A0A0G2JXW4_RAT	Heterogeneous nuclear ribonucleoprotein C OS=Rattus norvegicus GN=Hnrnpc PE=1 SV=1	5	5	0.875349	0.865462	0.955065	0.944277	0.910038	0.0299513
A0A0G2JXZ9	A0A0G2JXZ9_RAT	Protein tyrosine phosphatase, receptor type, J OS=Rattus norvegicus GN=Ptprj PE=1 SV=1	2	2	0.868142	0.912032	0.92974	0.976744	0.921665	0.0398555
A0A0G2JY03	A0A0G2JY03_RAT	Uncharacterized protein OS=Rattus norvegicus PE=1 SV=1	7	5	0.976673	1.05074	0.973523	1.04735	1.01207	0.611578
A0A0G2JY08	A0A0G2JY08_RAT	Myosin XVIIIa OS=Rattus norvegicus GN=Myo18a PE=1 SV=1	20	20	1.07373	1.03438	1.04808	1.00967	1.04146	0.0532809
A0A0G2JY22	A0A0G2JY22_RAT	Disco-interacting protein 2 homolog B OS=Rattus norvegicus GN=Dip2b PE=1 SV=1	20	18	1.01332	1.01243	0.988566	0.987697	1.0005	0.948364
A0A0G2JY26	A0A0G2JY26_RAT	DnaJ heat shock protein family (Hsp40) member C6 OS=Rattus norvegicus GN=Dnajc6 PE=1 SV=1	14	13	1.05049	1.12565	0.946231	1.01393	1.03408	0.429324
A0A0G2JY43	A0A0G2JY43_RAT	Fatty aldehyde dehydrogenase OS=Rattus norvegicus GN=Aldh3a2 PE=1 SV=1	4	4	1.04558	1.0459	0.986234	0.986536	1.01606	0.417688
A0A0G2JY73	A0A0G2JY73_RAT	Eukaryotic translation initiation factor 4 gamma, 3 OS=Rattus norvegicus GN=Eif4g3 PE=1 SV=1	16	2	0.991761	0.973327	1.00502	0.986338	0.989111	0.19569
A0A0G2JYA2	A0A0G2JYA2_RAT	ADP-ribosylation factor interacting protein 1, isoform CRA_b OS=Rattus norvegicus GN=Arfip1 PE=1 SV=1	1	1	1.06606	1.0123	1.07124	1.01722	1.04171	0.0757487
A0A0G2JYA4	A0A0G2JYA4_RAT	Serine/threonine-protein phosphatase OS=Rattus norvegicus GN=LOC100362453 PE=3 SV=1	5	1	0.976966	1.07781	0.961398	1.06064	1.0192	0.558537
A0A0G2JYB1	A0A0G2JYB1_RAT	F-actin-capping protein subunit beta OS=Rattus norvegicus GN=Capzb PE=1 SV=1	10	10	0.991505	0.975439	1.04515	1.02821	1.01008	0.575418
A0A0G2JYE0	A0A0G2JYE0_RAT	Ataxin 2-like OS=Rattus norvegicus GN=Atxn2l PE=1 SV=1	4	4	0.93452	0.883366	1.00716	0.952031	0.94427	0.117006
A0A0G2JYF0	A0A0G2JYF0_RAT	Anion exchange protein OS=Rattus norvegicus GN=Slc4a10 PE=1 SV=1	10	8	1.07515	1.07494	1.06096	1.06075	1.06795	0.000477319
A0A0G2JYH1	A0A0G2JYH1_RAT	Phosphatidylinositol 4-kinase beta OS=Rattus norvegicus GN=Pi4kb PE=1 SV=1	1	1	0.936916	1.07796	1.07009	1.23118	1.07904	0.28034
A0A0G2JYI0	A0A0G2JYI0_RAT	LPS-responsive beige-like anchor protein OS=Rattus norvegicus GN=Lrba PE=1 SV=1	6	6	0.961391	0.983321	0.964029	0.986019	0.97369	0.0259168
A0A0G2JYJ1	A0A0G2JYJ1_RAT	Growth factor receptor-bound protein 10 OS=Rattus norvegicus GN=Grb10 PE=4 SV=1	2	2	0.921645	0.944543	0.923377	0.946318	0.933971	0.00215941
A0A0G2JYP2	A0A0G2JYP2_RAT	Mitogen-activated protein kinase kinase kinase kinase OS=Rattus norvegicus GN=Map4k3 PE=1 SV=1	2	2	0.946335	0.906583	0.832461	0.797492	0.870718	0.0318268
A0A0G2JYQ6	A0A0G2JYQ6_RAT	Choline O-acetyltransferase OS=Rattus norvegicus GN=Chat PE=1 SV=1	1	1	0.928854	0.886792	1.00198	0.956604	0.943557	0.101831
A0A0G2JYT1	A0A0G2JYT1_RAT	ELKS/Rab6-interacting/CAST family member 1 OS=Rattus norvegicus GN=Erc1 PE=1 SV=1	17	9	0.744336	0.791375	0.933007	0.99197	0.865172	0.103617
A0A0G2JYU3	A0A0G2JYU3_RAT	Astrotactin 2 OS=Rattus norvegicus GN=Astn2 PE=4 SV=1	3	3	1.06777	0.972061	1.01151	0.920838	0.993046	0.837236
A0A0G2JYU6	A0A0G2JYU6_RAT	Formin-like 1 OS=Rattus norvegicus GN=Fmnl1 PE=1 SV=1	5	1	0.983261	0.95691	0.991091	0.96453	0.973948	0.0466203
A0A0G2JZ23	A0A0G2JZ23_RAT	Ras-specific guanine nucleotide-releasing factor 1 OS=Rattus norvegicus GN=Rasgrf1 PE=4 SV=1	8	8	0.961221	0.996704	1.0089	1.04614	1.00324	0.86495
A0A0G2JZ27	A0A0G2JZ27_RAT	Formin 2 OS=Rattus norvegicus GN=Fmn2 PE=1 SV=1	3	3	0.927044	0.889902	1.01052	0.970033	0.949375	0.148214
A0A0G2JZ34	A0A0G2JZ34_RAT	Palmdelphin OS=Rattus norvegicus GN=Palmd PE=4 SV=1	2	2	0.733871	0.522989	1.09101	0.777504	0.781344	0.111417
A0A0G2JZ52	A0A0G2JZ52_RAT	Heterogeneous nuclear ribonucleoprotein U OS=Rattus norvegicus GN=Hnrnpu PE=1 SV=1	13	13	0.947553	0.964076	1.01614	1.03386	0.990407	0.672805
A0A0G2JZ53	A0A0G2JZ53_RAT	Baculoviral IAP repeat-containing 6 OS=Rattus norvegicus GN=Birc6 PE=1 SV=1	4	4	0.991561	0.959184	1.01055	0.977551	0.984711	0.254197
A0A0G2JZ83	A0A0G2JZ83_RAT	ArfGAP with GTPase domain, ankyrin repeat and PH domain 3 OS=Rattus norvegicus GN=Agap3 PE=4 SV=1	7	7	0.99461	1.08933	0.977722	1.07084	1.03313	0.316045
A0A0G2JZ84	A0A0G2JZ84_RAT	Ectopic P-granules autophagy protein 5 homolog OS=Rattus norvegicus GN=Epg5 PE=1 SV=1	1	1	1.05118	0.81155	1.06693	0.823708	0.938342	0.442169
A0A0G2JZA1	A0A0G2JZA1_RAT	Roundabout guidance receptor 2 OS=Rattus norvegicus GN=Robo2 PE=4 SV=1	9	9	0.911679	0.974006	0.913139	0.975565	0.943597	0.0520082
A0A0G2JZA2	A0A0G2JZA2_RAT	GrpE protein homolog OS=Rattus norvegicus GN=Grpel1 PE=1 SV=1	3	3	0.901021	0.929121	0.910055	0.938437	0.919658	0.00257258
A0A0G2JZB1	A0A0G2JZB1_RAT	Serine protease HTR4 OS=Rattus norvegicus GN=Htra4 PE=4 SV=1	1	1	1.01631	1.05058	1.05505	1.09062	1.05314	0.0395777
A0A0G2JZB4	A0A0G2JZB4_RAT	Arginine/serine-rich coiled-coil protein 2 OS=Rattus norvegicus GN=Rsrc2 PE=1 SV=1	1	1	0.911595	0.834604	0.987188	0.903812	0.9093	0.0621453
A0A0G2JZB7	A0A0G2JZB7_RAT	Neuron navigator 3 OS=Rattus norvegicus GN=Nav3 PE=4 SV=1	1	1	0.966879	0.890845	1.00255	0.923709	0.945995	0.114213
A0A0G2JZE4	A0A0G2JZE4_RAT	Membrane-associated guanylate kinase, WW and PDZ domain-containing protein 1 OS=Rattus norvegicus GN=Magi1 PE=1 SV=1	4	4	0.897824	0.927945	0.957949	0.990088	0.943451	0.0648377
A0A0G2JZG7	A0A0G2JZG7_RAT	Serine--tRNA ligase, cytoplasmic OS=Rattus norvegicus GN=Sars PE=1 SV=1	3	3	1.01109	1.02243	0.955425	0.966139	0.98877	0.544261
A0A0G2JZH0	A0A0G2JZH0_RAT	Calcium-binding protein 39 OS=Rattus norvegicus GN=Cab39 PE=1 SV=1	5	3	1.04893	0.955434	0.993759	0.905184	0.975826	0.484271
A0A0G2JZH8	A0A0G2JZH8_RAT	Dihydrolipoamide acetyltransferase component of pyruvate dehydrogenase complex OS=Rattus norvegicus GN=Pdhx PE=1 SV=1	8	8	0.917358	1.01204	0.970426	1.07059	0.992604	0.834226
A0A0G2JZI0	A0A0G2JZI0_RAT	Scaffold attachment factor B OS=Rattus norvegicus GN=Safb PE=1 SV=1	5	5	0.783385	0.699362	1.07637	0.960925	0.880011	0.253711
A0A0G2JZI2	A0A0G2JZI2_RAT	Glutamyl-prolyl-tRNA synthetase OS=Rattus norvegicus GN=Eprs PE=1 SV=1	20	20	1.01168	0.979383	0.985494	0.954036	0.982648	0.238778
A0A0G2JZJ9	A0A0G2JZJ9_RAT	Uncharacterized protein OS=Rattus norvegicus PE=4 SV=1	1	1	1.04955	1.02963	0.994337	0.975463	1.01225	0.517716
A0A0G2JZM8	A0A0G2JZM8_RAT	CLIP-associating protein 2 OS=Rattus norvegicus GN=Clasp2 PE=1 SV=1	25	23	1.05038	0.990015	1.01779	0.959301	1.00437	0.83653
A0A0G2JZN2	A0A0G2JZN2_RAT	Netrin receptor UNC5A OS=Rattus norvegicus GN=Unc5a PE=4 SV=1	1	1	1.06885	0.9613	1.10671	0.995356	1.03305	0.393599
A0A0G2JZP9	A0A0G2JZP9_RAT	Ring finger protein 11-like 1 OS=Rattus norvegicus GN=Rnf11l1 PE=1 SV=1	1	1	0.990859	0.513258	1.77697	0.920455	1.05038	0.86087
A0A0G2JZQ1	A0A0G2JZQ1_RAT	DEAD-box helicase 19B OS=Rattus norvegicus GN=Ddx19b PE=1 SV=1	3	3	1.0412	1.112	1.02996	1.1	1.07079	0.0413611
A0A0G2JZR1	A0A0G2JZR1_RAT	Oxysterol-binding protein OS=Rattus norvegicus GN=Osbpl6 PE=1 SV=1	5	5	1.06707	1.02015	1.12592	1.07642	1.07239	0.0444086
A0A0G2JZT1	A0A0G2JZT1_RAT	NACHT and WD repeat domain-containing 2 OS=Rattus norvegicus GN=Nwd2 PE=4 SV=1	4	4	0.910131	0.958692	0.931373	0.981067	0.945316	0.0388038
A0A0G2JZU6	A0A0G2JZU6_RAT	Transmembrane protein with EGF-like and two follistatin-like domains 2 OS=Rattus norvegicus GN=Tmeff2 PE=4 SV=1	1	1	1.04594	1.04116	1.02603	1.02134	1.03362	0.0106909
A0A0G2JZV8	A0A0G2JZV8_RAT	Synaptic functional regulator FMR1 OS=Rattus norvegicus GN=Fmr1 PE=1 SV=1	2	1	1.00728	0.952174	1.05174	0.994203	1.00135	0.951613
A0A0G2JZX5	A0A0G2JZX5_RAT	IQ motif and Sec7 domain 2 OS=Rattus norvegicus GN=Iqsec2 PE=1 SV=1	6	2	0.888889	1.00986	0.911458	1.0355	0.961428	0.36303
A0A0G2JZY0	A0A0G2JZY0_RAT	LSM family member 14B OS=Rattus norvegicus GN=Lsm14b PE=1 SV=1	1	1	0.886667	0.820988	1.01333	0.938272	0.914815	0.127246
A0A0G2JZY3	A0A0G2JZY3_RAT	RALBP1-associated Eps domain-containing 1 OS=Rattus norvegicus GN=Reps1 PE=1 SV=1	2	1	0.938803	0.927867	1.03264	1.02061	0.97998	0.514084
A0A0G2JZZ3	A0A0G2JZZ3_RAT	Cap-binding complex-dependent translation initiation factor OS=Rattus norvegicus GN=Ctif PE=1 SV=1	1	1	0.879828	0.801825	1.04578	0.953064	0.920124	0.222345
A0A0G2K012	A0A0G2K012_RAT	UBX domain protein 6 OS=Rattus norvegicus GN=Ubxn6 PE=1 SV=1	1	1	1.05419	1.04902	1.24631	1.2402	1.14743	0.0761018
A0A0G2K014	A0A0G2K014_RAT	Lymphocyte cytosolic protein 1 OS=Rattus norvegicus GN=Lcp1 PE=1 SV=1	7	6	0.930365	0.915459	0.995843	0.979888	0.955389	0.103581
A0A0G2K038	A0A0G2K038_RAT	Oligoribonuclease, mitochondrial OS=Rattus norvegicus GN=Rexo2 PE=1 SV=1	1	1	0.886514	0.827553	1.00305	0.936342	0.913366	0.102582
A0A0G2K051	A0A0G2K051_RAT	Early endosome antigen 1 OS=Rattus norvegicus GN=Eea1 PE=1 SV=1	35	35	0.947637	0.969468	0.963318	0.98551	0.966483	0.0234374
A0A0G2K0B0	A0A0G2K0B0_RAT	Protein CDV3 homolog OS=Rattus norvegicus GN=Cdv3 PE=1 SV=1	1	1	0.827302	0.843316	1.0172	1.03689	0.931176	0.303754
A0A0G2K0B6	A0A0G2K0B6_RAT	Clathrin coat assembly protein AP180 OS=Rattus norvegicus GN=Snap91 PE=1 SV=1	15	1	1.01424	1.05821	0.968489	1.01048	1.01285	0.53376
A0A0G2K0E5	A0A0G2K0E5_RAT	Brain-enriched guanylate kinase-associated protein OS=Rattus norvegicus GN=Begain PE=1 SV=1	1	1	0.844183	0.882055	1.01662	1.06223	0.951272	0.420325
A0A0G2K0F3	A0A0G2K0F3_RAT	Band 4.1-like protein 1 OS=Rattus norvegicus GN=Epb41l1 PE=1 SV=1	18	18	0.972073	0.97832	1.01145	1.01795	0.994949	0.69151
A0A0G2K0H6	A0A0G2K0H6_RAT	WD repeat domain 13 OS=Rattus norvegicus GN=Wdr13 PE=1 SV=1	6	6	1.00733	1.09469	1.01574	1.10383	1.0554	0.117713
A0A0G2K0J3	A0A0G2K0J3_RAT	Ankyrin-3 OS=Rattus norvegicus GN=Ank3 PE=1 SV=1	26	19	0.995425	1.00051	1.00015	1.00526	1.00033	0.878431
A0A0G2K0K3	A0A0G2K0K3_RAT	NPR3-like, GATOR1 complex subunit OS=Rattus norvegicus GN=Nprl3 PE=4 SV=1	1	1	0.985714	0.800995	1.00816	0.819237	0.903527	0.173433
A0A0G2K0M8	A0A0G2K0M8_RAT	Neural cell adhesion molecule 1 OS=Rattus norvegicus GN=Ncam1 PE=1 SV=1	25	11	0.962357	1.02223	0.974946	1.0356	0.998781	0.949701
A0A0G2K0P1	A0A0G2K0P1_RAT	Kinesin-associated protein 3 OS=Rattus norvegicus GN=Kifap3 PE=1 SV=1	2	2	0.91713	0.921788	1.08792	1.09345	1.00507	0.924774
A0A0G2K0P8	A0A0G2K0P8_RAT	CDW92 antigen, isoform CRA_b OS=Rattus norvegicus GN=Slc44a1 PE=1 SV=1	2	2	0.883463	0.820306	0.980827	0.910709	0.898826	0.0557432
A0A0G2K0Q2	A0A0G2K0Q2_RAT	Kinesin heavy chain isoform 5A OS=Rattus norvegicus GN=Kif5a PE=1 SV=1	10	3	0.983264	1.09813	0.824268	0.920561	0.956556	0.504221
A0A0G2K0Q8	A0A0G2K0Q8_RAT	Sushi domain-containing 2 OS=Rattus norvegicus GN=Susd2 PE=1 SV=1	4	4	1.1168	1.01153	1.02325	0.926799	1.0196	0.648941
A0A0G2K0S1	A0A0G2K0S1_RAT	Calcium-binding and coiled-coil domain-containing protein 1 OS=Rattus norvegicus GN=Calcoco1 PE=1 SV=1	5	5	0.845815	0.843162	0.977974	0.974906	0.910464	0.100304
A0A0G2K0S7	A0A0G2K0S7_RAT	RAP1 GTPase-activating protein 2 OS=Rattus norvegicus GN=Rap1gap2 PE=1 SV=1	6	6	0.663389	0.924301	0.698947	0.973844	0.81512	0.0993838
A0A0G2K0T5	A0A0G2K0T5_RAT	Calcium uptake protein 1, mitochondrial OS=Rattus norvegicus GN=Micu1 PE=1 SV=1	1	1	1.05827	0.923077	1.05984	0.924451	0.991409	0.84003
A0A0G2K0T6	A0A0G2K0T6_RAT	Gamma-synuclein OS=Rattus norvegicus GN=Sncg PE=1 SV=1	5	4	0.648067	0.670719	1.04895	1.08561	0.863337	0.330882
A0A0G2K0V3	A0A0G2K0V3_RAT	3'(2'),5'-bisphosphate nucleotidase 1 OS=Rattus norvegicus GN=Bpnt1 PE=1 SV=1	5	5	0.980263	1.01595	0.984262	1.0201	1.00014	0.989908
A0A0G2K0V4	A0A0G2K0V4_RAT	Rho guanine nucleotide exchange factor 2 OS=Rattus norvegicus GN=Arhgef2 PE=1 SV=1	16	16	1.09753	1.00141	1.08917	0.993781	1.04547	0.19967
A0A0G2K0W3	A0A0G2K0W3_RAT	Protein tweety homolog OS=Rattus norvegicus GN=Ttyh3 PE=1 SV=1	1	1	1.05449	1.061	1.09977	1.10656	1.08046	0.00896861
A0A0G2K0W9	A0A0G2K0W9_RAT	Proteasome subunit alpha type OS=Rattus norvegicus GN=Psma7 PE=1 SV=1	8	8	1.05316	1.07846	1.00996	1.03423	1.04395	0.0563482
A0A0G2K0Y9	A0A0G2K0Y9_RAT	Disks large homolog 3 OS=Rattus norvegicus GN=Dlg3 PE=1 SV=1	9	8	0.874829	0.883227	1.03026	1.04016	0.957119	0.41243
A0A0G2K110	A0A0G2K110_RAT	Eukaryotic translation initiation factor 6 OS=Rattus norvegicus GN=Eif6 PE=1 SV=1	4	4	0.934575	0.954003	0.95234	0.972136	0.953263	0.00889336
A0A0G2K132	A0A0G2K132_RAT	Formin-like 2 OS=Rattus norvegicus GN=Fmnl2 PE=1 SV=1	3	2	0.829545	1.07353	0.710227	0.919118	0.883105	0.224179
A0A0G2K151	A0A0G2K151_RAT	Apolipoprotein E OS=Rattus norvegicus GN=Apoe PE=1 SV=1	11	11	0.907748	0.85475	0.979834	0.922628	0.91624	0.0472522
A0A0G2K161	A0A0G2K161_RAT	Erythrocyte membrane protein band 4.1 OS=Rattus norvegicus GN=Epb41 PE=1 SV=1	2	1	1.06542	1.06258	1.03605	1.03329	1.04934	0.0101997
A0A0G2K167	A0A0G2K167_RAT	Regulator of microtubule dynamics protein 1 OS=Rattus norvegicus GN=Rmdn1 PE=1 SV=1	1	1	1.02337	0.92413	1.06443	0.961209	0.993287	0.844072
A0A0G2K189	A0A0G2K189_RAT	Secernin 3 OS=Rattus norvegicus GN=Scrn3 PE=1 SV=1	2	2	1.09515	1.00808	1.03418	0.951956	1.02234	0.50681
A0A0G2K1C0	A0A0G2K1C0_RAT	Actin-related protein 3 OS=Rattus norvegicus GN=Actr3 PE=1 SV=1	6	4	1.03134	1.03392	1.00339	1.0059	1.01864	0.10525
A0A0G2K1D2	A0A0G2K1D2_RAT	RAP1, GTP-GDP dissociation stimulator 1 (Predicted), isoform CRA_a OS=Rattus norvegicus GN=Rap1gds1 PE=1 SV=1	16	16	1.08996	1.05971	1.03026	1.00167	1.0454	0.0967937
A0A0G2K1F3	A0A0G2K1F3_RAT	Coatomer subunit gamma OS=Rattus norvegicus GN=Copg1 PE=1 SV=1	5	4	0.87424	0.799487	0.979897	0.896109	0.887433	0.0561943
A0A0G2K1G0	A0A0G2K1G0_RAT	BCL2-associated transcription factor 1 OS=Rattus norvegicus GN=Bclaf1 PE=1 SV=1	2	2	1.02552	0.938631	1.08481	0.992901	1.01047	0.754748
A0A0G2K1G8	A0A0G2K1G8_RAT	Solute carrier family 7, member 14 OS=Rattus norvegicus GN=Slc7a14 PE=1 SV=1	2	2	1.03103	1.04235	0.921191	0.931305	0.981467	0.603448
A0A0G2K1I7	A0A0G2K1I7_RAT	FXYD domain-containing ion transport regulator OS=Rattus norvegicus GN=Fxyd6 PE=3 SV=1	1	1	1.04819	0.988636	1.25645	1.18506	1.11959	0.146686
A0A0G2K1K5	A0A0G2K1K5_RAT	Trafficking protein particle complex 11 OS=Rattus norvegicus GN=Trappc11 PE=1 SV=1	1	1	1.18462	1.10678	1.16923	1.0924	1.13826	0.00892731
A0A0G2K1L0	A0A0G2K1L0_RAT	Tenascin C OS=Rattus norvegicus GN=Tnc PE=1 SV=1	5	5	0.949224	0.894947	1.38881	1.3094	1.13559	0.356837
A0A0G2K1L4	A0A0G2K1L4_RAT	RALBP1 associated Eps domain containing protein 2 OS=Rattus norvegicus GN=Reps2 PE=1 SV=1	2	1	0.79564	0.817927	0.922797	0.948646	0.871253	0.0424634
A0A0G2K1L8	A0A0G2K1L8_RAT	Brain acid soluble protein 1 OS=Rattus norvegicus GN=Basp1 PE=1 SV=1	4	4	0.981734	1.07589	0.919711	1.00792	0.996313	0.916431
A0A0G2K1M2	A0A0G2K1M2_RAT	Disks large homolog 1 OS=Rattus norvegicus GN=Dlg1 PE=1 SV=1	7	5	1.04153	1.00152	1.0085	0.969763	1.00533	0.741292
A0A0G2K1M4	A0A0G2K1M4_RAT	Pleckstrin homology domain-containing family G member 5 OS=Rattus norvegicus GN=Plekhg5 PE=4 SV=1	2	2	0.996466	0.893819	1.32332	1.187	1.10015	0.373647
A0A0G2K1P1	A0A0G2K1P1_RAT	Myotubularin-related protein 7 OS=Rattus norvegicus GN=Mtmr7 PE=1 SV=1	2	2	0.909984	1.05253	1.08429	1.25414	1.07524	0.365076
A0A0G2K1R5	A0A0G2K1R5_RAT	CaM kinase-like vesicle-associated protein OS=Rattus norvegicus GN=Camkv PE=1 SV=1	9	8	0.983679	1.04439	1.00192	1.06375	1.02343	0.294722
A0A0G2K1S6	A0A0G2K1S6_RAT	Malic enzyme OS=Rattus norvegicus GN=Me1 PE=1 SV=1	8	8	0.852269	1.09428	0.795317	1.02116	0.940757	0.460285
A0A0G2K1S9	A0A0G2K1S9_RAT	CCM2-scaffolding protein OS=Rattus norvegicus GN=Ccm2 PE=1 SV=1	2	2	0.799622	0.808795	1.04159	1.05354	0.925886	0.369272
A0A0G2K1U9	A0A0G2K1U9_RAT	Immunity-related GTPase Q OS=Rattus norvegicus GN=Irgq PE=1 SV=1	7	7	0.945786	0.967024	0.963099	0.984726	0.965159	0.0222859
A0A0G2K1W1	A0A0G2K1W1_RAT	RAB11 family-interacting protein 5 OS=Rattus norvegicus GN=Rab11fip5 PE=1 SV=1	6	4	0.966122	1.02966	0.980036	1.04449	1.00508	0.806005
A0A0G2K1Y8	A0A0G2K1Y8_RAT	Spectrin alpha chain, non-erythrocytic 1 OS=Rattus norvegicus GN=Sptan1 PE=1 SV=1	117	117	0.872573	0.868558	0.992703	0.988135	0.930492	0.138295
A0A0G2K1Z9	A0A0G2K1Z9_RAT	Histocompatibility 13 (Predicted), isoform CRA_d OS=Rattus norvegicus GN=Hm13 PE=1 SV=1	1	1	0.976577	0.972488	1.01381	1.00957	0.993112	0.568766
A0A0G2K235	A0A0G2K235_RAT	RAB1A, member RAS oncogene family OS=Rattus norvegicus GN=Rab1a PE=1 SV=1	7	3	1.04871	1.08152	0.979221	1.00986	1.02983	0.274078
A0A0G2K261	A0A0G2K261_RAT	Isoleucyl-tRNA synthetase 2, mitochondrial OS=Rattus norvegicus GN=Iars2 PE=1 SV=1	15	15	0.982269	1.05966	0.930349	1.00365	0.99398	0.836459
A0A0G2K273	A0A0G2K273_RAT	Eukaryotic translation initiation factor 3 subunit E OS=Rattus norvegicus GN=LOC100909481 PE=3 SV=1	3	3	1.08835	1.10914	0.96921	0.987722	1.03861	0.352702
A0A0G2K290	A0A0G2K290_RAT	Uncharacterized protein OS=Rattus norvegicus PE=4 SV=1	1	1	1.0828	0.949721	1.06551	0.934557	1.00815	0.845544
A0A0G2K2B3	A0A0G2K2B3_RAT	Far upstream element-binding protein 2 OS=Rattus norvegicus GN=Khsrp PE=1 SV=1	10	9	0.795547	0.754579	1.04998	0.995906	0.899002	0.259875
A0A0G2K2B5	A0A0G2K2B5_RAT	Aspartate-beta-hydroxylase OS=Rattus norvegicus GN=Asph PE=1 SV=1	2	2	0.979087	0.957249	0.846008	0.827138	0.90237	0.0847073
A0A0G2K2C2	A0A0G2K2C2_RAT	GMP synthase [glutamine-hydrolyzing] OS=Rattus norvegicus GN=Gmps PE=1 SV=1	1	1	0.95614	0.886179	1.04605	0.969512	0.964471	0.35753
A0A0G2K2C7	A0A0G2K2C7_RAT	Ubiquitin-specific peptidase 9, X-linked OS=Rattus norvegicus GN=Usp9x PE=1 SV=1	11	11	1.05483	1.01034	1.03182	0.988299	1.02132	0.23202
A0A0G2K2D6	A0A0G2K2D6_RAT	Tubulin polymerization-promoting protein OS=Rattus norvegicus GN=Tppp PE=1 SV=1	6	6	0.945201	0.898646	1.01631	0.966248	0.9566	0.173393
A0A0G2K2F4	A0A0G2K2F4_RAT	Serine and arginine-rich-splicing factor 12 OS=Rattus norvegicus GN=Srsf12 PE=4 SV=1	1	1	0.983204	0.899527	0.944444	0.864066	0.92281	0.0590927
A0A0G2K2I0	A0A0G2K2I0_RAT	Suppressor of zeste 12 homolog (Drosophila) OS=Rattus norvegicus GN=Suz12 PE=1 SV=1	1	1	0.87907	1.67257	0.67907	1.29204	1.13069	0.596145
A0A0G2K2I6	A0A0G2K2I6_RAT	Dedicator of cytokinesis protein 9 OS=Rattus norvegicus GN=Dock9 PE=1 SV=1	1	1	1.24742	1.15238	1.12027	1.03492	1.13875	0.0508237
A0A0G2K2L8	A0A0G2K2L8_RAT	Peripheral plasma membrane protein CASK OS=Rattus norvegicus GN=LOC100910506 PE=1 SV=1	18	18	1.04872	1.05633	1.00554	1.01284	1.03086	0.0932415
A0A0G2K2M9	A0A0G2K2M9_RAT	Serine/arginine repetitive matrix 2 OS=Rattus norvegicus GN=Srrm2 PE=1 SV=1	4	4	1.00758	0.855856	1.07121	0.90991	0.961138	0.479818
A0A0G2K2P3	A0A0G2K2P3_RAT	TNF alpha-induced protein 8 OS=Rattus norvegicus GN=Tnfaip8 PE=4 SV=1	2	2	0.931898	0.780621	0.925388	0.775168	0.853269	0.0434392
A0A0G2K2P6	A0A0G2K2P6_RAT	HBS1-like protein OS=Rattus norvegicus GN=Hbs1l PE=1 SV=1	6	6	1.04207	1.00302	1.04521	1.00604	1.02408	0.123424
A0A0G2K2V3	A0A0G2K2V3_RAT	Ubiquitin-specific peptidase 31 OS=Rattus norvegicus GN=Usp31 PE=3 SV=1	1	1	1.03986	0.99868	1.04536	1.00396	1.02197	0.165114
A0A0G2K2Y2	A0A0G2K2Y2_RAT	WNK lysine deficient protein kinase 3 OS=Rattus norvegicus GN=Wnk3 PE=4 SV=1	3	1	0.587108	0.85101	0.74216	1.07576	0.814009	0.167773
A0A0G2K2Z0	A0A0G2K2Z0_RAT	Echinoderm microtubule-associated protein-like 4 OS=Rattus norvegicus GN=Eml4 PE=1 SV=1	4	4	0.911405	0.968265	0.930754	0.988821	0.949811	0.0646816
A0A0G2K330	A0A0G2K330_RAT	Trifunctional enzyme subunit beta, mitochondrial OS=Rattus norvegicus GN=Hadhb PE=1 SV=1	5	5	0.986829	1.03179	0.899837	0.940836	0.964824	0.305398
A0A0G2K336	A0A0G2K336_RAT	Aquaporin-4 OS=Rattus norvegicus GN=Aqp4 PE=1 SV=1	1	1	0.935854	0.96957	0.998312	1.03428	0.984503	0.512781
A0A0G2K350	A0A0G2K350_RAT	NSF attachment protein gamma OS=Rattus norvegicus GN=Napg PE=1 SV=1	9	9	1.00915	0.900746	1.09718	0.979315	0.996597	0.938441
A0A0G2K366	A0A0G2K366_RAT	Ribosomal protein S6 kinase OS=Rattus norvegicus GN=Rps6ka5 PE=1 SV=1	2	2	0.54023	0.484536	1.17241	1.05155	0.812182	0.362297
A0A0G2K3B0	A0A0G2K3B0_RAT	Growth factor receptor-bound protein 14 OS=Rattus norvegicus GN=Grb14 PE=1 SV=1	1	1	0.977011	0.98329	0.947637	0.953728	0.965417	0.0284033
A0A0G2K3H2	A0A0G2K3H2_RAT	Dedicator of cytokinesis 7 OS=Rattus norvegicus GN=Dock7 PE=1 SV=1	1	1	0.711044	0.961145	0.729198	0.985685	0.846768	0.128013
A0A0G2K3I1	A0A0G2K3I1_RAT	High affinity cationic amino acid transporter 1 OS=Rattus norvegicus GN=Slc7a1 PE=4 SV=1	2	2	0.918328	0.923674	0.915756	0.921087	0.919711	2.13311e-05
A0A0G2K3I9	A0A0G2K3I9_RAT	Dual-specificity phosphatase 3 OS=Rattus norvegicus GN=Dusp3 PE=1 SV=1	3	3	1.03958	1.02113	1.02848	1.01022	1.02485	0.02761
A0A0G2K3J4	A0A0G2K3J4_RAT	A-kinase anchor protein SPHKAP OS=Rattus norvegicus GN=Sphkap PE=1 SV=1	5	5	0.903002	0.841463	0.999615	0.931492	0.918893	0.0899395
A0A0G2K3K2	A0A0G2K3K2_RAT	Actin, cytoplasmic 1 OS=Rattus norvegicus GN=Actb PE=1 SV=1	9	9	1.0732	1.06281	0.968747	0.959373	1.01603	0.631673
A0A0G2K3L8	A0A0G2K3L8_RAT	WD repeat and FYVE domain-containing 1 OS=Rattus norvegicus GN=Wdfy1 PE=1 SV=1	3	3	1.18304	1.08665	0.936391	0.860095	1.01654	0.834769
A0A0G2K3Q5	A0A0G2K3Q5_RAT	Neuronal cell adhesion molecule OS=Rattus norvegicus GN=Nrcam PE=1 SV=1	15	2	0.949756	0.932892	1.02138	1.00325	0.976818	0.352328
A0A0G2K3Q6	A0A0G2K3Q6_RAT	Fructose-bisphosphate aldolase OS=Rattus norvegicus GN=Aldoc PE=1 SV=1	19	18	1.00213	1.01288	0.945425	0.955567	0.979	0.2983
A0A0G2K3S6	A0A0G2K3S6_RAT	RNA binding motif protein 10, isoform CRA_a OS=Rattus norvegicus GN=Rbm10 PE=1 SV=1	3	3	0.972156	0.937626	0.99012	0.954952	0.963714	0.0486606
A0A0G2K3S9	A0A0G2K3S9_RAT	Solute carrier family 24 member 4 OS=Rattus norvegicus GN=Slc24a4 PE=3 SV=1	1	1	0.731405	0.759657	0.938017	0.974249	0.850832	0.0937549
A0A0G2K3V4	A0A0G2K3V4_RAT	O-linked N-acetylglucosamine (GlcNAc) transferase (UDP-N-acetylglucosamine:polypeptide-N-acetylglucosaminyl transferase), isoform CRA_a OS=Rattus norvegicus GN=Ogt PE=1 SV=1	6	6	0.971578	1.0533	0.993303	1.07685	1.02376	0.407649
A0A0G2K3V9	A0A0G2K3V9_RAT	Caseinolytic peptidase B protein homolog OS=Rattus norvegicus GN=Clpb PE=1 SV=1	3	3	1.01088	0.911196	0.996676	0.898393	0.954286	0.211115
A0A0G2K3W1	A0A0G2K3W1_RAT	von Willebrand factor A domain-containing 8 OS=Rattus norvegicus GN=Vwa8 PE=1 SV=1	1	1	1.11202	1.04359	1.14754	1.07692	1.09502	0.0239866
A0A0G2K3Y8	A0A0G2K3Y8_RAT	60S ribosomal protein L11 OS=Rattus norvegicus GN=Rpl11 PE=1 SV=1	2	2	1.01771	1.12344	0.987157	1.08971	1.05451	0.181656
A0A0G2K3Z5	A0A0G2K3Z5_RAT	Acyl-CoA-binding domain-containing protein 5 OS=Rattus norvegicus GN=LOC100910957 PE=4 SV=1	1	1	0.863342	0.855584	0.922927	0.914634	0.889122	0.00767043
A0A0G2K3Z9	A0A0G2K3Z9_RAT	Uncharacterized protein OS=Rattus norvegicus PE=4 SV=1	4	4	1.02892	1.05892	1.00815	1.03755	1.03338	0.0502592
A0A0G2K435	A0A0G2K435_RAT	DnaJ heat shock protein family (Hsp40) member C7 OS=Rattus norvegicus GN=Dnajc7 PE=1 SV=1	4	4	1.02303	0.964997	1.04223	0.983102	1.00334	0.862754
A0A0G2K437	A0A0G2K437_RAT	Autocrine motility factor receptor OS=Rattus norvegicus GN=Amfr PE=1 SV=1	3	3	0.911348	0.97934	0.895594	0.96241	0.937173	0.0517498
A0A0G2K459	A0A0G2K459_RAT	Mitochondrial carrier 2 OS=Rattus norvegicus GN=Mtch2 PE=1 SV=1	3	3	1.01373	1.07222	1.06071	1.12191	1.06715	0.0566146
A0A0G2K464	A0A0G2K464_RAT	Secretory carrier-associated membrane protein OS=Rattus norvegicus GN=Scamp5 PE=1 SV=1	2	2	1.03267	1.082	0.949526	0.994886	1.01477	0.635808
A0A0G2K490	A0A0G2K490_RAT	TRAF2 and NCK-interacting kinase OS=Rattus norvegicus GN=Tnik PE=1 SV=1	15	10	1.01119	0.913555	1.0886	0.983495	0.999211	0.983977
A0A0G2K4A0	A0A0G2K4A0_RAT	RAB11 family-interacting protein 5 OS=Rattus norvegicus GN=Rab11fip5 PE=1 SV=1	5	3	1.10323	1.05972	1.00411	0.964507	1.03289	0.360022
A0A0G2K4E8	A0A0G2K4E8_RAT	R3H domain-containing 2 OS=Rattus norvegicus GN=R3hdm2 PE=1 SV=1	1	1	0.862955	0.763981	0.914347	0.809479	0.83769	0.0155564
A0A0G2K4G3	A0A0G2K4G3_RAT	NEDD8 OS=Rattus norvegicus GN=Nedd8 PE=1 SV=1	1	1	0.987919	1.08333	0.991037	1.08675	1.03726	0.269884
A0A0G2K4N7	A0A0G2K4N7_RAT	Membrane palmitoylated protein 6 OS=Rattus norvegicus GN=Mpp6 PE=1 SV=1	10	8	1.0278	1.15512	0.946734	1.06402	1.04842	0.343998
A0A0G2K4R1	A0A0G2K4R1_RAT	Protein phosphatase 1, regulatory subunit 12C OS=Rattus norvegicus GN=Ppp1r12c PE=1 SV=1	4	4	0.819742	0.743191	1.08155	0.980545	0.906256	0.308114
A0A0G2K4T3	A0A0G2K4T3_RAT	Arf-GAP with coiled-coil, ANK repeat and PH domain-containing protein 2 OS=Rattus norvegicus GN=Acap2 PE=1 SV=1	3	3	1.19136	1.07821	1.00617	0.910615	1.04659	0.488854
A0A0G2K4T7	A0A0G2K4T7_RAT	General transcription factor II-I OS=Rattus norvegicus GN=Gtf2i PE=1 SV=1	4	4	0.98648	0.923239	1.02208	0.956558	0.97209	0.277398
A0A0G2K4T8	A0A0G2K4T8_RAT	Mitochondrial intermediate peptidase OS=Rattus norvegicus GN=Mipep PE=1 SV=1	1	1	1.03399	1.25645	1.11048	1.3494	1.18758	0.0774785
A0A0G2K4U4	A0A0G2K4U4_RAT	Voltage-dependent L-type calcium channel subunit beta-1 OS=Rattus norvegicus GN=Cacnb1 PE=1 SV=1	5	2	1.07241	1.01417	0.918851	0.868949	0.968594	0.542778
A0A0G2K4U6	A0A0G2K4U6_RAT	Interleukin enhancer-binding factor 3 OS=Rattus norvegicus GN=Ilf3 PE=1 SV=1	8	5	0.989836	0.951165	0.990422	0.951728	0.970788	0.0792927
A0A0G2K4U7	A0A0G2K4U7_RAT	Microtubule-associated scaffold protein 2 OS=Rattus norvegicus GN=Mtus2 PE=1 SV=1	1	1	0.79907	0.78162	1.07163	1.04823	0.925136	0.408224
A0A0G2K4X8	A0A0G2K4X8_RAT	S-phase kinase-associated protein 1 OS=Rattus norvegicus GN=Skp1 PE=1 SV=1	5	5	0.717901	0.681466	1.00847	0.957286	0.84128	0.150927
A0A0G2K4Y7	A0A0G2K4Y7_RAT	Unconventional myosin-Va OS=Rattus norvegicus GN=Myo5a PE=1 SV=1	31	31	1.11069	1.0603	1.03215	0.98532	1.04712	0.170357
A0A0G2K502	A0A0G2K502_RAT	Malic enzyme OS=Rattus norvegicus GN=Me2 PE=1 SV=1	4	3	0.962514	1.02725	0.925028	0.987239	0.975507	0.336772
A0A0G2K528	A0A0G2K528_RAT	Syntaxin 16 OS=Rattus norvegicus GN=Stx16 PE=1 SV=1	3	3	0.983442	0.965738	1.50857	1.48142	1.23479	0.216354
A0A0G2K532	A0A0G2K532_RAT	Leucine-rich repeat and fibronectin type-III domain-containing protein 5 OS=Rattus norvegicus GN=Lrfn5 PE=4 SV=1	2	2	1.02732	1.12777	1.02896	1.12957	1.07841	0.0737009
A0A0G2K543	A0A0G2K543_RAT	C2 calcium-dependent domain-containing 5 OS=Rattus norvegicus GN=C2cd5 PE=1 SV=1	6	6	0.974643	0.955711	1.09429	1.07304	1.02442	0.532211
A0A0G2K548	A0A0G2K548_RAT	A-kinase-anchoring protein 9 OS=Rattus norvegicus GN=Akap9 PE=1 SV=1	4	4	0.822747	0.759891	1.06056	0.979536	0.905684	0.266553
A0A0G2K562	A0A0G2K562_RAT	Disintegrin and metalloproteinase domain-containing protein 10 OS=Rattus norvegicus GN=Adam10 PE=1 SV=1	1	1	1.07642	0.986428	0.984005	0.901737	0.987148	0.742549
A0A0G2K598	A0A0G2K598_RAT	Transforming, acidic coiled-coil-containing protein 2 OS=Rattus norvegicus GN=Tacc2 PE=1 SV=1	3	1	0.970033	0.934396	1.03327	0.995314	0.983254	0.480354
A0A0G2K5B0	A0A0G2K5B0_RAT	TBC1 domain family, member 24 OS=Rattus norvegicus GN=Tbc1d24 PE=1 SV=1	6	6	1.0078	1.01661	0.94729	0.955565	0.981817	0.380299
A0A0G2K5C6	A0A0G2K5C6_RAT	Microtubule-associated protein 1A OS=Rattus norvegicus GN=Map1a PE=1 SV=1	56	2	0.852715	0.856576	0.980089	0.984526	0.918476	0.113999
A0A0G2K5C8	A0A0G2K5C8_RAT	Stromal interaction molecule 1 OS=Rattus norvegicus GN=Stim1 PE=1 SV=1	4	4	0.968723	0.967462	0.897915	0.896746	0.932711	0.0459544
A0A0G2K5D7	A0A0G2K5D7_RAT	Sperm antigen with calponin homology and coiled-coil domains 1 OS=Rattus norvegicus GN=Specc1 PE=1 SV=1	5	5	0.768131	0.852608	1.11236	1.23469	0.991948	0.945831
A0A0G2K5E4	A0A0G2K5E4_RAT	DnaJ heat shock protein family (Hsp40) member A3 OS=Rattus norvegicus GN=Dnaja3 PE=1 SV=1	6	6	1.03738	0.998182	0.949528	0.913648	0.974685	0.419808
A0A0G2K5E6	A0A0G2K5E6_RAT	60S ribosomal protein L30-like OS=Rattus norvegicus GN=LOC108351936 PE=4 SV=1	2	2	1.0154	1.10959	0.985008	1.07638	1.04659	0.198423
A0A0G2K5F1	A0A0G2K5F1_RAT	LRP16 protein OS=Rattus norvegicus GN=Macrod1 PE=1 SV=1	3	3	0.975385	0.964992	0.956923	0.946728	0.961007	0.00767143
A0A0G2K5L2	A0A0G2K5L2_RAT	Mitochondrial glutamate carrier 1-like OS=Rattus norvegicus GN=LOC100911440 PE=1 SV=1	9	7	0.979995	1.00356	1.03885	1.06383	1.02156	0.329605
A0A0G2K5N6	A0A0G2K5N6_RAT	Rho-associated protein kinase OS=Rattus norvegicus GN=Rock2 PE=1 SV=1	20	20	1.00597	1.01163	0.975404	0.98089	0.993475	0.520663
A0A0G2K5P9	A0A0G2K5P9_RAT	Propionyl-CoA carboxylase alpha chain, mitochondrial OS=Rattus norvegicus GN=Pcca PE=1 SV=1	8	8	0.992342	1.03998	1.0139	1.06257	1.0272	0.173386
A0A0G2K5Q8	A0A0G2K5Q8_RAT	Secretory carrier-associated membrane protein OS=Rattus norvegicus GN=Clk2 PE=1 SV=1	3	3	0.989398	0.951344	1.03663	0.996756	0.993531	0.735835
A0A0G2K5U9	A0A0G2K5U9_RAT	Alpha-actinin-4 OS=Rattus norvegicus GN=Actn4 PE=1 SV=1	32	18	1.01617	1.02208	0.985321	0.991046	1.00365	0.714618
A0A0G2K5X6	A0A0G2K5X6_RAT	Tyrosine-protein kinase receptor OS=Rattus norvegicus GN=Ntrk2 PE=1 SV=1	6	5	0.966	0.930717	1.01651	0.979383	0.973153	0.227123
A0A0G2K5Y1	A0A0G2K5Y1_RAT	RCG20801, isoform CRA_c OS=Rattus norvegicus GN=Vipas39 PE=1 SV=1	4	4	0.942182	0.920753	1.13636	1.11052	1.02745	0.656685
A0A0G2K613	A0A0G2K613_RAT	Uncharacterized protein OS=Rattus norvegicus PE=4 SV=1	2	2	0.771979	0.834936	0.990616	1.0714	0.917233	0.316047
A0A0G2K617	A0A0G2K617_RAT	RWD domain-containing protein 4 OS=Rattus norvegicus GN=Rwdd4 PE=1 SV=1	1	1	0.751082	0.886335	0.926407	1.09323	0.914264	0.310705
A0A0G2K657	A0A0G2K657_RAT	Opioid-binding protein/cell adhesion molecule OS=Rattus norvegicus GN=Opcml PE=4 SV=1	4	3	1.16772	1.24709	0.952467	1.01721	1.09612	0.250003
A0A0G2K658	A0A0G2K658_RAT	Carbonyl reductase [NADPH] 1 OS=Rattus norvegicus GN=LOC102556347 PE=1 SV=1	8	8	0.809549	0.918818	0.968604	1.09934	0.949078	0.459082
A0A0G2K670	A0A0G2K670_RAT	Voltage-gated potassium channel subunit beta-2 OS=Rattus norvegicus GN=Kcnab2 PE=1 SV=1	5	5	1.08392	1.10598	0.947029	0.966299	1.02581	0.56807
A0A0G2K677	A0A0G2K677_RAT	Spectrin beta chain OS=Rattus norvegicus GN=Sptbn4 PE=1 SV=1	30	26	0.974756	0.93153	1.02588	0.980384	0.978137	0.339545
A0A0G2K681	A0A0G2K681_RAT	CAP-Gly domain-containing linker protein 1 OS=Rattus norvegicus GN=Clip1 PE=1 SV=1	17	14	0.905961	0.86078	1.02006	0.969192	0.938999	0.179634
A0A0G2K694	A0A0G2K694_RAT	RalA-binding protein 1 OS=Rattus norvegicus GN=Ralbp1 PE=1 SV=1	4	4	0.930141	0.9875	0.835165	0.886667	0.909868	0.068628
A0A0G2K6D5	A0A0G2K6D5_RAT	Pitrilysin metallopeptidase 1 OS=Rattus norvegicus GN=Pitrm1 PE=1 SV=1	6	6	1.03578	1.02737	1.02147	1.01318	1.02445	0.014357
A0A0G2K6E5	A0A0G2K6E5_RAT	G protein-coupled receptor kinase OS=Rattus norvegicus GN=Grk6 PE=1 SV=1	3	3	0.951995	1.13439	0.987276	1.17643	1.06252	0.336626
A0A0G2K6F2	A0A0G2K6F2_RAT	CUB and Sushi multiple domains 2 OS=Rattus norvegicus GN=Csmd2 PE=4 SV=1	7	7	1.0864	1.08218	0.982914	0.979091	1.03265	0.353899
A0A0G2K6G2	A0A0G2K6G2_RAT	Adipocyte plasma membrane-associated protein OS=Rattus norvegicus GN=Apmap PE=1 SV=1	3	3	1.01401	0.990944	0.938578	0.917228	0.96519	0.218992
A0A0G2K6I5	A0A0G2K6I5_RAT	Transgelin OS=Rattus norvegicus GN=Tagln3 PE=1 SV=1	6	6	1.08795	1.14342	1.01578	1.06756	1.07868	0.0585356
A0A0G2K6R9	A0A0G2K6R9_RAT	Ankyrin 2 OS=Rattus norvegicus GN=Ank2 PE=1 SV=1	83	3	0.965075	0.987889	1.01756	1.04161	1.00303	0.867913
A0A0G2K6T9	A0A0G2K6T9_RAT	Protocadherin 1 OS=Rattus norvegicus GN=Pcdh1 PE=1 SV=1	11	11	0.942294	0.937218	1.0067	1.00127	0.971871	0.227702
A0A0G2K6U1	A0A0G2K6U1_RAT	Vesicle-fusing ATPase OS=Rattus norvegicus GN=Nsf PE=1 SV=1	34	34	1.00953	1.03983	1.00409	1.03423	1.02192	0.0898987
A0A0G2K6V0	A0A0G2K6V0_RAT	Carboxylic ester hydrolase OS=Rattus norvegicus GN=Ache PE=3 SV=1	2	2	1.14806	1.12259	1.03224	1.00934	1.07806	0.104054
A0A0G2K6W6	A0A0G2K6W6_RAT	DIS3-like exonuclease 2 OS=Rattus norvegicus GN=Dis3l2 PE=1 SV=1	8	8	0.947347	0.897362	0.941114	0.891457	0.91932	0.0114286
A0A0G2K6X6	A0A0G2K6X6_RAT	Non-specific serine/threonine protein kinase OS=Rattus norvegicus GN=Mark2 PE=1 SV=1	12	9	1.0159	1.0095	1.14252	1.13533	1.07581	0.129314
A0A0G2K6X9	A0A0G2K6X9_RAT	Adenosine kinase OS=Rattus norvegicus GN=Adk PE=1 SV=1	6	6	1.13352	1.10593	0.952958	0.929764	1.03054	0.598308
A0A0G2K712	A0A0G2K712_RAT	TBC1 domain family, member 5 OS=Rattus norvegicus GN=Tbc1d5 PE=1 SV=1	1	1	1.03796	0.969605	1.13774	1.06282	1.05203	0.230786
A0A0G2K714	A0A0G2K714_RAT	Endophilin-B1 OS=Rattus norvegicus GN=Sh3glb1 PE=1 SV=1	5	4	1.17885	1.13158	0.996084	0.95614	1.06566	0.305147
A0A0G2K717	A0A0G2K717_RAT	CCR4-NOT transcription complex, subunit 2 OS=Rattus norvegicus GN=Cnot2 PE=1 SV=1	1	1	1.06537	0.906767	1.0053	0.855639	0.958269	0.442764
A0A0G2K719	A0A0G2K719_RAT	DEAD-box helicase 3, X-linked OS=Rattus norvegicus GN=Ddx3x PE=1 SV=1	11	10	1.05356	1.05319	1.07819	1.07781	1.06569	0.00268247
A0A0G2K737	A0A0G2K737_RAT	Thioredoxin-like protein 1 OS=Rattus norvegicus GN=Txnl1 PE=1 SV=1	3	3	1.00694	0.95082	1.08912	1.02842	1.01882	0.557097
A0A0G2K751	A0A0G2K751_RAT	DnaJ homolog subfamily C member 8 OS=Rattus norvegicus GN=Dnajc8 PE=1 SV=1	1	1	0.878661	1.02539	0.841841	0.982422	0.932079	0.212718
A0A0G2K756	A0A0G2K756_RAT	Acyl-Coenzyme A binding domain containing 3 OS=Rattus norvegicus GN=Acbd3 PE=1 SV=1	4	4	0.975765	0.9375	0.88074	0.846201	0.910052	0.0526886
A0A0G2K761	A0A0G2K761_RAT	Cullin 2 OS=Rattus norvegicus GN=Cul2 PE=1 SV=1	4	4	1.06162	1.07919	1.136	1.15481	1.10791	0.0167908
A0A0G2K777	A0A0G2K777_RAT	Ras homolog family member T1 OS=Rattus norvegicus GN=Rhot1 PE=1 SV=1	7	6	1.07875	1.02201	1.0289	0.974772	1.02611	0.307293
A0A0G2K782	A0A0G2K782_RAT	Zinc finger, C2HC-type-containing 1A OS=Rattus norvegicus GN=Zc2hc1a PE=1 SV=1	5	5	0.978241	0.995154	0.910004	0.925737	0.952284	0.101529
A0A0G2K785	A0A0G2K785_RAT	Glycerol kinase OS=Rattus norvegicus GN=Gk PE=1 SV=1	9	7	1.00443	1.0127	0.97426	0.98228	0.993416	0.519795
A0A0G2K7A6	A0A0G2K7A6_RAT	Transporter OS=Rattus norvegicus GN=Slc6a7 PE=1 SV=1	1	1	0.888449	0.910049	1.04272	1.06807	0.977323	0.653036
A0A0G2K7C4	A0A0G2K7C4_RAT	Casein kinase I isoform gamma-1 OS=Rattus norvegicus GN=Csnk1g1 PE=1 SV=1	4	2	1.01606	1.06714	1.01355	1.0645	1.04031	0.0716803
A0A0G2K7G7	A0A0G2K7G7_RAT	Septin-8 OS=Rattus norvegicus GN=Sept8 PE=1 SV=1	9	6	0.931711	0.942565	1.09272	1.10545	1.01811	0.724988
A0A0G2K7J0	A0A0G2K7J0_RAT	Long-chain-fatty-acid--CoA ligase ACSBG1 OS=Rattus norvegicus GN=Acsbg1 PE=1 SV=1	10	10	0.97636	0.98632	1.11216	1.1235	1.04958	0.298461
A0A0G2K7L2	A0A0G2K7L2_RAT	Immunoglobulin superfamily, member 3 OS=Rattus norvegicus GN=Igsf3 PE=4 SV=1	1	1	0.948429	1.16618	0.799052	0.982507	0.974042	0.753441
A0A0G2K7L4	A0A0G2K7L4_RAT	Inositol-tetrakisphosphate 1-kinase OS=Rattus norvegicus GN=Itpk1 PE=1 SV=1	3	3	1.04345	0.989845	1.02204	0.969534	1.00622	0.730741
A0A0G2K7N9	A0A0G2K7N9_RAT	Rho-GTPase-activating protein 5 OS=Rattus norvegicus GN=Arhgap5 PE=1 SV=1	3	3	1.1517	1.02053	1.04598	0.926853	1.03627	0.489934
A0A0G2K7P2	A0A0G2K7P2_RAT	PHD finger protein 14 OS=Rattus norvegicus GN=Phf14 PE=1 SV=1	1	1	0.917829	0.850575	0.975194	0.903736	0.911833	0.0411444
A0A0G2K7P9	A0A0G2K7P9_RAT	Neural cell adhesion molecule 2 OS=Rattus norvegicus GN=Ncam2 PE=1 SV=1	19	19	1.0194	1.02942	1.02033	1.03036	1.02488	0.00335194
A0A0G2K7S6	A0A0G2K7S6_RAT	WD repeat-containing protein 44 OS=Rattus norvegicus GN=Wdr44 PE=1 SV=1	12	12	0.919709	0.922742	0.920883	0.923919	0.921813	3.82437e-06
A0A0G2K7T6	A0A0G2K7T6_RAT	Nuclear pore complex protein Nup155 OS=Rattus norvegicus GN=Nup155 PE=1 SV=1	1	1	1.05782	1.09123	1.17007	1.20702	1.13153	0.0316103
A0A0G2K7W4	A0A0G2K7W4_RAT	Mitogen-activated protein kinase kinase kinase kinase 4 OS=Rattus norvegicus GN=Map4k4 PE=1 SV=1	6	1	0.867925	0.867925	0.81761	0.81761	0.842767	0.00168642
A0A0G2K7W6	A0A0G2K7W6_RAT	Similar to 60S ribosomal protein L27a OS=Rattus norvegicus GN=RGD1562402 PE=3 SV=1	2	2	1.02484	0.946915	1.03727	0.958393	0.991855	0.745565
A0A0G2K7X2	A0A0G2K7X2_RAT	Tnf receptor-associated factor 3 OS=Rattus norvegicus GN=Traf3 PE=4 SV=1	4	4	1.24703	1.10994	1.24941	1.11205	1.17961	0.0200873
A0A0G2K7X3	A0A0G2K7X3_RAT	Nuclear ubiquitous casein and cyclin-dependent kinase substrate 1 OS=Rattus norvegicus GN=Nucks1 PE=1 SV=1	1	1	0.647996	0.6875	0.930468	0.987193	0.813289	0.116111
A0A0G2K7Y2	A0A0G2K7Y2_RAT	Oxidation resistance protein 1 OS=Rattus norvegicus GN=Oxr1 PE=1 SV=1	21	4	0.902583	0.978104	1.04224	1.12944	1.01309	0.803338
A0A0G2K808	A0A0G2K808_RAT	ArfGAP with SH3 domain, ankyrin repeat and PH domain 2 OS=Rattus norvegicus GN=Asap2 PE=1 SV=1	4	4	1.11636	1.07966	1.01062	0.977402	1.04601	0.242293
A0A0G2K824	A0A0G2K824_RAT	Mannose-1-phosphate guanyltransferase alpha OS=Rattus norvegicus GN=Gmppa PE=1 SV=1	1	1	0.92	1.32692	1.27556	1.83974	1.34056	0.122277
A0A0G2K847	A0A0G2K847_RAT	ArfGAP with GTPase domain, ankyrin repeat and PH domain 1 OS=Rattus norvegicus GN=Agap1 PE=4 SV=1	3	2	0.906425	0.788578	0.884078	0.769137	0.837055	0.017475
A0A0G2K857	A0A0G2K857_RAT	Kinesin-like protein OS=Rattus norvegicus GN=Kifc2 PE=3 SV=2	1	1	0.919606	0.927213	0.930271	0.937965	0.928764	0.000331136
A0A0G2K865	A0A0G2K865_RAT	Tumor protein D52 OS=Rattus norvegicus GN=Tpd52 PE=1 SV=1	4	4	0.841303	0.879378	1.00753	1.05313	0.945335	0.358672
A0A0G2K872	A0A0G2K872_RAT	Cell adhesion molecule 3 OS=Rattus norvegicus GN=Cadm3 PE=1 SV=1	4	4	0.947685	1.09119	1.03057	1.18663	1.06402	0.29319
A0A0G2K8D6	A0A0G2K8D6_RAT	DCN1-like protein OS=Rattus norvegicus GN=Dcun1d1 PE=1 SV=1	4	3	0.980044	0.992805	0.897683	0.909371	0.944976	0.107458
A0A0G2K8E7	A0A0G2K8E7_RAT	Lysophospholipase D GDPD1 OS=Rattus norvegicus GN=Gdpd1 PE=1 SV=1	3	3	1.00219	0.950306	0.938818	0.890211	0.945382	0.0979337
A0A0G2K8G0	A0A0G2K8G0_RAT	Adenomatous polyposis coli protein OS=Rattus norvegicus GN=Apc PE=1 SV=1	3	3	1.00455	0.868369	1.04318	0.901768	0.954466	0.351745
A0A0G2K8H0	A0A0G2K8H0_RAT	Caprin-1 OS=Rattus norvegicus GN=Caprin1 PE=1 SV=1	3	3	0.717314	0.740876	1.08834	1.12409	0.917654	0.505644
A0A0G2K8I5	A0A0G2K8I5_RAT	Protocadherin 19 OS=Rattus norvegicus GN=Pcdh19 PE=4 SV=1	1	1	0.974886	0.902748	0.986301	0.913319	0.944314	0.0784262
A0A0G2K8M7	A0A0G2K8M7_RAT	Tumor protein D52-like 1 OS=Rattus norvegicus GN=Tpd52l1 PE=4 SV=1	3	3	0.89816	0.854807	1.05235	1.00156	0.951719	0.366727
A0A0G2K8P3	A0A0G2K8P3_RAT	E3 ubiquitin-protein ligase OS=Rattus norvegicus GN=Nedd4 PE=1 SV=1	4	2	0.82361	0.892467	1.02426	1.1099	0.962559	0.601673
A0A0G2K8P5	A0A0G2K8P5_RAT	Stathmin OS=Rattus norvegicus GN=Stmn3 PE=1 SV=1	3	3	0.948561	0.938219	1.03582	1.02453	0.986784	0.636852
A0A0G2K8R3	A0A0G2K8R3_RAT	LIM domain 7 OS=Rattus norvegicus GN=Lmo7 PE=1 SV=1	11	11	0.955486	0.925824	1.03572	1.00357	0.980152	0.476982
A0A0G2K8S6	A0A0G2K8S6_RAT	Glucosidase 1 OS=Rattus norvegicus GN=LOC103692171 PE=1 SV=1	2	2	1.06153	1.08375	0.975248	0.995668	1.02905	0.343883
A0A0G2K8U5	A0A0G2K8U5_RAT	Leucine-rich repeat-containing 49 OS=Rattus norvegicus GN=Lrrc49 PE=4 SV=1	1	1	1.04195	1.08327	1.00381	1.04362	1.04316	0.0763052
A0A0G2K8V2	A0A0G2K8V2_RAT	Vinculin OS=Rattus norvegicus GN=Vcl PE=1 SV=1	27	27	0.881587	0.968889	0.946276	1.03998	0.959184	0.300181
A0A0G2K8W9	A0A0G2K8W9_RAT	Spectrin beta chain OS=Rattus norvegicus GN=Sptbn1 PE=1 SV=1	80	69	1.026	1.0139	0.984699	0.973089	0.999423	0.965616
A0A0G2K904	A0A0G2K904_RAT	RCG56631, isoform CRA_d OS=Rattus norvegicus GN=Sltm PE=1 SV=1	2	2	0.962856	0.963651	1.13042	1.13135	1.04707	0.402459
A0A0G2K926	A0A0G2K926_RAT	Alpha-1-inhibitor III OS=Rattus norvegicus GN=LOC297568 PE=1 SV=1	3	3	1.12568	1.4198	0.850571	1.07281	1.11721	0.390789
A0A0G2K931	A0A0G2K931_RAT	Phosphoserine aminotransferase OS=Rattus norvegicus GN=Psat1 PE=1 SV=1	7	7	1.05073	1.05166	1.03898	1.03991	1.04532	0.000914561
A0A0G2K948	A0A0G2K948_RAT	Double PHD fingers 2 OS=Rattus norvegicus GN=Dpf2 PE=1 SV=1	1	1	0.762097	0.724138	1.04032	0.988506	0.878766	0.22426
A0A0G2K952	A0A0G2K952_RAT	Ubiquitin-specific peptidase 32 OS=Rattus norvegicus GN=Usp32 PE=1 SV=1	2	2	0.924039	1.08046	1.36372	1.59457	1.2407	0.204569
A0A0G2K999	A0A0G2K999_RAT	Sidekick cell adhesion molecule 2 OS=Rattus norvegicus GN=Sdk2 PE=1 SV=1	7	7	0.821968	0.888922	0.894354	0.967206	0.893113	0.0367262
A0A0G2K9A2	A0A0G2K9A2_RAT	Arp2/3 complex 34 kDa subunit OS=Rattus norvegicus GN=Arpc2 PE=1 SV=1	7	7	0.984489	0.988381	0.933215	0.936905	0.960748	0.0776893
A0A0G2K9C5	A0A0G2K9C5_RAT	Numb-like protein OS=Rattus norvegicus GN=Numbl PE=1 SV=1	9	7	0.956652	0.90953	0.941291	0.894926	0.9256	0.0134554
A0A0G2K9E0	A0A0G2K9E0_RAT	Ribonuclease inhibitor OS=Rattus norvegicus GN=Rnh1 PE=1 SV=1	11	11	0.898068	0.882374	1.12649	1.1068	1.00343	0.961524
A0A0G2K9E5	A0A0G2K9E5_RAT	Leucyl-tRNA synthetase 2, mitochondrial OS=Rattus norvegicus GN=Lars2 PE=1 SV=1	2	2	1.01431	0.881492	1.07071	0.930505	0.974253	0.585366
A0A0G2K9F2	A0A0G2K9F2_RAT	Nuclear export mediator factor OS=Rattus norvegicus GN=Nemf PE=1 SV=1	2	2	0.988845	0.960526	0.831076	0.807276	0.896931	0.10851
A0A0G2K9F9	A0A0G2K9F9_RAT	Coronin OS=Rattus norvegicus GN=Coro7 PE=1 SV=1	8	8	0.963976	0.945081	1.01169	0.991864	0.978154	0.234956
A0A0G2K9G3	A0A0G2K9G3_RAT	Mitochondrial ribosomal protein S24 OS=Rattus norvegicus GN=Mrps24 PE=1 SV=1	1	1	1.07937	1.06527	1.03175	1.01828	1.04867	0.0418052
A0A0G2K9H8	A0A0G2K9H8_RAT	ADP-ribosylation factor 3 OS=Rattus norvegicus GN=Arf3 PE=3 SV=1	5	1	1.03504	1.01022	0.970717	0.947441	0.990853	0.672753
A0A0G2K9J0	A0A0G2K9J0_RAT	Tetratricopeptide repeat, ankyrin repeat and coiled-coil-containing 2 OS=Rattus norvegicus GN=Tanc2 PE=1 SV=1	5	5	1.09565	1.04686	1.10713	1.05783	1.07687	0.013165
A0A0G2K9J2	A0A0G2K9J2_RAT	ATPase H+-transporting V1 subunit H OS=Rattus norvegicus GN=Atp6v1h PE=1 SV=1	7	7	1.08576	1.10456	1.03507	1.05299	1.06959	0.021277
A0A0G2K9L2	A0A0G2K9L2_RAT	Target of myb1-like 2 membrane-trafficking protein OS=Rattus norvegicus GN=Tom1l2 PE=1 SV=1	10	10	0.939367	0.817021	0.986196	0.857751	0.900084	0.0800104
A0A0G2K9M4	A0A0G2K9M4_RAT	WD repeat and FYVE domain-containing 3 OS=Rattus norvegicus GN=Wdfy3 PE=1 SV=1	8	8	0.933628	0.975005	0.970837	1.01386	0.973333	0.202451
A0A0G2K9Q3	A0A0G2K9Q3_RAT	N-alpha-acetyltransferase 25, NatB auxiliary subunit OS=Rattus norvegicus GN=Naa25 PE=1 SV=1	1	1	0.933646	0.861361	0.9758	0.900252	0.917765	0.0431292
A0A0G2K9Q6	A0A0G2K9Q6_RAT	Calcium-transporting ATPase OS=Rattus norvegicus GN=Atp2b3 PE=1 SV=1	21	9	1.02328	0.951958	1.0723	0.997562	1.01127	0.684059
A0A0G2K9T4	A0A0G2K9T4_RAT	Microtubule-actin cross-linking factor 1 OS=Rattus norvegicus GN=Macf1 PE=1 SV=1	85	1	1.14434	0.983135	1.14434	0.983135	1.06374	0.264312
A0A0G2K9U6	A0A0G2K9U6_RAT	Autophagy-related 16-like 1 OS=Rattus norvegicus GN=Atg16l1 PE=1 SV=1	1	1	0.888608	0.916449	0.921519	0.950392	0.919242	0.00779054
A0A0G2K9V4	A0A0G2K9V4_RAT	Cytohesin-3 OS=Rattus norvegicus GN=Cyth3 PE=4 SV=1	2	1	1.08925	0.949391	0.997849	0.869728	0.976554	0.644834
A0A0G2K9V6	A0A0G2K9V6_RAT	Threonine--tRNA ligase, cytoplasmic OS=Rattus norvegicus GN=Tars PE=1 SV=1	5	4	0.990085	0.936611	1.0147	0.959897	0.975323	0.244503
A0A0G2KA20	A0A0G2KA20_RAT	Guanine nucleotide exchange factor DBS OS=Rattus norvegicus GN=Mcf2l PE=1 SV=1	2	1	0.948122	0.848	1.01968	0.912	0.93195	0.153725
A0A0G2KA27	A0A0G2KA27_RAT	MAP kinase-activating death domain protein OS=Rattus norvegicus GN=Madd PE=1 SV=1	15	15	1.02782	1.00883	0.974283	0.956291	0.991806	0.648105
A0A0G2KA50	A0A0G2KA50_RAT	VPS39 HOPS complex subunit OS=Rattus norvegicus GN=Vps39 PE=1 SV=1	1	1	1.05462	0.967245	0.869748	0.797688	0.922326	0.260456
A0A0G2KA95	A0A0G2KA95_RAT	Neural cell adhesion molecule L1 OS=Rattus norvegicus GN=L1cam PE=1 SV=1	13	13	0.977094	0.933588	0.963311	0.920419	0.948603	0.0292437
A0A0G2KAE2	A0A0G2KAE2_RAT	Tumor suppressor candidate 3 OS=Rattus norvegicus GN=Tusc3 PE=4 SV=1	2	2	0.976394	1.02532	1.03415	1.08597	1.03046	0.267825
A0A0G2KAI8	A0A0G2KAI8_RAT	Developmentally-regulated GTP-binding protein 2 OS=Rattus norvegicus GN=Drg2 PE=1 SV=1	3	3	1.19378	1.19583	1.01494	1.01669	1.10531	0.134302
A0A0G2KAL9	A0A0G2KAL9_RAT	Mitochondrial fission factor OS=Rattus norvegicus GN=Mff PE=1 SV=1	6	6	1.02719	0.980985	0.989302	0.944799	0.985569	0.456062
A0A0G2KAM3	A0A0G2KAM3_RAT	Pyruvate dehydrogenase E1 component subunit beta, mitochondrial OS=Rattus norvegicus GN=Pdhb PE=1 SV=1	8	8	1.02469	1.0465	0.982843	1.00376	1.01445	0.368354
A0A0G2KAM8	A0A0G2KAM8_RAT	DDB1 and CUL4-associated factor 1 OS=Rattus norvegicus GN=Dcaf1 PE=1 SV=1	1	1	0.992026	0.923534	1.06699	0.993318	0.993966	0.849982
A0A0G2KAS8	A0A0G2KAS8_RAT	WNK lysine deficient protein kinase 2 OS=Rattus norvegicus GN=Wnk2 PE=1 SV=1	8	8	0.960925	0.924576	0.943066	0.907392	0.93399	0.0106575
A0A0G2KAT3	A0A0G2KAT3_RAT	Replication protein A subunit OS=Rattus norvegicus GN=Rpa1 PE=1 SV=1	1	1	0.991304	1.11491	0.784783	0.882641	0.94341	0.483916
A0A0G2KAU2	A0A0G2KAU2_RAT	Armadillo repeat-containing X-linked protein 3 OS=Rattus norvegicus GN=Armcx3 PE=1 SV=1	3	3	0.995266	0.99409	0.917751	0.916667	0.955944	0.143472
A0A0G2KAW5	A0A0G2KAW5_RAT	WD repeat domain 48 OS=Rattus norvegicus GN=Wdr48 PE=1 SV=1	4	4	0.951342	1.06233	1.08157	1.20775	1.07575	0.244995
A0A0G2KAZ7	A0A0G2KAZ7_RAT	Heterogeneous nuclear ribonucleoprotein D-like OS=Rattus norvegicus GN=Hnrnpdl PE=1 SV=1	3	1	0.968447	0.897638	0.916262	0.849269	0.907904	0.0333579
A0A0G2KB52	A0A0G2KB52_RAT	Microtubule-associated protein 7 OS=Rattus norvegicus GN=Map7 PE=1 SV=1	2	2	0.999081	0.925106	1.1921	1.10383	1.05503	0.416838
A0A0G2KB56	A0A0G2KB56_RAT	Glutamine fructose-6-phosphate transaminase 1, isoform CRA_a OS=Rattus norvegicus GN=Gfpt1 PE=1 SV=1	2	2	0.833087	0.94	0.98966	1.11667	0.969854	0.643732
A0A0G2KB61	A0A0G2KB61_RAT	Protein phosphatase 1, regulatory subunit 13B OS=Rattus norvegicus GN=Ppp1r13b PE=1 SV=1	3	2	1.04633	0.964923	1.06916	0.985969	1.0166	0.548068
A0A0G2KBC7	A0A0G2KBC7_RAT	ATP-dependent 6-phosphofructokinase OS=Rattus norvegicus GN=Pfkm PE=1 SV=1	21	17	1.01817	1.02502	0.998662	1.00539	1.01181	0.14276
A0A0G2QC02	A0A0G2QC02_RAT	Ski2-like RNA helicase OS=Rattus norvegicus GN=Skiv2l PE=1 SV=1	6	6	0.998695	1.00639	1.01062	1.01841	1.00853	0.129975
A0A0G2QC04	A0A0G2QC04_RAT	Plastin 1 OS=Rattus norvegicus GN=Pls1 PE=1 SV=1	5	3	0.943023	0.806163	1.09767	0.93837	0.946308	0.434052
A0A0G2QC17	A0A0G2QC17_RAT	Protein phosphatase 2C, magnesium dependent, catalytic subunit, isoform CRA_a OS=Rattus norvegicus GN=Pdp1 PE=1 SV=1	4	4	0.95817	0.967818	0.988077	0.998026	0.978023	0.0951743
A0A0G2QC21	A0A0G2QC21_RAT	Rho guanine nucleotide exchange factor 7 OS=Rattus norvegicus GN=Arhgef7 PE=1 SV=1	7	7	0.952534	0.945535	1.02552	1.01798	0.985392	0.538447
A0A0G2QC22	A0A0G2QC22_RAT	Putative uncharacterized protein RGD1306215_predicted OS=Rattus norvegicus GN=Paxx PE=1 SV=1	1	1	0.925688	0.889771	1.09817	1.05556	0.992295	0.887605
A0A0G2QC33	A0A0G2QC33_RAT	Cysteine protease OS=Rattus norvegicus GN=Atg4b PE=1 SV=1	2	2	0.903195	0.913652	0.976633	0.98794	0.945355	0.085023
A0A0G2QC38	A0A0G2QC38_RAT	Serine and arginine-rich-splicing factor 11 OS=Rattus norvegicus GN=Srsf11 PE=1 SV=1	2	2	0.792328	0.838936	0.958995	1.01541	0.901416	0.15277
A0A0G2QC56	A0A0G2QC56_RAT	Coronin OS=Rattus norvegicus GN=Coro2a PE=1 SV=1	3	3	1.28444	1.23278	1.07727	1.03394	1.15711	0.0796985
A0A0H2UH94	A0A0H2UH94_RAT	GRIP and coiled-coil domain-containing protein 2 OS=Rattus norvegicus GN=Gcc2 PE=1 SV=1	1	1	0.850159	0.867679	0.980871	1.00108	0.924949	0.146442
A0A0H2UHA7	A0A0H2UHA7_RAT	Solute carrier family 15 (H+/peptide transporter), member 2, isoform CRA_a OS=Rattus norvegicus GN=Slc15a2 PE=1 SV=1	4	4	0.92743	0.934157	0.991449	0.99864	0.962919	0.141014
A0A0H2UHE0	A0A0H2UHE0_RAT	Kv channel-interacting protein 1 OS=Rattus norvegicus GN=Kcnip1 PE=4 SV=1	1	1	0.978723	1.08876	0.949468	1.05621	1.01829	0.613309
A0A0H2UHE1	A0A0H2UHE1_RAT	Succinate--CoA ligase [ADP/GDP-forming] subunit alpha, mitochondrial OS=Rattus norvegicus GN=Suclg1 PE=1 SV=1	7	7	1.0254	1.01601	0.94753	0.93886	0.98195	0.48155
A0A0H2UHE5	A0A0H2UHE5_RAT	Protein phosphatase 1A OS=Rattus norvegicus GN=Ppm1a PE=1 SV=1	7	6	0.989516	0.997399	0.935323	0.942774	0.966253	0.123296
A0A0H2UHF6	A0A0H2UHF6_RAT	PRA1 family protein OS=Rattus norvegicus GN=Arl6ip5 PE=1 SV=1	1	1	1.04609	0.952195	0.98821	0.899512	0.971501	0.423315
A0A0H2UHG0	A0A0H2UHG0_RAT	Tyrosine--tRNA ligase OS=Rattus norvegicus GN=Yars PE=1 SV=1	9	9	1.01321	1.00473	0.980363	0.972157	0.992616	0.503745
A0A0H2UHG3	A0A0H2UHG3_RAT	Cullin-5 OS=Rattus norvegicus GN=Cul5 PE=1 SV=1	1	1	1.06517	1.21065	0.99389	1.12963	1.09984	0.119374
A0A0H2UHJ5	A0A0H2UHJ5_RAT	Zinc finger RNA-binding protein OS=Rattus norvegicus GN=Zfr PE=1 SV=1	7	7	0.955322	0.881797	0.999146	0.922248	0.939628	0.0937176
A0A0H2UHK2	A0A0H2UHK2_RAT	Membrane-associated progesterone receptor component 1 OS=Rattus norvegicus GN=Pgrmc1 PE=1 SV=1	3	2	0.899898	0.967654	0.952668	1.0244	0.961154	0.226488
A0A0H2UHM5	A0A0H2UHM5_RAT	Protein disulfide-isomerase OS=Rattus norvegicus GN=Pdia3 PE=1 SV=1	10	10	0.928901	0.970449	1.00707	1.05212	0.989634	0.719264
A0A0H2UHP1	A0A0H2UHP1_RAT	Retinal dehydrogenase 1 OS=Rattus norvegicus GN=Aldh1a1 PE=1 SV=1	2	1	0.898396	1.05882	0.896613	1.05672	0.977639	0.66197
A0A0H2UHP5	A0A0H2UHP5_RAT	Chromodomain-helicase-DNA-binding protein 5 OS=Rattus norvegicus GN=Chd5 PE=4 SV=1	1	1	1.1226	1.09613	1.10341	1.07739	1.09988	0.0017524
A0A0H2UHP9	A0A0H2UHP9_RAT	RCG39700, isoform CRA_d OS=Rattus norvegicus GN=Rab6a PE=1 SV=1	6	3	1.02383	1.08833	0.98902	1.05132	1.03813	0.167592
A0A0H2UHQ0	A0A0H2UHQ0_RAT	4F2 cell-surface antigen heavy chain OS=Rattus norvegicus GN=Slc3a2 PE=1 SV=1	7	7	0.968735	1.00326	0.976367	1.01116	0.989881	0.396467
A0A0H2UHS1	A0A0H2UHS1_RAT	RCG47431 OS=Rattus norvegicus GN=Bles03 PE=1 SV=1	2	2	0.98903	1.05028	0.953233	1.01226	1.0012	0.956716
A0A0H2UHS7	A0A0H2UHS7_RAT	60S ribosomal protein L18 OS=Rattus norvegicus GN=Rpl18 PE=1 SV=1	5	5	1.05696	1.03251	1.02161	0.997975	1.02726	0.112366
A0A0H2UHT5	A0A0H2UHT5_RAT	Protein phosphatase 1G OS=Rattus norvegicus GN=Ppm1g PE=1 SV=1	2	2	0.822506	0.792179	0.915313	0.881564	0.852891	0.0132729
A0A0H2UHU1	A0A0H2UHU1_RAT	60S ribosomal protein L37a OS=Rattus norvegicus GN=Rpl37a PE=3 SV=1	1	1	0.929289	0.995035	1.1391	1.21969	1.07078	0.363414
A0A0H2UHV9	A0A0H2UHV9_RAT	Coatomer subunit gamma OS=Rattus norvegicus GN=Copg2 PE=1 SV=1	5	4	0.923077	0.930818	1.1438	1.15339	1.03777	0.596767
A0A0H2UHX3	A0A0H2UHX3_RAT	40S ribosomal protein S4 OS=Rattus norvegicus GN=Rps4x PE=1 SV=1	5	5	1.0552	1.10452	0.982684	1.02861	1.04275	0.191683
A0A0H2UHY8	A0A0H2UHY8_RAT	Aspartoacylase OS=Rattus norvegicus GN=Aspa PE=1 SV=1	3	3	1.01543	0.984134	0.980355	0.950136	0.982515	0.281625
A0A0H2UHZ2	A0A0H2UHZ2_RAT	Nucleosome assembly protein 1-like 4 OS=Rattus norvegicus GN=Nap1l4 PE=1 SV=1	3	3	0.873251	0.842524	1.01519	0.979465	0.927607	0.178559
A0A0H2UI10	A0A0H2UI10_RAT	Protein O-GlcNAcase OS=Rattus norvegicus GN=Mgea5 PE=1 SV=1	6	6	1.04607	0.989217	1.00433	0.949752	0.997342	0.90222
A0A0H2UI14	A0A0H2UI14_RAT	F-box/LRR-repeat protein 20 OS=Rattus norvegicus GN=Fbxl20 PE=1 SV=1	3	3	0.972547	0.964457	0.980935	0.972775	0.972679	0.00390243
A0A0H2UI21	A0A0H2UI21_RAT	Carnitine O-acetyltransferase OS=Rattus norvegicus GN=Crat PE=1 SV=1	5	5	0.952875	0.965471	0.959132	0.97181	0.962322	0.00267837
A0A0H2UI26	A0A0H2UI26_RAT	Metalloreductase STEAP3 OS=Rattus norvegicus GN=Steap3 PE=1 SV=1	3	3	0.907465	0.931365	1.01633	1.0431	0.974564	0.493023
A0A0H2UI35	A0A0H2UI35_RAT	Homer protein homolog 1 OS=Rattus norvegicus GN=Homer1 PE=1 SV=1	10	9	0.921616	0.859455	1.07435	1.00188	0.964325	0.501745
A0A0H2UI38	A0A0H2UI38_RAT	40S ribosomal protein S19-like OS=Rattus norvegicus GN=Rps19 PE=4 SV=1	4	4	1.12127	1.19718	0.966169	1.03158	1.07905	0.216206
A0A0H4SRI2	A0A0H4SRI2_RAT	Kinase D-interacting substrate 220 isoform 1 OS=Rattus norvegicus GN=Kidins220 PE=2 SV=1	3	3	1.17146	1.12558	0.949041	0.911866	1.03949	0.581437
A0A0U1RRQ3	A0A0U1RRQ3_RAT	Ubiquitin-associated protein 2 OS=Rattus norvegicus GN=Ubap2 PE=1 SV=1	1	1	0.951792	1.06722	0.959827	1.07623	1.01377	0.70911
A0A0U1RRT8	A0A0U1RRT8_RAT	Septin 6 OS=Rattus norvegicus GN=Sept6 PE=1 SV=1	11	6	1.02302	1.10205	1.01063	1.0887	1.0561	0.0923812
A0A0U1RRV5	A0A0U1RRV5_RAT	Clustered mitochondria protein homolog OS=Rattus norvegicus GN=Cluh PE=1 SV=1	4	4	1.01865	1.02305	1.00646	1.01081	1.01474	0.0292539
A0A0U1RRX0	A0A0U1RRX0_RAT	Neuroligin-2 OS=Rattus norvegicus GN=Nlgn2 PE=1 SV=1	3	3	0.904753	0.889131	0.934899	0.918757	0.911885	0.00287828
A0A0U1RRX4	A0A0U1RRX4_RAT	Microtubule-associated protein OS=Rattus norvegicus GN=Map2 PE=1 SV=1	53	1	0.926	0.925256	0.980092	0.979305	0.952663	0.0562048
A0A0U1RRZ5	A0A0U1RRZ5_RAT	Protein PRRC2A OS=Rattus norvegicus GN=Prrc2a PE=1 SV=1	2	2	0.900961	0.928408	0.985218	1.01523	0.957455	0.200954
A0A0U1RS25	A0A0U1RS25_RAT	UPF1, RNA helicase and ATPase OS=Rattus norvegicus GN=Upf1 PE=1 SV=1	6	6	0.99449	0.973046	0.895317	0.876011	0.934716	0.109237
A0A0U1RVI2	A0A0U1RVI2_RAT	Mitogen-activated protein kinase OS=Rattus norvegicus GN=Mapk10 PE=4 SV=1	5	3	0.961373	1.2	0.977587	1.22024	1.0898	0.287806
A0A140TAA1	A0A140TAA1_RAT	Immunoglobulin superfamily, member 8 OS=Rattus norvegicus GN=Igsf8 PE=1 SV=1	6	6	1.07547	1.11398	1.02061	1.05715	1.0668	0.0412565
A0A140TAA5	A0A140TAA5_RAT	WD repeat domain phosphoinositide-interacting protein 4 OS=Rattus norvegicus GN=Wdr45 PE=1 SV=1	2	2	1.02155	0.918627	0.991998	0.892056	0.956057	0.243872
A0A140TAB2	A0A140TAB2_RAT	E3 ubiquitin-protein ligase RNF146 OS=Rattus norvegicus GN=Rnf146 PE=1 SV=1	1	1	0.95421	0.980273	1.05465	1.08346	1.01815	0.593047
A0A140TAC3	A0A140TAC3_RAT	Epsin-1 OS=Rattus norvegicus GN=Epn1 PE=1 SV=1	5	5	0.97231	1.03153	0.937726	0.994844	0.984104	0.478669
A0A140TAD1	A0A140TAD1_RAT	ADP-sugar pyrophosphatase OS=Rattus norvegicus GN=Nudt5 PE=1 SV=1	2	2	0.840691	0.876595	0.998936	1.0416	0.939455	0.296548
A0A140TAE0	A0A140TAE0_RAT	Major vault protein OS=Rattus norvegicus GN=Mvp PE=1 SV=1	4	4	0.922865	0.938375	1.15978	1.17927	1.05007	0.521371
A0A140TAE6	A0A140TAE6_RAT	Enoyl-[acyl-carrier-protein] reductase, mitochondrial OS=Rattus norvegicus GN=Mecr PE=1 SV=1	2	2	0.982092	1.00513	0.862464	0.882698	0.933096	0.155941
A0A140TAF7	A0A140TAF7_RAT	Protein O-glucosyltransferase 1 OS=Rattus norvegicus GN=Poglut1 PE=1 SV=1	1	1	1.05894	1.07283	0.95013	0.962598	1.01113	0.749911
A0A140TAH1	A0A140TAH1_RAT	Hepatocyte growth factor-regulated tyrosine kinase substrate OS=Rattus norvegicus GN=Hgs PE=1 SV=1	6	6	0.876513	0.880779	0.90384	0.908238	0.892342	0.000889163
A0A140TAI1	A0A140TAI1_RAT	Ubiquilin 1, isoform CRA_a OS=Rattus norvegicus GN=Ubqln1 PE=1 SV=1	5	1	0.822233	0.559836	1.14472	0.779407	0.826548	0.200495
A0A140TAJ1	A0A140TAJ1_RAT	N-chimaerin OS=Rattus norvegicus GN=Chn1 PE=1 SV=1	3	3	1.13978	1.15217	1.06534	1.07692	1.10856	0.0157259
A0A140TAJ3	A0A140TAJ3_RAT	Far upstream element-binding protein 1 OS=Rattus norvegicus GN=Fubp1 PE=1 SV=1	8	7	0.864967	0.809985	1.05637	0.989224	0.930137	0.303223
A0A140UHW6	A0A140UHW6_RAT	tRNA (guanine(26)-N(2))-dimethyltransferase OS=Rattus norvegicus GN=Trmt1 PE=1 SV=1	3	3	1.06591	0.839177	1.10511	0.870033	0.970058	0.687084
A0A140UHX0	A0A140UHX0_RAT	Protein kinase C delta type OS=Rattus norvegicus GN=Prkcd PE=1 SV=1	9	8	1.11243	1.16689	0.986207	1.03449	1.075	0.15875
A0A140UHX6	A0A140UHX6_RAT	Spectrin beta chain OS=Rattus norvegicus GN=Sptb PE=1 SV=1	27	22	1.06132	1.01046	1.0099	0.961499	1.01079	0.633046
A0A140UHX9	A0A140UHX9_RAT	CCZ1 homolog B, vacuolar protein-trafficking and biogenesis-associated OS=Rattus norvegicus GN=Ccz1b PE=1 SV=1	1	1	1.06316	1.10989	1.07018	1.11722	1.09011	0.0071388
A0A140UHY3	A0A140UHY3_RAT	EWS RNA-binding protein 1 OS=Rattus norvegicus GN=Ewsr1 PE=1 SV=1	2	2	0.941963	0.925665	0.988914	0.971804	0.957086	0.0573945
A0A146J2K6	A0A146J2K6_RAT	Lasp-2 OS=Rattus norvegicus GN=Nebl PE=2 SV=1	2	2	1.18812	1.03448	1.0261	0.893417	1.03553	0.596886
A0A1B0GWQ7	A0A1B0GWQ7_RAT	Translin OS=Rattus norvegicus GN=Tsn PE=1 SV=1	1	1	0.997994	0.989557	0.967904	0.959722	0.978794	0.0991774
A0A1B0GWW0	A0A1B0GWW0_RAT	Ubiquitin protein ligase E3C (Fragment) OS=Rattus norvegicus GN=Ube3c PE=1 SV=1	2	2	1.07018	1.15094	1.15038	1.2372	1.15217	0.0209629
A0A1E1ERK2	A0A1E1ERK2_RAT	Syntaxin 1A OS=Rattus norvegicus GN=Stx1a PE=3 SV=1	8	6	1.0649	1.40378	0.977795	1.28895	1.18386	0.158282
A0A1L5YJQ7	A0A1L5YJQ7_RAT	Histone deacetylase OS=Rattus norvegicus GN=hdac6 PE=2 SV=1	8	1	1.02099	1.00787	0.972922	0.960423	0.990552	0.555365
A0A1S7IVG9	A0A1S7IVG9_RAT	Vitamin K epoxide reductase complex OS=Rattus norvegicus GN=Vkorc1 PE=2 SV=1	1	1	0.993142	1.0304	1.10162	1.14295	1.06703	0.14215
A0A1W2Q627	A0A1W2Q627_RAT	Eukaryotic translation initiation factor 4E OS=Rattus norvegicus GN=Eif4e PE=1 SV=1	1	1	1.111	0.939707	1.05601	0.893196	0.999977	0.999667
A0A1W2Q656	A0A1W2Q656_RAT	Delta/notch-like EGF repeat-containing OS=Rattus norvegicus GN=Dner PE=1 SV=1	1	1	0.89834	0.80334	0.962656	0.860853	0.881297	0.0380486
A0A1W2Q678	A0A1W2Q678_RAT	Family with sequence similarity 120C OS=Rattus norvegicus GN=FAM120C PE=1 SV=1	3	3	0.904815	0.968825	1.03695	1.11031	1.00523	0.91337
A0A1W2Q6C2	A0A1W2Q6C2_RAT	ADAM metallopeptidase domain 11 OS=Rattus norvegicus GN=Adam11 PE=4 SV=1	4	4	0.924628	0.996853	1.03158	1.11216	1.01631	0.703644
A0A1W2Q6F8	A0A1W2Q6F8_RAT	NADH dehydrogenase [ubiquinone] 1 alpha subcomplex subunit 10, mitochondrial OS=Rattus norvegicus GN=Ndufa10l1 PE=3 SV=1	2	2	1.11634	1.12338	1.00778	1.01413	1.06541	0.129415
A0A1W2Q6L2	A0A1W2Q6L2_RAT	60S ribosomal protein L13a OS=Rattus norvegicus GN=Rpl13a PE=1 SV=1	4	4	1.10956	1.09156	1.12355	1.10532	1.1075	0.000500592
A0A1W2Q6Q2	A0A1W2Q6Q2_RAT	Serine/threonine-protein kinase DCLK1 OS=Rattus norvegicus GN=Dclk1 PE=1 SV=1	13	12	0.954316	1.03503	0.957651	1.03865	0.996412	0.88768
A0A292G0W2	A0A292G0W2_RAT	Gai-interacting protein OS=Rattus norvegicus GN=Phf24 PE=4 SV=1	14	14	0.923239	1.06068	0.962841	1.10617	1.01323	0.775174
A0A5D0	A0A5D0_RAT	Cd200 molecule OS=Rattus norvegicus GN=Cd200 PE=2 SV=1	2	2	0.934116	1.01272	0.98556	1.06849	1.00022	0.994167
A0JN29	A0JN29_RAT	Limb and neural patterns OS=Rattus norvegicus GN=Lnpk PE=1 SV=1	2	2	0.954757	0.985577	0.908849	0.938187	0.946842	0.0451464
A0JN30	A0JN30_RAT	Canopy 2 homolog (Zebrafish) OS=Rattus norvegicus GN=Cnpy2 PE=1 SV=1	4	4	0.656442	0.672151	0.962898	0.985941	0.819358	0.137488
A0JPJ7	OLA1_RAT	Obg-like ATPase 1 OS=Rattus norvegicus GN=Ola1 PE=2 SV=1	5	5	1.07925	1.06802	0.926551	0.916906	0.997682	0.961259
A0JPM9	EIF3J_RAT	Eukaryotic translation initiation factor 3 subunit J OS=Rattus norvegicus GN=Eif3j PE=1 SV=1	6	6	0.819934	0.822222	0.979874	0.982609	0.90116	0.12214
[truncated: 2,991 more rows]

## Sheet: Insus
Uniprot accession	Uniprot ID	Protein description	Peptides	Unique peptides	119/113 ratio	119/114 ratio	121/113 ratio	121/114 ratio	Average ratio	P-value
[truncated: 3,604 more rows]
