# Supplementary material for: Chronic mild stress-induced protein dysregulations correlated with susceptibility and resiliency to depression or anxiety revealed by quantitative proteomics of the rat prefrontal cortex
Source: Transl Psychiatry. 2021 Feb 24;11:143. doi: 10.1038/s41398-021-01267-0 (PMC7904772; doi:10.1038/s41398-021-01267-0)
Supplement: Supplementary file 3 — Supplementary Table S2 [file 41398_2021_1267_MOESM3_ESM.xlsx]

## Sheet: BP_Dep-Sus
GO_Name	GO_ID	Pvalue	Count	Pop_Hit	List_Total	Background_Genes	Genes
regulation of myeloid cell differentiation	GO:0045637	2.4e-05	5	202	48	28189	Mtor|1.27027067887;Creb1|1.22410397632;P4htm|0.81679797329;Rbfox2|0.803750113403;Kdm1a|0.778111919158
brain development	GO:0007420	3.63e-05	9	983	48	28189	Mtor|1.27027067887;Slc6a11|1.35033097974;Creb1|1.22410397632;Pgap1|0.831628329298;Abcb6|0.827105890276;Adcy1|0.817836302211;Rbfox2|0.803750113403;Ptbp2|0.78320802005;Kdm1a|0.778111919158
central nervous system development	GO:0007417	4.11e-05	10	1255	48	28189	Mtor|1.27027067887;Slc6a11|1.35033097974;Creb1|1.22410397632;Gfap|1.21211997503;Pgap1|0.831628329298;Abcb6|0.827105890276;Adcy1|0.817836302211;Rbfox2|0.803750113403;Ptbp2|0.78320802005;Kdm1a|0.778111919158
regulation of glial cell proliferation	GO:0060251	4.72e-05	3	41	48	28189	Mtor|1.27027067887;Creb1|1.22410397632;Gfap|1.21211997503
regulation of erythrocyte differentiation	GO:0045646	5.08e-05	3	42	48	28189	P4htm|0.81679797329;Rbfox2|0.803750113403;Kdm1a|0.778111919158
head development	GO:0060322	5.17e-05	9	1029	48	28189	Mtor|1.27027067887;Slc6a11|1.35033097974;Creb1|1.22410397632;Pgap1|0.831628329298;Abcb6|0.827105890276;Adcy1|0.817836302211;Rbfox2|0.803750113403;Ptbp2|0.78320802005;Kdm1a|0.778111919158
glial cell proliferation	GO:0014009	0.000121	3	56	48	28189	Mtor|1.27027067887;Creb1|1.22410397632;Gfap|1.21211997503
nervous system development	GO:0007399	0.000328	14	2993	48	28189	Nrn1|1.22079013359;Cldn11|1.2216372981;Mtor|1.27027067887;Slc6a11|1.35033097974;Creb1|1.22410397632;TNC|1.37125399499;Gfap|1.21211997503;Plxnc1|0.833166571374;Pgap1|0.831628329298;Abcb6|0.827105890276;Adcy1|0.817836302211;Rbfox2|0.803750113403;Ptbp2|0.78320802005;Kdm1a|0.778111919158
keratinocyte migration	GO:0051546	0.00038	2	17	48	28189	Krt2|1.39487568313;Mtor|1.27027067887
regulation of hemopoiesis	GO:1903706	0.000403	5	369	48	28189	Mtor|1.27027067887;Creb1|1.22410397632;P4htm|0.81679797329;Rbfox2|0.803750113403;Kdm1a|0.778111919158
myeloid cell differentiation	GO:0030099	0.000556	5	396	48	28189	Mtor|1.27027067887;Creb1|1.22410397632;P4htm|0.81679797329;Rbfox2|0.803750113403;Kdm1a|0.778111919158
positive regulation of glial cell proliferation	GO:0060252	0.000584	2	21	48	28189	Mtor|1.27027067887;Gfap|1.21211997503
regulation of response to food	GO:0032095	0.000765	2	24	48	28189	Mtor|1.27027067887;Nenf|1.20919173274
regulation of neural precursor cell proliferation	GO:2000177	0.000857	3	109	48	28189	Gnai2|1.35025573434;Ptbp2|0.78320802005;Kdm1a|0.778111919158
neuron projection development	GO:0031175	0.000868	8	1199	48	28189	Mtor|1.27027067887;Creb1|1.22410397632;TNC|1.37125399499;Gfap|1.21211997503;Plxnc1|0.833166571374;Adcy1|0.817836302211;Rbfox2|0.803750113403;Kdm1a|0.778111919158
intermediate filament organization	GO:0045109	0.00104	2	28	48	28189	Krt14|1.28285552559;Gfap|1.21211997503
negative regulation of response to nutrient levels	GO:0032108	0.00104	2	28	48	28189	Mtor|1.27027067887;Nenf|1.20919173274
negative regulation of response to extracellular stimulus	GO:0032105	0.00104	2	28	48	28189	Mtor|1.27027067887;Nenf|1.20919173274
erythrocyte differentiation	GO:0030218	0.00108	3	118	48	28189	P4htm|0.81679797329;Rbfox2|0.803750113403;Kdm1a|0.778111919158
erythrocyte homeostasis	GO:0034101	0.00127	3	125	48	28189	P4htm|0.81679797329;Rbfox2|0.803750113403;Kdm1a|0.778111919158
regulation of cell proliferation	GO:0042127	0.0013	10	1927	48	28189	Gnai2|1.35025573434;Irak1|1.2228593918;Mtor|1.27027067887;Creb1|1.22410397632;Hmga1|1.26495850747;TNC|1.37125399499;Gfap|1.21211997503;Rpa1|0.795605665993;Ptbp2|0.78320802005;Kdm1a|0.778111919158
homeostasis of number of cells	GO:0048872	0.00131	4	280	48	28189	P4htm|0.81679797329;Rbfox2|0.803750113403;Rpa1|0.795605665993;Kdm1a|0.778111919158
cell proliferation	GO:0008283	0.00134	11	2290	48	28189	Gnai2|1.35025573434;Krt2|1.39487568313;Irak1|1.2228593918;Mtor|1.27027067887;Creb1|1.22410397632;Hmga1|1.26495850747;TNC|1.37125399499;Gfap|1.21211997503;Rpa1|0.795605665993;Ptbp2|0.78320802005;Kdm1a|0.778111919158
double-strand break repair via homologous recombination	GO:0000724	0.00155	3	134	48	28189	Mtor|1.27027067887;Rpa1|0.795605665993;Kdm1a|0.778111919158
recombinational repair	GO:0000725	0.00166	3	137	48	28189	Mtor|1.27027067887;Rpa1|0.795605665993;Kdm1a|0.778111919158
regulation of carbohydrate utilization	GO:0043610	0.0017	1	1	48	28189	Mtor|1.27027067887
negative regulation of iodide transmembrane transport	GO:1904213	0.0017	1	1	48	28189	Mtor|1.27027067887
positive regulation of granulosa cell proliferation	GO:1904197	0.0017	1	1	48	28189	Mtor|1.27027067887
regulation of granulosa cell proliferation	GO:1904195	0.0017	1	1	48	28189	Mtor|1.27027067887
iodide transmembrane transport	GO:1904200	0.0017	1	1	48	28189	Mtor|1.27027067887
regulation of iodide transmembrane transport	GO:1904212	0.0017	1	1	48	28189	Mtor|1.27027067887
chemotaxis to arachidonic acid	GO:0034670	0.0017	1	1	48	28189	Creb1|1.22410397632
positive regulation of skeletal muscle hypertrophy	GO:1904206	0.0017	1	1	48	28189	Mtor|1.27027067887
myo-inositol transport	GO:0015798	0.0017	1	1	48	28189	Pgap1|0.831628329298
regulation of vasoconstriction by norepinephrine	GO:0003116	0.0017	1	1	48	28189	Snta1|0.713857040487
negative regulation of protein tyrosine phosphatase activity	GO:1903614	0.0017	1	1	48	28189	Gnai2|1.35025573434
negative regulation of iodide transport	GO:1904202	0.0017	1	1	48	28189	Mtor|1.27027067887
regulation of vasoconstriction by circulating norepinephrine	GO:0003117	0.0017	1	1	48	28189	Snta1|0.713857040487
regulation of iodide transport	GO:1904201	0.0017	1	1	48	28189	Mtor|1.27027067887
granulosa cell proliferation	GO:1990739	0.0017	1	1	48	28189	Mtor|1.27027067887
positive regulation of smooth muscle cell proliferation	GO:0048661	0.00183	3	142	48	28189	Gnai2|1.35025573434;Irak1|1.2228593918;Mtor|1.27027067887
regulation of gliogenesis	GO:0014013	0.00206	3	148	48	28189	Mtor|1.27027067887;Creb1|1.22410397632;Gfap|1.21211997503
negative regulation of sequence-specific DNA binding transcription factor activity	GO:0043433	0.0021	3	149	48	28189	Irak1|1.2228593918;Traf3|1.35918456509;Kdm1a|0.778111919158
neuron development	GO:0048666	0.00217	8	1385	48	28189	Mtor|1.27027067887;Creb1|1.22410397632;TNC|1.37125399499;Gfap|1.21211997503;Plxnc1|0.833166571374;Adcy1|0.817836302211;Rbfox2|0.803750113403;Kdm1a|0.778111919158
aging	GO:0007568	0.00218	5	539	48	28189	Irak1|1.2228593918;Mtor|1.27027067887;Creb1|1.22410397632;Krt14|1.28285552559;Hmga1|1.26495850747
DNA repair	GO:0006281	0.00246	5	554	48	28189	Rad23a|1.32443181818;Mtor|1.27027067887;Hmga1|1.26495850747;Rpa1|0.795605665993;Kdm1a|0.778111919158
regulation of immune system process	GO:0002682	0.00253	8	1419	48	28189	Irak1|1.2228593918;C4|1.21555844374;Mtor|1.27027067887;Traf3|1.35918456509;Creb1|1.22410397632;P4htm|0.81679797329;Rbfox2|0.803750113403;Kdm1a|0.778111919158
single-organism developmental process	GO:0044767	0.00257	22	7378	48	28189	Nrn1|1.22079013359;Flii|1.24508288176;Krt2|1.39487568313;Irak1|1.2228593918;Cldn11|1.2216372981;Mtor|1.27027067887;Slc6a11|1.35033097974;Creb1|1.22410397632;Krt14|1.28285552559;Hmga1|1.26495850747;TNC|1.37125399499;Gfap|1.21211997503;Plxnc1|0.833166571374;Pgap1|0.831628329298;Abcb6|0.827105890276;Adcy1|0.817836302211;P4htm|0.81679797329;Rbfox2|0.803750113403;Rpa1|0.795605665993;Ptbp2|0.7832080200…
myeloid cell homeostasis	GO:0002262	0.00267	3	162	48	28189	P4htm|0.81679797329;Rbfox2|0.803750113403;Kdm1a|0.778111919158
memory	GO:0007613	0.00267	3	162	48	28189	Mtor|1.27027067887;Creb1|1.22410397632;Adcy1|0.817836302211
hemopoiesis	GO:0030097	0.00282	6	835	48	28189	Mtor|1.27027067887;Creb1|1.22410397632;P4htm|0.81679797329;Rbfox2|0.803750113403;Rpa1|0.795605665993;Kdm1a|0.778111919158
long-term memory	GO:0007616	0.00292	2	47	48	28189	Mtor|1.27027067887;Adcy1|0.817836302211
developmental process	GO:0032502	0.00293	22	7449	48	28189	Nrn1|1.22079013359;Flii|1.24508288176;Krt2|1.39487568313;Irak1|1.2228593918;Cldn11|1.2216372981;Mtor|1.27027067887;Slc6a11|1.35033097974;Creb1|1.22410397632;Krt14|1.28285552559;Hmga1|1.26495850747;TNC|1.37125399499;Gfap|1.21211997503;Plxnc1|0.833166571374;Pgap1|0.831628329298;Abcb6|0.827105890276;Adcy1|0.817836302211;P4htm|0.81679797329;Rbfox2|0.803750113403;Rpa1|0.795605665993;Ptbp2|0.7832080200…
neuron maturation	GO:0042551	0.0033	2	50	48	28189	Mtor|1.27027067887;Kdm1a|0.778111919158
pituitary gland development	GO:0021983	0.0033	2	50	48	28189	Creb1|1.22410397632;Kdm1a|0.778111919158
positive regulation of wound healing, spreading of epidermal cells	GO:1903691	0.0034	1	2	48	28189	Mtor|1.27027067887
senescence-associated heterochromatin focus assembly	GO:0035986	0.0034	1	2	48	28189	Hmga1|1.26495850747
glycine betaine biosynthetic process	GO:0031456	0.0034	1	2	48	28189	Chdh|0.78662464986
negative regulation of muscle atrophy	GO:0014736	0.0034	1	2	48	28189	Mtor|1.27027067887
glycine betaine biosynthetic process from choline	GO:0019285	0.0034	1	2	48	28189	Chdh|0.78662464986
regulation of definitive erythrocyte differentiation	GO:0010724	0.0034	1	2	48	28189	Rbfox2|0.803750113403
glycine betaine metabolic process	GO:0031455	0.0034	1	2	48	28189	Chdh|0.78662464986
regulation of protein tyrosine phosphatase activity	GO:1903613	0.0034	1	2	48	28189	Gnai2|1.35025573434
negative regulation of inorganic anion transmembrane transport	GO:1903796	0.0034	1	2	48	28189	Mtor|1.27027067887
oncogene-induced cell senescence	GO:0090402	0.0034	1	2	48	28189	Hmga1|1.26495850747
regulation of skeletal muscle hypertrophy	GO:1904204	0.0034	1	2	48	28189	Mtor|1.27027067887
positive regulation of Schwann cell proliferation	GO:0010625	0.0034	1	2	48	28189	Gfap|1.21211997503
positive regulation of transforming growth factor beta3 production	GO:0032916	0.0034	1	2	48	28189	Creb1|1.22410397632
definitive erythrocyte differentiation	GO:0060318	0.0034	1	2	48	28189	Rbfox2|0.803750113403
hematopoietic or lymphoid organ development	GO:0048534	0.00378	6	886	48	28189	Mtor|1.27027067887;Creb1|1.22410397632;P4htm|0.81679797329;Rbfox2|0.803750113403;Rpa1|0.795605665993;Kdm1a|0.778111919158
intermediate filament cytoskeleton organization	GO:0045104	0.00384	2	54	48	28189	Krt14|1.28285552559;Gfap|1.21211997503
base-excision repair	GO:0006284	0.00398	2	55	48	28189	Hmga1|1.26495850747;Rpa1|0.795605665993
neural precursor cell proliferation	GO:0061351	0.00411	3	189	48	28189	Gnai2|1.35025573434;Ptbp2|0.78320802005;Kdm1a|0.778111919158
positive regulation of cardiac muscle tissue development	GO:0055025	0.00427	2	57	48	28189	Mtor|1.27027067887;Creb1|1.22410397632
intermediate filament-based process	GO:0045103	0.00487	2	61	48	28189	Krt14|1.28285552559;Gfap|1.21211997503
response to food	GO:0032094	0.00503	2	62	48	28189	Mtor|1.27027067887;Nenf|1.20919173274
RNA splicing	GO:0008380	0.00509	4	408	48	28189	Scaf1|1.45370282852;Rbfox2|0.803750113403;Ptbp2|0.78320802005;Kdm1a|0.778111919158
response to prostaglandin D	GO:0071798	0.0051	1	3	48	28189	TNC|1.37125399499
regulation of primitive erythrocyte differentiation	GO:0010725	0.0051	1	3	48	28189	Kdm1a|0.778111919158
regulation of cholangiocyte proliferation	GO:1904054	0.0051	1	3	48	28189	Mtor|1.27027067887
keratinocyte activation	GO:0032980	0.0051	1	3	48	28189	Krt2|1.39487568313
regulation of cholangiocyte apoptotic process	GO:1904192	0.0051	1	3	48	28189	Mtor|1.27027067887
transforming growth factor beta3 production	GO:0032907	0.0051	1	3	48	28189	Creb1|1.22410397632
regulation of transforming growth factor beta3 production	GO:0032910	0.0051	1	3	48	28189	Creb1|1.22410397632
positive regulation of cholangiocyte proliferation	GO:1904056	0.0051	1	3	48	28189	Mtor|1.27027067887
cholangiocyte apoptotic process	GO:1902488	0.0051	1	3	48	28189	Mtor|1.27027067887
cellular response to prostaglandin D stimulus	GO:0071799	0.0051	1	3	48	28189	TNC|1.37125399499
negative regulation of cholangiocyte apoptotic process	GO:1904193	0.0051	1	3	48	28189	Mtor|1.27027067887
nucleobase metabolic process	GO:0009112	0.00535	2	64	48	28189	Mtor|1.27027067887;Kdm1a|0.778111919158
immune system development	GO:0002520	0.00537	6	953	48	28189	Mtor|1.27027067887;Creb1|1.22410397632;P4htm|0.81679797329;Rbfox2|0.803750113403;Rpa1|0.795605665993;Kdm1a|0.778111919158
regulation of smooth muscle cell proliferation	GO:0048660	0.00551	3	210	48	28189	Gnai2|1.35025573434;Irak1|1.2228593918;Mtor|1.27027067887
positive regulation of neural precursor cell proliferation	GO:2000179	0.00552	2	65	48	28189	Gnai2|1.35025573434;Kdm1a|0.778111919158
nucleotide-excision repair	GO:0006289	0.00585	2	67	48	28189	Rad23a|1.32443181818;Rpa1|0.795605665993
smooth muscle cell proliferation	GO:0048659	0.00588	3	215	48	28189	Gnai2|1.35025573434;Irak1|1.2228593918;Mtor|1.27027067887
regulation of osteoclast differentiation	GO:0045670	0.00619	2	69	48	28189	Mtor|1.27027067887;Creb1|1.22410397632
single-multicellular organism process	GO:0044707	0.00633	24	8944	48	28189	Nrn1|1.22079013359;Flii|1.24508288176;Gnai2|1.35025573434;Macf1|1.21777111056;Krt2|1.39487568313;Irak1|1.2228593918;Cldn11|1.2216372981;Mtor|1.27027067887;Traf3|1.35918456509;Slc6a11|1.35033097974;Creb1|1.22410397632;Krt14|1.28285552559;TNC|1.37125399499;Gfap|1.21211997503;Plxnc1|0.833166571374;Pgap1|0.831628329298;Abcb6|0.827105890276;Adcy1|0.817836302211;P4htm|0.81679797329;Rbfox2|0.80375011340…
myeloid leukocyte differentiation	GO:0002573	0.00634	3	221	48	28189	Mtor|1.27027067887;Creb1|1.22410397632;Kdm1a|0.778111919158
alternative mRNA splicing, via spliceosome	GO:0000380	0.00637	2	70	48	28189	Rbfox2|0.803750113403;Kdm1a|0.778111919158
negative regulation of cellular metabolic process	GO:0031324	0.00638	11	2797	48	28189	Gnai2|1.35025573434;Irak1|1.2228593918;C4|1.21555844374;Mtor|1.27027067887;Traf3|1.35918456509;Creb1|1.22410397632;Hmga1|1.26495850747;Rbfox2|0.803750113403;Ptbp2|0.78320802005;Kdm1a|0.778111919158;Snta1|0.713857040487
response to zinc ion	GO:0010043	0.00655	2	71	48	28189	Creb1|1.22410397632;Krt14|1.28285552559
negative regulation of macromolecule metabolic process	GO:0010605	0.00661	11	2810	48	28189	Gnai2|1.35025573434;Irak1|1.2228593918;C4|1.21555844374;Mtor|1.27027067887;Traf3|1.35918456509;Creb1|1.22410397632;Hmga1|1.26495850747;Rbfox2|0.803750113403;Ptbp2|0.78320802005;Kdm1a|0.778111919158;Snta1|0.713857040487
visual learning	GO:0008542	0.00673	2	72	48	28189	Mtor|1.27027067887;Creb1|1.22410397632
carbohydrate utilization	GO:0009758	0.00679	1	4	48	28189	Mtor|1.27027067887
cholangiocyte proliferation	GO:1990705	0.00679	1	4	48	28189	Mtor|1.27027067887
T-helper 1 cell lineage commitment	GO:0002296	0.00679	1	4	48	28189	Mtor|1.27027067887
spontaneous neurotransmitter secretion	GO:0061669	0.00679	1	4	48	28189	Rims2|0.783199643494
regulation of chaperone-mediated autophagy	GO:1904714	0.00679	1	4	48	28189	Gfap|1.21211997503
negative regulation of histone H3-K4 methylation	GO:0051572	0.00679	1	4	48	28189	Kdm1a|0.778111919158
positive regulation of synaptic transmission	GO:0050806	0.00708	3	230	48	28189	Creb1|1.22410397632;Gfap|1.21211997503;Rims2|0.783199643494
visual behavior	GO:0007632	0.00709	2	74	48	28189	Mtor|1.27027067887;Creb1|1.22410397632
negative regulation of NF-kappaB transcription factor activity	GO:0032088	0.00728	2	75	48	28189	Irak1|1.2228593918;Traf3|1.35918456509
localization	GO:0051179	0.00752	22	8006	48	28189	ENSRNOG00000031230|1.86262772618;Gnai2|1.35025573434;Macf1|1.21777111056;Krt2|1.39487568313;Acap2|1.2729584799;Mtor|1.27027067887;Slc6a11|1.35033097974;Creb1|1.22410397632;Abca8a|1.29389312977;Slc25a18|1.30975286894;Gfap|1.21211997503;Scamp2|0.832087849609;Pgap1|0.831628329298;Abcb6|0.827105890276;Rabep2|0.817477748237;ENSRNOG00000050188|0.81563726474;LOC100910957|0.806592831916;Rbfox2|0.80375011…
regulation of cell size	GO:0008361	0.00759	3	236	48	28189	Mtor|1.27027067887;Creb1|1.22410397632;Kdm1a|0.778111919158
double-strand break repair	GO:0006302	0.00795	3	240	48	28189	Mtor|1.27027067887;Rpa1|0.795605665993;Kdm1a|0.778111919158
skeletal muscle hypertrophy	GO:0014734	0.00849	1	5	48	28189	Mtor|1.27027067887
primitive erythrocyte differentiation	GO:0060319	0.00849	1	5	48	28189	Kdm1a|0.778111919158
positive regulation of neuron maturation	GO:0014042	0.00849	1	5	48	28189	Mtor|1.27027067887
negative regulation of peptidyl-cysteine S-nitrosylation	GO:1902083	0.00849	1	5	48	28189	Snta1|0.713857040487
positive regulation of histone ubiquitination	GO:0033184	0.00849	1	5	48	28189	Kdm1a|0.778111919158
spontaneous synaptic transmission	GO:0098814	0.00849	1	5	48	28189	Rims2|0.783199643494
regulation of muscle atrophy	GO:0014735	0.00849	1	5	48	28189	Mtor|1.27027067887
bud outgrowth involved in lung branching	GO:0060447	0.00849	1	5	48	28189	TNC|1.37125399499
neuron differentiation	GO:0030182	0.00887	8	1750	48	28189	Mtor|1.27027067887;Creb1|1.22410397632;TNC|1.37125399499;Gfap|1.21211997503;Plxnc1|0.833166571374;Adcy1|0.817836302211;Rbfox2|0.803750113403;Kdm1a|0.778111919158
negative regulation of RNA metabolic process	GO:0051253	0.00925	7	1405	48	28189	Irak1|1.2228593918;Traf3|1.35918456509;Creb1|1.22410397632;Hmga1|1.26495850747;Rbfox2|0.803750113403;Ptbp2|0.78320802005;Kdm1a|0.778111919158
cellular response to fatty acid	GO:0071398	0.00926	2	85	48	28189	Creb1|1.22410397632;TNC|1.37125399499
system development	GO:0048731	0.00937	17	5644	48	28189	Nrn1|1.22079013359;Krt2|1.39487568313;Cldn11|1.2216372981;Mtor|1.27027067887;Slc6a11|1.35033097974;Creb1|1.22410397632;TNC|1.37125399499;Gfap|1.21211997503;Plxnc1|0.833166571374;Pgap1|0.831628329298;Abcb6|0.827105890276;Adcy1|0.817836302211;P4htm|0.81679797329;Rbfox2|0.803750113403;Rpa1|0.795605665993;Ptbp2|0.78320802005;Kdm1a|0.778111919158
mRNA processing	GO:0006397	0.0094	4	487	48	28189	Scaf1|1.45370282852;Rbfox2|0.803750113403;Ptbp2|0.78320802005;Kdm1a|0.778111919158
positive regulation of gliogenesis	GO:0014015	0.00947	2	86	48	28189	Mtor|1.27027067887;Gfap|1.21211997503
cellular response to nerve growth factor stimulus	GO:1990090	0.00969	2	87	48	28189	Acap2|1.2729584799;Creb1|1.22410397632
positive regulation of muscle organ development	GO:0048636	0.0099	2	88	48	28189	Mtor|1.27027067887;Creb1|1.22410397632
positive regulation of striated muscle tissue development	GO:0045844	0.0099	2	88	48	28189	Mtor|1.27027067887;Creb1|1.22410397632
modulation of synaptic transmission	GO:0050804	0.01	4	496	48	28189	Gnai2|1.35025573434;Creb1|1.22410397632;Gfap|1.21211997503;Rims2|0.783199643494
multicellular organism development	GO:0007275	0.01	18	6167	48	28189	Nrn1|1.22079013359;Flii|1.24508288176;Krt2|1.39487568313;Cldn11|1.2216372981;Mtor|1.27027067887;Slc6a11|1.35033097974;Creb1|1.22410397632;TNC|1.37125399499;Gfap|1.21211997503;Plxnc1|0.833166571374;Pgap1|0.831628329298;Abcb6|0.827105890276;Adcy1|0.817836302211;P4htm|0.81679797329;Rbfox2|0.803750113403;Rpa1|0.795605665993;Ptbp2|0.78320802005;Kdm1a|0.778111919158
positive regulation of cell proliferation	GO:0008284	0.01	6	1088	48	28189	Gnai2|1.35025573434;Irak1|1.2228593918;Mtor|1.27027067887;Gfap|1.21211997503;Rpa1|0.795605665993;Kdm1a|0.778111919158
positive regulation of eating behavior	GO:1904000	0.0102	1	6	48	28189	Mtor|1.27027067887
regulation of wound healing, spreading of epidermal cells	GO:1903689	0.0102	1	6	48	28189	Mtor|1.27027067887
radial glia guided migration of Purkinje cell	GO:0021942	0.0102	1	6	48	28189	Rbfox2|0.803750113403
cellular response to leucine starvation	GO:1990253	0.0102	1	6	48	28189	Mtor|1.27027067887
voluntary musculoskeletal movement	GO:0050882	0.0102	1	6	48	28189	Mtor|1.27027067887
positive regulation of NAD(P)H oxidase activity	GO:0033864	0.0102	1	6	48	28189	Gnai2|1.35025573434
positive regulation of muscle tissue development	GO:1901863	0.0103	2	90	48	28189	Mtor|1.27027067887;Creb1|1.22410397632
multicellular organismal process	GO:0032501	0.0104	25	9820	48	28189	Nrn1|1.22079013359;Gsr|1.22553650097;Flii|1.24508288176;Gnai2|1.35025573434;Macf1|1.21777111056;Krt2|1.39487568313;Irak1|1.2228593918;Cldn11|1.2216372981;Mtor|1.27027067887;Traf3|1.35918456509;Slc6a11|1.35033097974;Creb1|1.22410397632;Krt14|1.28285552559;TNC|1.37125399499;Gfap|1.21211997503;Plxnc1|0.833166571374;Pgap1|0.831628329298;Abcb6|0.827105890276;Adcy1|0.817836302211;P4htm|0.81679797329;Rb…
response to nerve growth factor	GO:1990089	0.0106	2	91	48	28189	Acap2|1.2729584799;Creb1|1.22410397632
regulation of multicellular organismal process	GO:0051239	0.0107	12	3426	48	28189	Gnai2|1.35025573434;Macf1|1.21777111056;Irak1|1.2228593918;Mtor|1.27027067887;Traf3|1.35918456509;Creb1|1.22410397632;Gfap|1.21211997503;Plxnc1|0.833166571374;P4htm|0.81679797329;Rbfox2|0.803750113403;Kdm1a|0.778111919158;Snta1|0.713857040487
autophagy	GO:0006914	0.0109	4	508	48	28189	Mtor|1.27027067887;Gfap|1.21211997503;LOC100910957|0.806592831916;Wdr41|0.800932129287
regulation of neurotransmitter transport	GO:0051588	0.011	2	93	48	28189	Gfap|1.21211997503;Rims2|0.783199643494
long-term synaptic potentiation	GO:0060291	0.0115	2	95	48	28189	Creb1|1.22410397632;Gfap|1.21211997503
response to alkaloid	GO:0043279	0.0116	3	276	48	28189	Gsr|1.22553650097;Mtor|1.27027067887;Creb1|1.22410397632
positive regulation of myeloid cell differentiation	GO:0045639	0.0117	2	96	48	28189	Creb1|1.22410397632;Kdm1a|0.778111919158
regulation of cardiac muscle tissue development	GO:0055024	0.0117	2	96	48	28189	Mtor|1.27027067887;Creb1|1.22410397632
heterochromatin assembly	GO:0031507	0.0119	1	7	48	28189	Hmga1|1.26495850747
regulation of peptidyl-cysteine S-nitrosylation	GO:2000169	0.0119	1	7	48	28189	Snta1|0.713857040487
intermediate filament bundle assembly	GO:0045110	0.0119	1	7	48	28189	Krt14|1.28285552559
cellular response to leucine	GO:0071233	0.0119	1	7	48	28189	Mtor|1.27027067887
iodide transport	GO:0015705	0.0119	1	7	48	28189	Mtor|1.27027067887
positive regulation of megakaryocyte differentiation	GO:0045654	0.0119	1	7	48	28189	Kdm1a|0.778111919158
negative regulation of NFAT protein import into nucleus	GO:0051534	0.0119	1	7	48	28189	Mtor|1.27027067887
positive regulation of muscle adaptation	GO:0014744	0.0119	1	7	48	28189	Mtor|1.27027067887
diencephalon development	GO:0021536	0.0119	2	97	48	28189	Creb1|1.22410397632;Kdm1a|0.778111919158
positive regulation of lipid biosynthetic process	GO:0046889	0.0122	2	98	48	28189	Mtor|1.27027067887;Creb1|1.22410397632
response to nicotine	GO:0035094	0.0122	2	98	48	28189	Gsr|1.22553650097;Creb1|1.22410397632
regulation of GTPase activity	GO:0043087	0.0123	5	816	48	28189	Acap2|1.2729584799;Mtor|1.27027067887;Plxnc1|0.833166571374;Rabep2|0.817477748237;Wdr41|0.800932129287
muscle cell proliferation	GO:0033002	0.0127	3	285	48	28189	Gnai2|1.35025573434;Irak1|1.2228593918;Mtor|1.27027067887
DNA recombination	GO:0006310	0.0127	3	285	48	28189	Mtor|1.27027067887;Rpa1|0.795605665993;Kdm1a|0.778111919158
positive regulation of signaling	GO:0023056	0.0128	8	1868	48	28189	Gnai2|1.35025573434;Macf1|1.21777111056;Irak1|1.2228593918;Mtor|1.27027067887;Creb1|1.22410397632;Nenf|1.20919173274;Gfap|1.21211997503;Rims2|0.783199643494
RNA splicing, via transesterification reactions with bulged adenosine as nucleophile	GO:0000377	0.0129	3	287	48	28189	Rbfox2|0.803750113403;Ptbp2|0.78320802005;Kdm1a|0.778111919158
epithelial cell migration	GO:0010631	0.0129	3	287	48	28189	Macf1|1.21777111056;Krt2|1.39487568313;Mtor|1.27027067887
mRNA splicing, via spliceosome	GO:0000398	0.0129	3	287	48	28189	Rbfox2|0.803750113403;Ptbp2|0.78320802005;Kdm1a|0.778111919158
RNA splicing, via transesterification reactions	GO:0000375	0.013	3	288	48	28189	Rbfox2|0.803750113403;Ptbp2|0.78320802005;Kdm1a|0.778111919158
positive regulation of cell communication	GO:0010647	0.0131	8	1874	48	28189	Gnai2|1.35025573434;Macf1|1.21777111056;Irak1|1.2228593918;Mtor|1.27027067887;Creb1|1.22410397632;Nenf|1.20919173274;Gfap|1.21211997503;Rims2|0.783199643494
epithelium migration	GO:0090132	0.0131	3	289	48	28189	Macf1|1.21777111056;Krt2|1.39487568313;Mtor|1.27027067887
neurotransmitter transport	GO:0006836	0.0131	3	289	48	28189	Slc6a11|1.35033097974;Gfap|1.21211997503;Rims2|0.783199643494
guanine metabolic process	GO:0046098	0.0135	1	8	48	28189	Kdm1a|0.778111919158
positive regulation of cell maturation	GO:1903431	0.0135	1	8	48	28189	Mtor|1.27027067887
pyrimidine nucleobase biosynthetic process	GO:0019856	0.0135	1	8	48	28189	Mtor|1.27027067887
chaperone-mediated autophagy	GO:0061684	0.0135	1	8	48	28189	Gfap|1.21211997503
regulation of Schwann cell proliferation	GO:0010624	0.0135	1	8	48	28189	Gfap|1.21211997503
'de novo' pyrimidine nucleobase biosynthetic process	GO:0006207	0.0135	1	8	48	28189	Mtor|1.27027067887
positive regulation of cellular senescence	GO:2000774	0.0135	1	8	48	28189	Hmga1|1.26495850747
amino-acid betaine biosynthetic process	GO:0006578	0.0135	1	8	48	28189	Chdh|0.78662464986
regulation of inorganic anion transmembrane transport	GO:1903795	0.0135	1	8	48	28189	Mtor|1.27027067887
negative regulation of anion transmembrane transport	GO:1903960	0.0135	1	8	48	28189	Mtor|1.27027067887
osteoclast differentiation	GO:0030316	0.0136	2	104	48	28189	Mtor|1.27027067887;Creb1|1.22410397632
cell projection organization	GO:0030030	0.014	7	1522	48	28189	Mtor|1.27027067887;Creb1|1.22410397632;Gfap|1.21211997503;Plxnc1|0.833166571374;Adcy1|0.817836302211;Rbfox2|0.803750113403;Kdm1a|0.778111919158
negative regulation of metabolic process	GO:0009892	0.0141	11	3120	48	28189	Gnai2|1.35025573434;Irak1|1.2228593918;C4|1.21555844374;Mtor|1.27027067887;Traf3|1.35918456509;Creb1|1.22410397632;Hmga1|1.26495850747;Rbfox2|0.803750113403;Ptbp2|0.78320802005;Kdm1a|0.778111919158;Snta1|0.713857040487
tissue migration	GO:0090130	0.0141	3	297	48	28189	Macf1|1.21777111056;Krt2|1.39487568313;Mtor|1.27027067887
cellular response to acid chemical	GO:0071229	0.0146	3	301	48	28189	Mtor|1.27027067887;Creb1|1.22410397632;TNC|1.37125399499
cellular response to DNA damage stimulus	GO:0006974	0.0147	5	854	48	28189	Rad23a|1.32443181818;Mtor|1.27027067887;Hmga1|1.26495850747;Rpa1|0.795605665993;Kdm1a|0.778111919158
response to radiation	GO:0009314	0.0151	4	561	48	28189	Mtor|1.27027067887;Creb1|1.22410397632;Krt14|1.28285552559;Kdm1a|0.778111919158
positive regulation of reactive oxygen species metabolic process	GO:2000379	0.0151	2	110	48	28189	Gnai2|1.35025573434;Mtor|1.27027067887
Type I pneumocyte differentiation	GO:0060509	0.0152	1	9	48	28189	Creb1|1.22410397632
positive regulation of keratinocyte migration	GO:0051549	0.0152	1	9	48	28189	Mtor|1.27027067887
primitive hemopoiesis	GO:0060215	0.0152	1	9	48	28189	Kdm1a|0.778111919158
positive regulation of transcription of nuclear large rRNA transcript from RNA polymerase I promoter	GO:1901838	0.0152	1	9	48	28189	Mtor|1.27027067887
regulation of NAD(P)H oxidase activity	GO:0033860	0.0152	1	9	48	28189	Gnai2|1.35025573434
Toll signaling pathway	GO:0008063	0.0152	1	9	48	28189	Traf3|1.35918456509
Bergmann glial cell differentiation	GO:0060020	0.0152	1	9	48	28189	Gfap|1.21211997503
negative regulation of intrinsic apoptotic signaling pathway in response to DNA damage by p53 class mediator	GO:1902166	0.0152	1	9	48	28189	Kdm1a|0.778111919158
mitochondrial respiratory chain complex III assembly	GO:0034551	0.0152	1	9	48	28189	Ttc19|0.833281491067
negative regulation of transcription by competitive promoter binding	GO:0010944	0.0152	1	9	48	28189	Creb1|1.22410397632
respiratory chain complex III assembly	GO:0017062	0.0152	1	9	48	28189	Ttc19|0.833281491067
pexophagy	GO:0030242	0.0152	1	9	48	28189	LOC100910957|0.806592831916
positive regulation of sensory perception of pain	GO:1904058	0.0152	1	9	48	28189	Mtor|1.27027067887
animal organ development	GO:0048513	0.0153	13	4041	48	28189	Krt2|1.39487568313;Mtor|1.27027067887;Slc6a11|1.35033097974;Creb1|1.22410397632;TNC|1.37125399499;Pgap1|0.831628329298;Abcb6|0.827105890276;Adcy1|0.817836302211;P4htm|0.81679797329;Rbfox2|0.803750113403;Rpa1|0.795605665993;Ptbp2|0.78320802005;Kdm1a|0.778111919158
anatomical structure development	GO:0048856	0.0153	19	6930	48	28189	Nrn1|1.22079013359;Flii|1.24508288176;Krt2|1.39487568313;Cldn11|1.2216372981;Mtor|1.27027067887;Slc6a11|1.35033097974;Creb1|1.22410397632;Krt14|1.28285552559;TNC|1.37125399499;Gfap|1.21211997503;Plxnc1|0.833166571374;Pgap1|0.831628329298;Abcb6|0.827105890276;Adcy1|0.817836302211;P4htm|0.81679797329;Rbfox2|0.803750113403;Rpa1|0.795605665993;Ptbp2|0.78320802005;Kdm1a|0.778111919158
regulation of homeostatic process	GO:0032844	0.0155	4	565	48	28189	Gnai2|1.35025573434;P4htm|0.81679797329;Rbfox2|0.803750113403;Kdm1a|0.778111919158
cell aging	GO:0007569	0.0157	2	112	48	28189	Mtor|1.27027067887;Hmga1|1.26495850747
generation of neurons	GO:0048699	0.0159	8	1940	48	28189	Mtor|1.27027067887;Creb1|1.22410397632;TNC|1.37125399499;Gfap|1.21211997503;Plxnc1|0.833166571374;Adcy1|0.817836302211;Rbfox2|0.803750113403;Kdm1a|0.778111919158
response to metal ion	GO:0010038	0.0163	4	574	48	28189	Creb1|1.22410397632;Krt14|1.28285552559;Adcy1|0.817836302211;Cpne2|0.607749388252
associative learning	GO:0008306	0.0165	2	115	48	28189	Mtor|1.27027067887;Creb1|1.22410397632
cellular protein localization	GO:0034613	0.0168	8	1961	48	28189	Macf1|1.21777111056;Acap2|1.2729584799;Mtor|1.27027067887;Scamp2|0.832087849609;Pgap1|0.831628329298;Rpa1|0.795605665993;Rims2|0.783199643494;Kdm1a|0.778111919158
positive regulation of cell aging	GO:0090343	0.0169	1	10	48	28189	Hmga1|1.26495850747
mitochondrial respiratory chain complex III biogenesis	GO:0097033	0.0169	1	10	48	28189	Ttc19|0.833281491067
regulation of keratinocyte migration	GO:0051547	0.0169	1	10	48	28189	Mtor|1.27027067887
heme transport	GO:0015886	0.0169	1	10	48	28189	Abcb6|0.827105890276
positive regulation of hematopoietic progenitor cell differentiation	GO:1901534	0.0169	1	10	48	28189	Kdm1a|0.778111919158
lung saccule development	GO:0060430	0.0169	1	10	48	28189	Creb1|1.22410397632
negative regulation of nucleobase-containing compound metabolic process	GO:0045934	0.017	7	1584	48	28189	Irak1|1.2228593918;Traf3|1.35918456509;Creb1|1.22410397632;Hmga1|1.26495850747;Rbfox2|0.803750113403;Ptbp2|0.78320802005;Kdm1a|0.778111919158
cellular macromolecule localization	GO:0070727	0.0176	8	1977	48	28189	Macf1|1.21777111056;Acap2|1.2729584799;Mtor|1.27027067887;Scamp2|0.832087849609;Pgap1|0.831628329298;Rpa1|0.795605665993;Rims2|0.783199643494;Kdm1a|0.778111919158
regulation of histone ubiquitination	GO:0033182	0.0186	1	11	48	28189	Kdm1a|0.778111919158
regulation of eating behavior	GO:1903998	0.0186	1	11	48	28189	Mtor|1.27027067887
actin filament severing	GO:0051014	0.0186	1	11	48	28189	Flii|1.24508288176
regulation of neuron maturation	GO:0014041	0.0186	1	11	48	28189	Mtor|1.27027067887
choline metabolic process	GO:0019695	0.0186	1	11	48	28189	Chdh|0.78662464986
negative regulation of histone H3-K9 methylation	GO:0051573	0.0186	1	11	48	28189	Kdm1a|0.778111919158
hindbrain radial glia guided cell migration	GO:0021932	0.0186	1	11	48	28189	Rbfox2|0.803750113403
regulation of skeletal muscle adaptation	GO:0014733	0.0186	1	11	48	28189	Mtor|1.27027067887
regulation of myeloid leukocyte differentiation	GO:0002761	0.0187	2	123	48	28189	Mtor|1.27027067887;Creb1|1.22410397632
response to light stimulus	GO:0009416	0.0192	3	334	48	28189	Mtor|1.27027067887;Creb1|1.22410397632;Kdm1a|0.778111919158
regulation of circadian rhythm	GO:0042752	0.0193	2	125	48	28189	Creb1|1.22410397632;Adcy1|0.817836302211
regulation of autophagy	GO:0010506	0.0194	3	335	48	28189	Mtor|1.27027067887;Gfap|1.21211997503;Wdr41|0.800932129287
learning or memory	GO:0007611	0.0196	3	336	48	28189	Mtor|1.27027067887;Creb1|1.22410397632;Adcy1|0.817836302211
positive regulation of developmental process	GO:0051094	0.0199	7	1634	48	28189	Krt2|1.39487568313;Mtor|1.27027067887;Creb1|1.22410397632;Hmga1|1.26495850747;Gfap|1.21211997503;Plxnc1|0.833166571374;Kdm1a|0.778111919158
response to leucine	GO:0043201	0.0202	1	12	48	28189	Mtor|1.27027067887
histone H3-K9 demethylation	GO:0033169	0.0202	1	12	48	28189	Kdm1a|0.778111919158
regulation of intrinsic apoptotic signaling pathway in response to DNA damage by p53 class mediator	GO:1902165	0.0202	1	12	48	28189	Kdm1a|0.778111919158
regulation of fat cell differentiation	GO:0045598	0.0207	2	130	48	28189	Mtor|1.27027067887;Creb1|1.22410397632
regulation of calcium ion-dependent exocytosis	GO:0017158	0.0207	2	130	48	28189	Gnai2|1.35025573434;Rims2|0.783199643494
chemical synaptic transmission	GO:0007268	0.0208	5	933	48	28189	Gnai2|1.35025573434;Slc6a11|1.35033097974;Creb1|1.22410397632;Gfap|1.21211997503;Rims2|0.783199643494
regulation of hydrolase activity	GO:0051336	0.0214	7	1659	48	28189	Gnai2|1.35025573434;C4|1.21555844374;Acap2|1.2729584799;Mtor|1.27027067887;Plxnc1|0.833166571374;Rabep2|0.817477748237;Wdr41|0.800932129287
regulation of neurotransmitter uptake	GO:0051580	0.0219	1	13	48	28189	Gfap|1.21211997503
regulation of transcription of nuclear large rRNA transcript from RNA polymerase I promoter	GO:1901836	0.0219	1	13	48	28189	Mtor|1.27027067887
positive regulation of inhibitory postsynaptic potential	GO:0097151	0.0219	1	13	48	28189	Rims2|0.783199643494
iron coordination entity transport	GO:1901678	0.0219	1	13	48	28189	Abcb6|0.827105890276
positive regulation of transcription from RNA polymerase III promoter	GO:0045945	0.0219	1	13	48	28189	Mtor|1.27027067887
histone H3-K4 demethylation	GO:0034720	0.0219	1	13	48	28189	Kdm1a|0.778111919158
negative regulation of muscle adaptation	GO:0014745	0.0219	1	13	48	28189	Mtor|1.27027067887
Schwann cell proliferation	GO:0014010	0.0219	1	13	48	28189	Gfap|1.21211997503
mRNA metabolic process	GO:0016071	0.022	4	629	48	28189	Scaf1|1.45370282852;Rbfox2|0.803750113403;Ptbp2|0.78320802005;Kdm1a|0.778111919158
cardiac muscle contraction	GO:0060048	0.0226	2	136	48	28189	Mtor|1.27027067887;Snta1|0.713857040487
nitrogen compound transport	GO:0071705	0.0227	9	2483	48	28189	Macf1|1.21777111056;Mtor|1.27027067887;Slc6a11|1.35033097974;Slc25a18|1.30975286894;Scamp2|0.832087849609;Pgap1|0.831628329298;Abcb6|0.827105890276;Rabep2|0.817477748237;Rims2|0.783199643494
negative regulation of transcription, DNA-templated	GO:0045892	0.0233	6	1313	48	28189	Irak1|1.2228593918;Traf3|1.35918456509;Creb1|1.22410397632;Hmga1|1.26495850747;Rbfox2|0.803750113403;Kdm1a|0.778111919158
neurogenesis	GO:0022008	0.0236	8	2087	48	28189	Mtor|1.27027067887;Creb1|1.22410397632;TNC|1.37125399499;Gfap|1.21211997503;Plxnc1|0.833166571374;Adcy1|0.817836302211;Rbfox2|0.803750113403;Kdm1a|0.778111919158
adenosine receptor signaling pathway	GO:0001973	0.0236	1	14	48	28189	Gnai2|1.35025573434
negative regulation of intrinsic apoptotic signaling pathway by p53 class mediator	GO:1902254	0.0236	1	14	48	28189	Kdm1a|0.778111919158
negative regulation of DNA damage response, signal transduction by p53 class mediator	GO:0043518	0.0236	1	14	48	28189	Kdm1a|0.778111919158
CD4-positive, alpha-beta T cell lineage commitment	GO:0043373	0.0236	1	14	48	28189	Mtor|1.27027067887
negative regulation of cell size	GO:0045792	0.0236	1	14	48	28189	Mtor|1.27027067887
negative regulation of calcium ion-dependent exocytosis	GO:0045955	0.0236	1	14	48	28189	Gnai2|1.35025573434
negative regulation of calcineurin-NFAT signaling cascade	GO:0070885	0.0236	1	14	48	28189	Mtor|1.27027067887
modulation of inhibitory postsynaptic potential	GO:0098828	0.0236	1	14	48	28189	Rims2|0.783199643494
G-protein coupled acetylcholine receptor signaling pathway	GO:0007213	0.0236	1	14	48	28189	Gnai2|1.35025573434
T-helper cell lineage commitment	GO:0002295	0.0236	1	14	48	28189	Mtor|1.27027067887
positive regulation of RNA polymerase II transcriptional preinitiation complex assembly	GO:0045899	0.0236	1	14	48	28189	Creb1|1.22410397632
positive regulation of feeding behavior	GO:2000253	0.0236	1	14	48	28189	Mtor|1.27027067887
cellular response to zinc ion	GO:0071294	0.0236	1	14	48	28189	Creb1|1.22410397632
positive regulation of neurogenesis	GO:0050769	0.024	4	646	48	28189	Mtor|1.27027067887;Gfap|1.21211997503;Plxnc1|0.833166571374;Kdm1a|0.778111919158
cognition	GO:0050890	0.0241	3	364	48	28189	Mtor|1.27027067887;Creb1|1.22410397632;Adcy1|0.817836302211
regulation of RNA splicing	GO:0043484	0.0241	2	141	48	28189	Rbfox2|0.803750113403;Ptbp2|0.78320802005
gliogenesis	GO:0042063	0.0244	3	366	48	28189	Mtor|1.27027067887;Creb1|1.22410397632;Gfap|1.21211997503
spinal cord development	GO:0021510	0.0251	2	144	48	28189	Mtor|1.27027067887;Ptbp2|0.78320802005
regulation of neuron projection development	GO:0010975	0.0252	4	656	48	28189	Mtor|1.27027067887;Gfap|1.21211997503;Plxnc1|0.833166571374;Kdm1a|0.778111919158
protein nitrosylation	GO:0017014	0.0252	1	15	48	28189	Snta1|0.713857040487
toll-like receptor 2 signaling pathway	GO:0034134	0.0252	1	15	48	28189	Irak1|1.2228593918
protein localization to endosome	GO:0036010	0.0252	1	15	48	28189	Acap2|1.2729584799
positive regulation of renal sodium excretion	GO:0035815	0.0252	1	15	48	28189	Gnai2|1.35025573434
cell migration in hindbrain	GO:0021535	0.0252	1	15	48	28189	Rbfox2|0.803750113403
response to peptidoglycan	GO:0032494	0.0252	1	15	48	28189	Irak1|1.2228593918
polyol transport	GO:0015791	0.0252	1	15	48	28189	Pgap1|0.831628329298
peptidyl-cysteine S-nitrosylation	GO:0018119	0.0252	1	15	48	28189	Snta1|0.713857040487
positive regulation of cell growth involved in cardiac muscle cell development	GO:0061051	0.0252	1	15	48	28189	Mtor|1.27027067887
activation of NF-kappaB-inducing kinase activity	GO:0007250	0.0252	1	15	48	28189	Irak1|1.2228593918
regulation of anatomical structure size	GO:0090066	0.0253	4	657	48	28189	Mtor|1.27027067887;Creb1|1.22410397632;Kdm1a|0.778111919158;Snta1|0.713857040487
negative regulation of nucleic acid-templated transcription	GO:1903507	0.0256	6	1342	48	28189	Irak1|1.2228593918;Traf3|1.35918456509;Creb1|1.22410397632;Hmga1|1.26495850747;Rbfox2|0.803750113403;Kdm1a|0.778111919158
response to endogenous stimulus	GO:0009719	0.0259	9	2540	48	28189	Gsr|1.22553650097;Gnai2|1.35025573434;Irak1|1.2228593918;Acap2|1.2729584799;Mtor|1.27027067887;Creb1|1.22410397632;TNC|1.37125399499;Rbfox2|0.803750113403;Kdm1a|0.778111919158
negative regulation of RNA biosynthetic process	GO:1902679	0.0265	6	1353	48	28189	Irak1|1.2228593918;Traf3|1.35918456509;Creb1|1.22410397632;Hmga1|1.26495850747;Rbfox2|0.803750113403;Kdm1a|0.778111919158
response to fatty acid	GO:0070542	0.0267	2	149	48	28189	Creb1|1.22410397632;TNC|1.37125399499
alpha-beta T cell lineage commitment	GO:0002363	0.0269	1	16	48	28189	Mtor|1.27027067887
definitive hemopoiesis	GO:0060216	0.0269	1	16	48	28189	Rbfox2|0.803750113403
positive regulation of insulin receptor signaling pathway	GO:0046628	0.0269	1	16	48	28189	Gnai2|1.35025573434
positive regulation of hormone biosynthetic process	GO:0046886	0.0269	1	16	48	28189	Kdm1a|0.778111919158
regulation of NFAT protein import into nucleus	GO:0051532	0.0269	1	16	48	28189	Mtor|1.27027067887
L-glutamate transmembrane transport	GO:0089711	0.0269	1	16	48	28189	Slc25a18|1.30975286894
macromolecular complex subunit organization	GO:0043933	0.0269	10	2989	48	28189	Irak1|1.2228593918;Mtor|1.27027067887;Creb1|1.22410397632;Krt14|1.28285552559;Hmga1|1.26495850747;Gfap|1.21211997503;Ttc19|0.833281491067;Tubb6|0.800043898156;Ptbp2|0.78320802005;Kdm1a|0.778111919158
cell morphogenesis involved in neuron differentiation	GO:0048667	0.027	4	670	48	28189	Creb1|1.22410397632;Plxnc1|0.833166571374;Adcy1|0.817836302211;Rbfox2|0.803750113403
response to activity	GO:0014823	0.0274	2	151	48	28189	Mtor|1.27027067887;Creb1|1.22410397632
negative regulation of biological process	GO:0048519	0.0282	16	5833	48	28189	Gnai2|1.35025573434;Macf1|1.21777111056;Irak1|1.2228593918;C4|1.21555844374;Mtor|1.27027067887;Traf3|1.35918456509;Creb1|1.22410397632;Hmga1|1.26495850747;Nenf|1.20919173274;TNC|1.37125399499;Gfap|1.21211997503;Plxnc1|0.833166571374;Rbfox2|0.803750113403;Ptbp2|0.78320802005;Kdm1a|0.778111919158;Snta1|0.713857040487
negative regulation of nitrogen compound metabolic process	GO:0051172	0.0282	7	1757	48	28189	Irak1|1.2228593918;Traf3|1.35918456509;Creb1|1.22410397632;Hmga1|1.26495850747;Rbfox2|0.803750113403;Ptbp2|0.78320802005;Kdm1a|0.778111919158
negative regulation of cellular process	GO:0048523	0.0283	15	5342	48	28189	Gnai2|1.35025573434;Macf1|1.21777111056;Irak1|1.2228593918;C4|1.21555844374;Mtor|1.27027067887;Traf3|1.35918456509;Creb1|1.22410397632;Hmga1|1.26495850747;TNC|1.37125399499;Gfap|1.21211997503;Plxnc1|0.833166571374;Rbfox2|0.803750113403;Ptbp2|0.78320802005;Kdm1a|0.778111919158;Snta1|0.713857040487
negative regulation of protein modification process	GO:0031400	0.0286	4	682	48	28189	Gnai2|1.35025573434;Mtor|1.27027067887;Kdm1a|0.778111919158;Snta1|0.713857040487
negative regulation of appetite	GO:0032099	0.0286	1	17	48	28189	Nenf|1.20919173274
transcription of nuclear large rRNA transcript from RNA polymerase I promoter	GO:0042790	0.0286	1	17	48	28189	Mtor|1.27027067887
heterochromatin organization	GO:0070828	0.0286	1	17	48	28189	Hmga1|1.26495850747
NFAT protein import into nucleus	GO:0051531	0.0286	1	17	48	28189	Mtor|1.27027067887
regulation of RNA polymerase II transcriptional preinitiation complex assembly	GO:0045898	0.0286	1	17	48	28189	Creb1|1.22410397632
positive regulation of chromatin binding	GO:0035563	0.0286	1	17	48	28189	Kdm1a|0.778111919158
regulation of brown fat cell differentiation	GO:0090335	0.0286	1	17	48	28189	Mtor|1.27027067887
regulation of sequence-specific DNA binding transcription factor activity	GO:0051090	0.0289	3	391	48	28189	Irak1|1.2228593918;Traf3|1.35918456509;Kdm1a|0.778111919158
regulation of striated muscle tissue development	GO:0016202	0.0298	2	158	48	28189	Mtor|1.27027067887;Creb1|1.22410397632
positive regulation of neuron projection development	GO:0010976	0.0299	3	396	48	28189	Mtor|1.27027067887;Plxnc1|0.833166571374;Kdm1a|0.778111919158
positive regulation of superoxide anion generation	GO:0032930	0.0302	1	18	48	28189	Gnai2|1.35025573434
negative regulation of response to food	GO:0032096	0.0302	1	18	48	28189	Nenf|1.20919173274
positive regulation of urine volume	GO:0035810	0.0302	1	18	48	28189	Gnai2|1.35025573434
regulation of ventricular cardiac muscle cell membrane repolarization	GO:0060307	0.0302	1	18	48	28189	Snta1|0.713857040487
regulation of response to extracellular stimulus	GO:0032104	0.0308	2	161	48	28189	Mtor|1.27027067887;Nenf|1.20919173274
regulation of response to nutrient levels	GO:0032107	0.0308	2	161	48	28189	Mtor|1.27027067887;Nenf|1.20919173274
transport	GO:0006810	0.0309	17	6397	48	28189	ENSRNOG00000031230|1.86262772618;Gnai2|1.35025573434;Macf1|1.21777111056;Mtor|1.27027067887;Slc6a11|1.35033097974;Creb1|1.22410397632;Abca8a|1.29389312977;Slc25a18|1.30975286894;Gfap|1.21211997503;Scamp2|0.832087849609;Pgap1|0.831628329298;Abcb6|0.827105890276;Rabep2|0.817477748237;ENSRNOG00000050188|0.81563726474;LOC100910957|0.806592831916;Rims2|0.783199643494;Snta1|0.713857040487
negative regulation of gene expression	GO:0010629	0.0311	7	1793	48	28189	Irak1|1.2228593918;Traf3|1.35918456509;Creb1|1.22410397632;Hmga1|1.26495850747;Rbfox2|0.803750113403;Ptbp2|0.78320802005;Kdm1a|0.778111919158
regulation of muscle tissue development	GO:1901861	0.0312	2	162	48	28189	Mtor|1.27027067887;Creb1|1.22410397632
ameboidal-type cell migration	GO:0001667	0.0314	3	404	48	28189	Macf1|1.21777111056;Krt2|1.39487568313;Mtor|1.27027067887
regulation of muscle organ development	GO:0048634	0.0315	2	163	48	28189	Mtor|1.27027067887;Creb1|1.22410397632
cellular response to hepatocyte growth factor stimulus	GO:0035729	0.0319	1	19	48	28189	Creb1|1.22410397632
galactose metabolic process	GO:0006012	0.0319	1	19	48	28189	Gale|0.797868412187
CD4-positive or CD8-positive, alpha-beta T cell lineage commitment	GO:0043369	0.0319	1	19	48	28189	Mtor|1.27027067887
negative regulation of phosphoprotein phosphatase activity	GO:0032515	0.0319	1	19	48	28189	Gnai2|1.35025573434
regulation of fatty acid beta-oxidation	GO:0031998	0.0319	1	19	48	28189	Mtor|1.27027067887
negative regulation of histone methylation	GO:0031061	0.0319	1	19	48	28189	Kdm1a|0.778111919158
wound healing, spreading of epidermal cells	GO:0035313	0.0319	1	19	48	28189	Mtor|1.27027067887
T-helper 1 cell differentiation	GO:0045063	0.0319	1	19	48	28189	Mtor|1.27027067887
regulation of intrinsic apoptotic signaling pathway by p53 class mediator	GO:1902253	0.0319	1	19	48	28189	Kdm1a|0.778111919158
response to nutrient	GO:0007584	0.032	3	407	48	28189	Gsr|1.22553650097;Mtor|1.27027067887;TNC|1.37125399499
regulation of regulated secretory pathway	GO:1903305	0.0322	2	165	48	28189	Gnai2|1.35025573434;Rims2|0.783199643494
endocrine system development	GO:0035270	0.0326	2	166	48	28189	Creb1|1.22410397632;Kdm1a|0.778111919158
multicellular organism growth	GO:0035264	0.0329	2	167	48	28189	Mtor|1.27027067887;Creb1|1.22410397632
regulation of neurogenesis	GO:0050767	0.0331	5	1056	48	28189	Mtor|1.27027067887;Creb1|1.22410397632;Gfap|1.21211997503;Plxnc1|0.833166571374;Kdm1a|0.778111919158
axon ensheathment	GO:0008366	0.0333	2	168	48	28189	Cldn11|1.2216372981;Mtor|1.27027067887
ensheathment of neurons	GO:0007272	0.0333	2	168	48	28189	Cldn11|1.2216372981;Mtor|1.27027067887
cellular response to endogenous stimulus	GO:0071495	0.0335	7	1822	48	28189	Gnai2|1.35025573434;Acap2|1.2729584799;Mtor|1.27027067887;Creb1|1.22410397632;TNC|1.37125399499;Rbfox2|0.803750113403;Kdm1a|0.778111919158
regulation of megakaryocyte differentiation	GO:0045652	0.0335	1	20	48	28189	Kdm1a|0.778111919158
ventricular cardiac muscle cell membrane repolarization	GO:0099625	0.0335	1	20	48	28189	Snta1|0.713857040487
keratinization	GO:0031424	0.0335	1	20	48	28189	Krt2|1.39487568313
positive regulation of hormone metabolic process	GO:0032352	0.0335	1	20	48	28189	Kdm1a|0.778111919158
positive regulation of transforming growth factor beta production	GO:0071636	0.0335	1	20	48	28189	Creb1|1.22410397632
positive regulation of nervous system development	GO:0051962	0.034	4	721	48	28189	Mtor|1.27027067887;Gfap|1.21211997503;Plxnc1|0.833166571374;Kdm1a|0.778111919158
positive regulation of lipid metabolic process	GO:0045834	0.0351	2	173	48	28189	Mtor|1.27027067887;Creb1|1.22410397632
oxygen transport	GO:0015671	0.0352	1	21	48	28189	ENSRNOG00000031230|1.86262772618
positive regulation of cell size	GO:0045793	0.0352	1	21	48	28189	Kdm1a|0.778111919158
cellular response to insulin-like growth factor stimulus	GO:1990314	0.0352	1	21	48	28189	Creb1|1.22410397632
regulation of molecular function	GO:0065009	0.0363	11	3594	48	28189	Gnai2|1.35025573434;Irak1|1.2228593918;C4|1.21555844374;Acap2|1.2729584799;Mtor|1.27027067887;Traf3|1.35918456509;Plxnc1|0.833166571374;Rabep2|0.817477748237;Wdr41|0.800932129287;Kdm1a|0.778111919158;Snta1|0.713857040487
neuron projection morphogenesis	GO:0048812	0.0366	4	738	48	28189	Creb1|1.22410397632;Plxnc1|0.833166571374;Adcy1|0.817836302211;Rbfox2|0.803750113403
response to hepatocyte growth factor	GO:0035728	0.0368	1	22	48	28189	Creb1|1.22410397632
muscle atrophy	GO:0014889	0.0368	1	22	48	28189	Mtor|1.27027067887
acetylcholine receptor signaling pathway	GO:0095500	0.0368	1	22	48	28189	Gnai2|1.35025573434
cellular response to acetylcholine	GO:1905145	0.0368	1	22	48	28189	Gnai2|1.35025573434
signal transduction involved in cellular response to ammonium ion	GO:1903831	0.0368	1	22	48	28189	Gnai2|1.35025573434
amino-acid betaine metabolic process	GO:0006577	0.0368	1	22	48	28189	Chdh|0.78662464986
regulation of cardiac muscle cell membrane repolarization	GO:0099623	0.0368	1	22	48	28189	Snta1|0.713857040487
regulation of biological quality	GO:0065008	0.0371	13	4548	48	28189	Gsr|1.22553650097;Gnai2|1.35025573434;Mtor|1.27027067887;Creb1|1.22410397632;Nenf|1.20919173274;Gfap|1.21211997503;Plxnc1|0.833166571374;P4htm|0.81679797329;Rbfox2|0.803750113403;Rpa1|0.795605665993;Rims2|0.783199643494;Kdm1a|0.778111919158;Snta1|0.713857040487
positive regulation of erythrocyte differentiation	GO:0045648	0.0385	1	23	48	28189	Kdm1a|0.778111919158
response to acetylcholine	GO:1905144	0.0385	1	23	48	28189	Gnai2|1.35025573434
positive regulation of oligodendrocyte differentiation	GO:0048714	0.0385	1	23	48	28189	Mtor|1.27027067887
positive regulation of transcription initiation from RNA polymerase II promoter	GO:0060261	0.0385	1	23	48	28189	Creb1|1.22410397632
positive regulation of lamellipodium assembly	GO:0010592	0.0385	1	23	48	28189	Mtor|1.27027067887
cell maturation	GO:0048469	0.0385	2	182	48	28189	Mtor|1.27027067887;Kdm1a|0.778111919158
establishment of localization	GO:0051234	0.0391	17	6570	48	28189	ENSRNOG00000031230|1.86262772618;Gnai2|1.35025573434;Macf1|1.21777111056;Mtor|1.27027067887;Slc6a11|1.35033097974;Creb1|1.22410397632;Abca8a|1.29389312977;Slc25a18|1.30975286894;Gfap|1.21211997503;Scamp2|0.832087849609;Pgap1|0.831628329298;Abcb6|0.827105890276;Rabep2|0.817477748237;ENSRNOG00000050188|0.81563726474;LOC100910957|0.806592831916;Rims2|0.783199643494;Snta1|0.713857040487
cellular response to oxygen-containing compound	GO:1901701	0.0393	6	1485	48	28189	Gnai2|1.35025573434;Irak1|1.2228593918;Mtor|1.27027067887;Creb1|1.22410397632;TNC|1.37125399499;Kdm1a|0.778111919158
organic substance transport	GO:0071702	0.0398	10	3189	48	28189	Macf1|1.21777111056;Mtor|1.27027067887;Slc6a11|1.35033097974;Abca8a|1.29389312977;Slc25a18|1.30975286894;Scamp2|0.832087849609;Pgap1|0.831628329298;Abcb6|0.827105890276;Rabep2|0.817477748237;Rims2|0.783199643494
regulation of lipid biosynthetic process	GO:0046890	0.0401	2	186	48	28189	Mtor|1.27027067887;Creb1|1.22410397632
gamma-aminobutyric acid transport	GO:0015812	0.0401	1	24	48	28189	Slc6a11|1.35033097974
negative regulation of regulated secretory pathway	GO:1903306	0.0401	1	24	48	28189	Gnai2|1.35025573434
regulation of cell maturation	GO:1903429	0.0401	1	24	48	28189	Mtor|1.27027067887
neurotransmitter uptake	GO:0001504	0.0401	1	24	48	28189	Gfap|1.21211997503
postsynaptic signal transduction	GO:0098926	0.0401	1	24	48	28189	Gnai2|1.35025573434
positive regulation of transcription from RNA polymerase I promoter	GO:0045943	0.0401	1	24	48	28189	Mtor|1.27027067887
regulation of transcription from RNA polymerase III promoter	GO:0006359	0.0401	1	24	48	28189	Mtor|1.27027067887
G-protein coupled glutamate receptor signaling pathway	GO:0007216	0.0401	1	24	48	28189	Gnai2|1.35025573434
regulation of superoxide anion generation	GO:0032928	0.0401	1	24	48	28189	Gnai2|1.35025573434
nucleobase biosynthetic process	GO:0046112	0.0401	1	24	48	28189	Mtor|1.27027067887
learning	GO:0007612	0.0412	2	189	48	28189	Mtor|1.27027067887;Creb1|1.22410397632
regulation of chromatin binding	GO:0035561	0.0417	1	25	48	28189	Kdm1a|0.778111919158
negative regulation of signal transduction by p53 class mediator	GO:1901797	0.0417	1	25	48	28189	Kdm1a|0.778111919158
response to L-glutamate	GO:1902065	0.0417	1	25	48	28189	Creb1|1.22410397632
negative regulation of intrinsic apoptotic signaling pathway in response to DNA damage	GO:1902230	0.0417	1	25	48	28189	Kdm1a|0.778111919158
pyrimidine nucleobase metabolic process	GO:0006206	0.0417	1	25	48	28189	Mtor|1.27027067887
regulation of histone H3-K9 methylation	GO:0051570	0.0417	1	25	48	28189	Kdm1a|0.778111919158
cellular response to hypoxia	GO:0071456	0.042	2	191	48	28189	Irak1|1.2228593918;Mtor|1.27027067887
positive regulation of cell development	GO:0010720	0.0422	4	773	48	28189	Mtor|1.27027067887;Gfap|1.21211997503;Plxnc1|0.833166571374;Kdm1a|0.778111919158
DNA metabolic process	GO:0006259	0.0423	5	1129	48	28189	Rad23a|1.32443181818;Mtor|1.27027067887;Hmga1|1.26495850747;Rpa1|0.795605665993;Kdm1a|0.778111919158
calcium ion regulated exocytosis	GO:0017156	0.0428	2	193	48	28189	Gnai2|1.35025573434;Rims2|0.783199643494
interleukin-1-mediated signaling pathway	GO:0070498	0.0434	1	26	48	28189	Irak1|1.2228593918
negative regulation of calcium-mediated signaling	GO:0050849	0.0434	1	26	48	28189	Mtor|1.27027067887
gas transport	GO:0015669	0.0434	1	26	48	28189	ENSRNOG00000031230|1.86262772618
G-protein coupled purinergic receptor signaling pathway	GO:0035588	0.0434	1	26	48	28189	Gnai2|1.35025573434
cardiac muscle cell membrane repolarization	GO:0099622	0.0434	1	26	48	28189	Snta1|0.713857040487
hindbrain development	GO:0030902	0.044	2	196	48	28189	Rbfox2|0.803750113403;Ptbp2|0.78320802005
response to organonitrogen compound	GO:0010243	0.045	6	1535	48	28189	Gsr|1.22553650097;Gnai2|1.35025573434;Irak1|1.2228593918;Mtor|1.27027067887;Creb1|1.22410397632;Kdm1a|0.778111919158
skeletal muscle adaptation	GO:0043501	0.045	1	27	48	28189	Mtor|1.27027067887
forebrain regionalization	GO:0021871	0.045	1	27	48	28189	Pgap1|0.831628329298
T cell lineage commitment	GO:0002360	0.045	1	27	48	28189	Mtor|1.27027067887
embryonic hemopoiesis	GO:0035162	0.045	1	27	48	28189	Kdm1a|0.778111919158
response to transition metal nanoparticle	GO:1990267	0.0457	2	200	48	28189	Creb1|1.22410397632;Krt14|1.28285552559
cellular response to organonitrogen compound	GO:0071417	0.0458	4	794	48	28189	Gnai2|1.35025573434;Mtor|1.27027067887;Creb1|1.22410397632;Kdm1a|0.778111919158
negative regulation of cellular macromolecule biosynthetic process	GO:2000113	0.0458	6	1542	48	28189	Irak1|1.2228593918;Traf3|1.35918456509;Creb1|1.22410397632;Hmga1|1.26495850747;Rbfox2|0.803750113403;Kdm1a|0.778111919158
positive regulation of hemopoiesis	GO:1903708	0.0465	2	202	48	28189	Creb1|1.22410397632;Kdm1a|0.778111919158
amino acid transport	GO:0006865	0.0465	2	202	48	28189	Slc6a11|1.35033097974;Slc25a18|1.30975286894
regulation of cell projection organization	GO:0031344	0.0465	4	798	48	28189	Mtor|1.27027067887;Gfap|1.21211997503;Plxnc1|0.833166571374;Kdm1a|0.778111919158
cellular response to prostaglandin stimulus	GO:0071379	0.0466	1	28	48	28189	TNC|1.37125399499
positive regulation of osteoclast differentiation	GO:0045672	0.0466	1	28	48	28189	Creb1|1.22410397632
L-glutamate transport	GO:0015813	0.0466	1	28	48	28189	Slc25a18|1.30975286894
regulation of DNA damage response, signal transduction by p53 class mediator	GO:0043516	0.0466	1	28	48	28189	Kdm1a|0.778111919158
negative regulation of chromatin modification	GO:1903309	0.0466	1	28	48	28189	Kdm1a|0.778111919158
ventricular cardiac muscle cell action potential	GO:0086005	0.0466	1	28	48	28189	Snta1|0.713857040487
regulation of cell growth involved in cardiac muscle cell development	GO:0061050	0.0466	1	28	48	28189	Mtor|1.27027067887
branch elongation of an epithelium	GO:0060602	0.0466	1	28	48	28189	TNC|1.37125399499
positive regulation of cell projection organization	GO:0031346	0.0468	3	474	48	28189	Mtor|1.27027067887;Plxnc1|0.833166571374;Kdm1a|0.778111919158
regulation of cellular component size	GO:0032535	0.0468	3	474	48	28189	Mtor|1.27027067887;Creb1|1.22410397632;Kdm1a|0.778111919158
regulation of reactive oxygen species metabolic process	GO:2000377	0.0469	2	203	48	28189	Gnai2|1.35025573434;Mtor|1.27027067887
striated muscle contraction	GO:0006941	0.0469	2	203	48	28189	Mtor|1.27027067887;Snta1|0.713857040487
cellular response to decreased oxygen levels	GO:0036294	0.0473	2	204	48	28189	Irak1|1.2228593918;Mtor|1.27027067887
response to ammonium ion	GO:0060359	0.0477	2	205	48	28189	Gnai2|1.35025573434;Mtor|1.27027067887
regulation of nervous system development	GO:0051960	0.048	5	1170	48	28189	Mtor|1.27027067887;Creb1|1.22410397632;Gfap|1.21211997503;Plxnc1|0.833166571374;Kdm1a|0.778111919158
inhibitory postsynaptic potential	GO:0060080	0.0482	1	29	48	28189	Rims2|0.783199643494
cellular response to type I interferon	GO:0071357	0.0482	1	29	48	28189	Irak1|1.2228593918
positive regulation of long-term synaptic potentiation	GO:1900273	0.0482	1	29	48	28189	Creb1|1.22410397632
regulation of transcription initiation from RNA polymerase II promoter	GO:0060260	0.0482	1	29	48	28189	Creb1|1.22410397632
type I interferon signaling pathway	GO:0060337	0.0482	1	29	48	28189	Irak1|1.2228593918
positive regulation of cardiac muscle cell differentiation	GO:2000727	0.0482	1	29	48	28189	Mtor|1.27027067887
anterograde trans-synaptic signaling	GO:0098916	0.0488	4	811	48	28189	Gnai2|1.35025573434;Creb1|1.22410397632;Gfap|1.21211997503;Rims2|0.783199643494
trans-synaptic signaling	GO:0099537	0.049	4	812	48	28189	Gnai2|1.35025573434;Creb1|1.22410397632;Gfap|1.21211997503;Rims2|0.783199643494
cellular localization	GO:0051641	0.0491	11	3773	48	28189	Gnai2|1.35025573434;Macf1|1.21777111056;Acap2|1.2729584799;Mtor|1.27027067887;Creb1|1.22410397632;Slc25a18|1.30975286894;Scamp2|0.832087849609;Pgap1|0.831628329298;Rpa1|0.795605665993;Rims2|0.783199643494;Kdm1a|0.778111919158
positive regulation of response to stimulus	GO:0048584	0.0496	8	2414	48	28189	Gnai2|1.35025573434;Macf1|1.21777111056;Irak1|1.2228593918;C4|1.21555844374;Mtor|1.27027067887;Hmga1|1.26495850747;Nenf|1.20919173274;Rims2|0.783199643494
response to hypoxia	GO:0001666	0.0498	3	486	48	28189	Irak1|1.2228593918;Mtor|1.27027067887;Creb1|1.22410397632
regulation of hormone biosynthetic process	GO:0046885	0.0499	1	30	48	28189	Kdm1a|0.778111919158
response to fungicide	GO:0060992	0.0499	1	30	48	28189	Kdm1a|0.778111919158
cellular response to gamma radiation	GO:0071480	0.0499	1	30	48	28189	Kdm1a|0.778111919158
ruffle organization	GO:0031529	0.0499	1	30	48	28189	Mtor|1.27027067887
mRNA splice site selection	GO:0006376	0.0499	1	30	48	28189	Ptbp2|0.78320802005
positive regulation of DNA-templated transcription, initiation	GO:2000144	0.0499	1	30	48	28189	Creb1|1.22410397632
regulation of urine volume	GO:0035809	0.0499	1	30	48	28189	Gnai2|1.35025573434
muscle cell development	GO:0055001	0.0507	2	212	48	28189	Mtor|1.27027067887;Kdm1a|0.778111919158
epithelium development	GO:0060429	0.051	5	1190	48	28189	Krt2|1.39487568313;Mtor|1.27027067887;Creb1|1.22410397632;Krt14|1.28285552559;TNC|1.37125399499
positive regulation of multicellular organismal process	GO:0051240	0.0512	7	1999	48	28189	Gnai2|1.35025573434;Irak1|1.2228593918;Mtor|1.27027067887;Creb1|1.22410397632;Gfap|1.21211997503;Plxnc1|0.833166571374;Kdm1a|0.778111919158
single-organism metabolic process	GO:0044710	0.0512	17	6780	48	28189	Gsr|1.22553650097;Gnai2|1.35025573434;Irak1|1.2228593918;Rad23a|1.32443181818;C4|1.21555844374;Mtor|1.27027067887;Creb1|1.22410397632;Hmga1|1.26495850747;Nenf|1.20919173274;Ttc19|0.833281491067;Pgap1|0.831628329298;Adcy1|0.817836302211;P4htm|0.81679797329;Gale|0.797868412187;Rpa1|0.795605665993;Chdh|0.78662464986;Kdm1a|0.778111919158
synaptic signaling	GO:0099536	0.0512	4	824	48	28189	Gnai2|1.35025573434;Creb1|1.22410397632;Gfap|1.21211997503;Rims2|0.783199643494
regulation of glucan biosynthetic process	GO:0010962	0.0515	1	31	48	28189	Mtor|1.27027067887
positive regulation of neuroblast proliferation	GO:0002052	0.0515	1	31	48	28189	Kdm1a|0.778111919158
negative regulation of exocytosis	GO:0045920	0.0515	1	31	48	28189	Gnai2|1.35025573434
semaphorin-plexin signaling pathway	GO:0071526	0.0515	1	31	48	28189	Plxnc1|0.833166571374
negative regulation of RNA splicing	GO:0033119	0.0515	1	31	48	28189	Ptbp2|0.78320802005
regulation of membrane repolarization	GO:0060306	0.0515	1	31	48	28189	Snta1|0.713857040487
regulation of cellular senescence	GO:2000772	0.0515	1	31	48	28189	Hmga1|1.26495850747
mismatch repair	GO:0006298	0.0515	1	31	48	28189	Rpa1|0.795605665993
regulation of glycogen biosynthetic process	GO:0005979	0.0515	1	31	48	28189	Mtor|1.27027067887
toll-like receptor 4 signaling pathway	GO:0034142	0.0515	1	31	48	28189	Irak1|1.2228593918
negative regulation of apoptotic signaling pathway	GO:2001234	0.0515	2	214	48	28189	Gnai2|1.35025573434;Kdm1a|0.778111919158
response to abiotic stimulus	GO:0009628	0.0519	6	1591	48	28189	Irak1|1.2228593918;Mtor|1.27027067887;Creb1|1.22410397632;Krt14|1.28285552559;TNC|1.37125399499;Kdm1a|0.778111919158
response to amino acid	GO:0043200	0.0519	2	215	48	28189	Mtor|1.27027067887;Creb1|1.22410397632
positive regulation of cell differentiation	GO:0045597	0.0523	5	1199	48	28189	Mtor|1.27027067887;Creb1|1.22410397632;Gfap|1.21211997503;Plxnc1|0.833166571374;Kdm1a|0.778111919158
cellular response to metal ion	GO:0071248	0.0524	2	216	48	28189	Creb1|1.22410397632;Cpne2|0.607749388252
macromolecule localization	GO:0033036	0.0525	10	3346	48	28189	Macf1|1.21777111056;Acap2|1.2729584799;Mtor|1.27027067887;Abca8a|1.29389312977;Scamp2|0.832087849609;Pgap1|0.831628329298;Rabep2|0.817477748237;Rpa1|0.795605665993;Rims2|0.783199643494;Kdm1a|0.778111919158
protein localization	GO:0008104	0.0526	9	2889	48	28189	Macf1|1.21777111056;Acap2|1.2729584799;Mtor|1.27027067887;Scamp2|0.832087849609;Pgap1|0.831628329298;Rabep2|0.817477748237;Rpa1|0.795605665993;Rims2|0.783199643494;Kdm1a|0.778111919158
regulation of synaptic vesicle exocytosis	GO:2000300	0.0531	1	32	48	28189	Rims2|0.783199643494
secretory granule organization	GO:0033363	0.0531	1	32	48	28189	Creb1|1.22410397632
regulation of renal sodium excretion	GO:0035813	0.0531	1	32	48	28189	Gnai2|1.35025573434
regulation of histone H3-K4 methylation	GO:0051569	0.0531	1	32	48	28189	Kdm1a|0.778111919158
cytochrome complex assembly	GO:0017004	0.0531	1	32	48	28189	Ttc19|0.833281491067
positive regulation of vascular smooth muscle cell proliferation	GO:1904707	0.0531	1	32	48	28189	Gnai2|1.35025573434
porphyrin-containing compound biosynthetic process	GO:0006779	0.0531	1	32	48	28189	Abcb6|0.827105890276
cofactor transport	GO:0051181	0.0531	1	32	48	28189	Abcb6|0.827105890276
lung epithelial cell differentiation	GO:0060487	0.0531	1	32	48	28189	Creb1|1.22410397632
response to decreased oxygen levels	GO:0036293	0.0536	3	501	48	28189	Irak1|1.2228593918;Mtor|1.27027067887;Creb1|1.22410397632
axonogenesis	GO:0007409	0.0539	3	502	48	28189	Creb1|1.22410397632;Plxnc1|0.833166571374;Adcy1|0.817836302211
forebrain development	GO:0030900	0.0544	3	504	48	28189	Creb1|1.22410397632;Pgap1|0.831628329298;Kdm1a|0.778111919158
regulation of protein ubiquitination	GO:0031396	0.0545	2	221	48	28189	Mtor|1.27027067887;Kdm1a|0.778111919158
cellular response to lipid	GO:0071396	0.0547	4	842	48	28189	Irak1|1.2228593918;Creb1|1.22410397632;TNC|1.37125399499;Rbfox2|0.803750113403
positive regulation of lamellipodium organization	GO:1902745	0.0547	1	33	48	28189	Mtor|1.27027067887
histone H3-K9 methylation	GO:0051567	0.0547	1	33	48	28189	Kdm1a|0.778111919158
regulation of transforming growth factor beta production	GO:0071634	0.0547	1	33	48	28189	Creb1|1.22410397632
negative regulation of macroautophagy	GO:0016242	0.0547	1	33	48	28189	Mtor|1.27027067887
renal sodium excretion	GO:0035812	0.0547	1	33	48	28189	Gnai2|1.35025573434
regulation of transcription from RNA polymerase I promoter	GO:0006356	0.0547	1	33	48	28189	Mtor|1.27027067887
RNA polymerase II transcriptional preinitiation complex assembly	GO:0051123	0.0547	1	33	48	28189	Creb1|1.22410397632
astrocyte development	GO:0014002	0.0547	1	33	48	28189	Gfap|1.21211997503
regulation of double-strand break repair via homologous recombination	GO:0010569	0.0547	1	33	48	28189	Kdm1a|0.778111919158
lung cell differentiation	GO:0060479	0.0547	1	33	48	28189	Creb1|1.22410397632
acidic amino acid transport	GO:0015800	0.0547	1	33	48	28189	Slc25a18|1.30975286894
response to ionizing radiation	GO:0010212	0.055	2	222	48	28189	Krt14|1.28285552559;Kdm1a|0.778111919158
negative regulation of macromolecule biosynthetic process	GO:0010558	0.055	6	1614	48	28189	Irak1|1.2228593918;Traf3|1.35918456509;Creb1|1.22410397632;Hmga1|1.26495850747;Rbfox2|0.803750113403;Kdm1a|0.778111919158
positive regulation of signal transduction	GO:0009967	0.0551	6	1615	48	28189	Gnai2|1.35025573434;Macf1|1.21777111056;Irak1|1.2228593918;Mtor|1.27027067887;Nenf|1.20919173274;Rims2|0.783199643494
response to vitamin	GO:0033273	0.0554	2	223	48	28189	Gsr|1.22553650097;TNC|1.37125399499
cellular macromolecular complex assembly	GO:0034622	0.0556	5	1220	48	28189	Mtor|1.27027067887;Creb1|1.22410397632;Ttc19|0.833281491067;Tubb6|0.800043898156;Ptbp2|0.78320802005
cellular response to oxygen levels	GO:0071453	0.0559	2	224	48	28189	Irak1|1.2228593918;Mtor|1.27027067887
superoxide anion generation	GO:0042554	0.0563	1	34	48	28189	Gnai2|1.35025573434
transforming growth factor beta production	GO:0071604	0.0563	1	34	48	28189	Creb1|1.22410397632
regulation of calcineurin-NFAT signaling cascade	GO:0070884	0.0563	1	34	48	28189	Mtor|1.27027067887
regulation of fatty acid oxidation	GO:0046320	0.0563	1	34	48	28189	Mtor|1.27027067887
regulation of intrinsic apoptotic signaling pathway in response to DNA damage	GO:1902229	0.0563	1	34	48	28189	Kdm1a|0.778111919158
regulation of epithelial cell migration	GO:0010632	0.0567	2	226	48	28189	Macf1|1.21777111056;Mtor|1.27027067887
positive regulation of neuron differentiation	GO:0045666	0.057	3	514	48	28189	Mtor|1.27027067887;Plxnc1|0.833166571374;Kdm1a|0.778111919158
TORC1 signaling	GO:0038202	0.0579	1	35	48	28189	Mtor|1.27027067887
tetrapyrrole biosynthetic process	GO:0033014	0.0579	1	35	48	28189	Abcb6|0.827105890276
response to glucagon	GO:0033762	0.0579	1	35	48	28189	Creb1|1.22410397632
histone lysine demethylation	GO:0070076	0.0579	1	35	48	28189	Kdm1a|0.778111919158
positive regulation of cardiocyte differentiation	GO:1905209	0.0579	1	35	48	28189	Mtor|1.27027067887
regulation of appetite	GO:0032098	0.0579	1	35	48	28189	Nenf|1.20919173274
regulation of superoxide metabolic process	GO:0090322	0.0579	1	35	48	28189	Gnai2|1.35025573434
positive regulation of developmental growth	GO:0048639	0.0581	2	229	48	28189	Mtor|1.27027067887;Creb1|1.22410397632
intracellular protein transport	GO:0006886	0.0582	5	1236	48	28189	Macf1|1.21777111056;Mtor|1.27027067887;Scamp2|0.832087849609;Pgap1|0.831628329298;Rims2|0.783199643494
histone demethylation	GO:0016577	0.0595	1	36	48	28189	Kdm1a|0.778111919158
positive T cell selection	GO:0043368	0.0595	1	36	48	28189	Mtor|1.27027067887
regulation of glycogen metabolic process	GO:0070873	0.0595	1	36	48	28189	Mtor|1.27027067887
response to type I interferon	GO:0034340	0.0595	1	36	48	28189	Irak1|1.2228593918
negative regulation of cellular protein metabolic process	GO:0032269	0.0605	5	1250	48	28189	Gnai2|1.35025573434;C4|1.21555844374;Mtor|1.27027067887;Kdm1a|0.778111919158;Snta1|0.713857040487
regulation of neuron differentiation	GO:0045664	0.0606	4	872	48	28189	Mtor|1.27027067887;Gfap|1.21211997503;Plxnc1|0.833166571374;Kdm1a|0.778111919158
leukocyte differentiation	GO:0002521	0.0611	3	529	48	28189	Mtor|1.27027067887;Creb1|1.22410397632;Kdm1a|0.778111919158
cellular response to vitamin D	GO:0071305	0.0611	1	37	48	28189	TNC|1.37125399499
GPI anchor biosynthetic process	GO:0006506	0.0611	1	37	48	28189	Pgap1|0.831628329298
Golgi to plasma membrane protein transport	GO:0043001	0.0611	1	37	48	28189	Macf1|1.21777111056
rRNA transcription	GO:0009303	0.0611	1	37	48	28189	Mtor|1.27027067887
regulation of hematopoietic progenitor cell differentiation	GO:1901532	0.0611	1	37	48	28189	Kdm1a|0.778111919158
positive regulation of cellular response to insulin stimulus	GO:1900078	0.0611	1	37	48	28189	Gnai2|1.35025573434
protein complex subunit organization	GO:0071822	0.0612	7	2082	48	28189	Irak1|1.2228593918;Mtor|1.27027067887;Creb1|1.22410397632;Krt14|1.28285552559;Gfap|1.21211997503;Ttc19|0.833281491067;Tubb6|0.800043898156
immune system process	GO:0002376	0.0613	9	2975	48	28189	Irak1|1.2228593918;C4|1.21555844374;Mtor|1.27027067887;Traf3|1.35918456509;Creb1|1.22410397632;P4htm|0.81679797329;Rbfox2|0.803750113403;Rpa1|0.795605665993;Kdm1a|0.778111919158
response to nitrogen compound	GO:1901698	0.0614	6	1660	48	28189	Gsr|1.22553650097;Gnai2|1.35025573434;Irak1|1.2228593918;Mtor|1.27027067887;Creb1|1.22410397632;Kdm1a|0.778111919158
cardiac muscle tissue development	GO:0048738	0.0617	2	237	48	28189	Mtor|1.27027067887;Creb1|1.22410397632
fat cell differentiation	GO:0045444	0.0617	2	237	48	28189	Mtor|1.27027067887;Creb1|1.22410397632
cellular response to organic substance	GO:0071310	0.0622	9	2984	48	28189	Gnai2|1.35025573434;Irak1|1.2228593918;Acap2|1.2729584799;Mtor|1.27027067887;Traf3|1.35918456509;Creb1|1.22410397632;TNC|1.37125399499;Rbfox2|0.803750113403;Kdm1a|0.778111919158
regulation of developmental process	GO:0050793	0.0624	9	2985	48	28189	Krt2|1.39487568313;Mtor|1.27027067887;Creb1|1.22410397632;Hmga1|1.26495850747;Gfap|1.21211997503;Plxnc1|0.833166571374;P4htm|0.81679797329;Rbfox2|0.803750113403;Kdm1a|0.778111919158
response to inorganic substance	GO:0010035	0.0625	4	881	48	28189	Creb1|1.22410397632;Krt14|1.28285552559;Adcy1|0.817836302211;Cpne2|0.607749388252
regulation of cell differentiation	GO:0045595	0.0626	7	2093	48	28189	Mtor|1.27027067887;Creb1|1.22410397632;Gfap|1.21211997503;Plxnc1|0.833166571374;P4htm|0.81679797329;Rbfox2|0.803750113403;Kdm1a|0.778111919158
positive regulation of multicellular organism growth	GO:0040018	0.0627	1	38	48	28189	Creb1|1.22410397632
homeostasis of number of cells within a tissue	GO:0048873	0.0627	1	38	48	28189	Rpa1|0.795605665993
epithelial tube branching involved in lung morphogenesis	GO:0060441	0.0627	1	38	48	28189	TNC|1.37125399499
epiboly involved in wound healing	GO:0090505	0.0627	1	38	48	28189	Mtor|1.27027067887
wound healing, spreading of cells	GO:0044319	0.0627	1	38	48	28189	Mtor|1.27027067887
regulation of DNA-templated transcription, initiation	GO:2000142	0.0627	1	38	48	28189	Creb1|1.22410397632
cellular response to platelet-derived growth factor stimulus	GO:0036120	0.0627	1	38	48	28189	Creb1|1.22410397632
positive regulation of epidermis development	GO:0045684	0.0627	1	38	48	28189	Krt2|1.39487568313
regulation of cell aging	GO:0090342	0.0627	1	38	48	28189	Hmga1|1.26495850747
positive regulation of neurological system process	GO:0031646	0.0627	1	38	48	28189	Mtor|1.27027067887
negative regulation of molecular function	GO:0044092	0.0642	5	1272	48	28189	Gnai2|1.35025573434;Irak1|1.2228593918;C4|1.21555844374;Traf3|1.35918456509;Kdm1a|0.778111919158
regulation of excretion	GO:0044062	0.0643	1	39	48	28189	Gnai2|1.35025573434
protein dealkylation	GO:0008214	0.0643	1	39	48	28189	Kdm1a|0.778111919158
regulation of lamellipodium assembly	GO:0010591	0.0643	1	39	48	28189	Mtor|1.27027067887
protein demethylation	GO:0006482	0.0643	1	39	48	28189	Kdm1a|0.778111919158
regulation of polysaccharide biosynthetic process	GO:0032885	0.0643	1	39	48	28189	Mtor|1.27027067887
epiboly	GO:0090504	0.0643	1	39	48	28189	Mtor|1.27027067887
membrane repolarization	GO:0086009	0.0643	1	39	48	28189	Snta1|0.713857040487
positive regulation of myotube differentiation	GO:0010831	0.0643	1	39	48	28189	Mtor|1.27027067887
regulation of feeding behavior	GO:0060259	0.0643	1	39	48	28189	Mtor|1.27027067887
regulation of cell development	GO:0060284	0.0648	5	1275	48	28189	Mtor|1.27027067887;Creb1|1.22410397632;Gfap|1.21211997503;Plxnc1|0.833166571374;Kdm1a|0.778111919158
positive regulation of sequence-specific DNA binding transcription factor activity	GO:0051091	0.0658	2	246	48	28189	Irak1|1.2228593918;Kdm1a|0.778111919158
regulation of synaptic plasticity	GO:0048167	0.0658	2	246	48	28189	Creb1|1.22410397632;Gfap|1.21211997503
DNA-templated transcriptional preinitiation complex assembly	GO:0070897	0.0659	1	40	48	28189	Creb1|1.22410397632
purine nucleobase metabolic process	GO:0006144	0.0659	1	40	48	28189	Kdm1a|0.778111919158
response to oxygen levels	GO:0070482	0.0662	3	547	48	28189	Irak1|1.2228593918;Mtor|1.27027067887;Creb1|1.22410397632
negative regulation of cellular biosynthetic process	GO:0031327	0.0668	6	1696	48	28189	Irak1|1.2228593918;Traf3|1.35918456509;Creb1|1.22410397632;Hmga1|1.26495850747;Rbfox2|0.803750113403;Kdm1a|0.778111919158
gamma-aminobutyric acid signaling pathway	GO:0007214	0.0675	1	41	48	28189	Gnai2|1.35025573434
negative regulation of transcription factor import into nucleus	GO:0042992	0.0675	1	41	48	28189	Mtor|1.27027067887
physiological cardiac muscle hypertrophy	GO:0003301	0.0675	1	41	48	28189	Mtor|1.27027067887
cell growth involved in cardiac muscle cell development	GO:0061049	0.0675	1	41	48	28189	Mtor|1.27027067887
positive regulation of excitatory postsynaptic potential	GO:2000463	0.0675	1	41	48	28189	Rims2|0.783199643494
calcineurin-NFAT signaling cascade	GO:0033173	0.0675	1	41	48	28189	Mtor|1.27027067887
regulation of neuroblast proliferation	GO:1902692	0.0675	1	41	48	28189	Kdm1a|0.778111919158
mRNA stabilization	GO:0048255	0.0675	1	41	48	28189	Mtor|1.27027067887
axis elongation	GO:0003401	0.0675	1	41	48	28189	TNC|1.37125399499
positive regulation of muscle hypertrophy	GO:0014742	0.0675	1	41	48	28189	Mtor|1.27027067887
physiological muscle hypertrophy	GO:0003298	0.0675	1	41	48	28189	Mtor|1.27027067887
positive regulation of cardiac muscle hypertrophy	GO:0010613	0.0675	1	41	48	28189	Mtor|1.27027067887
cellular response to nitrogen compound	GO:1901699	0.0676	4	905	48	28189	Gnai2|1.35025573434;Mtor|1.27027067887;Creb1|1.22410397632;Kdm1a|0.778111919158
positive regulation of protein modification process	GO:0031401	0.0681	5	1294	48	28189	Gnai2|1.35025573434;Irak1|1.2228593918;Mtor|1.27027067887;Nenf|1.20919173274;Kdm1a|0.778111919158
skin development	GO:0043588	0.0682	2	251	48	28189	Krt2|1.39487568313;Abcb6|0.827105890276
regulation of long-term synaptic potentiation	GO:1900271	0.0691	1	42	48	28189	Creb1|1.22410397632
GPI anchor metabolic process	GO:0006505	0.0691	1	42	48	28189	Pgap1|0.831628329298
regulation of hormone metabolic process	GO:0032350	0.0691	1	42	48	28189	Kdm1a|0.778111919158
response to platelet-derived growth factor	GO:0036119	0.0691	1	42	48	28189	Creb1|1.22410397632
heart contraction	GO:0060047	0.0696	2	254	48	28189	Mtor|1.27027067887;Snta1|0.713857040487
axon development	GO:0061564	0.0697	3	559	48	28189	Creb1|1.22410397632;Plxnc1|0.833166571374;Adcy1|0.817836302211
cell morphogenesis involved in differentiation	GO:0000904	0.0705	4	918	48	28189	Creb1|1.22410397632;Plxnc1|0.833166571374;Adcy1|0.817836302211;Rbfox2|0.803750113403
lung development	GO:0030324	0.0706	2	256	48	28189	Creb1|1.22410397632;TNC|1.37125399499
regulation of protein modification by small protein conjugation or removal	GO:1903320	0.0706	2	256	48	28189	Mtor|1.27027067887;Kdm1a|0.778111919158
cellular response to inorganic substance	GO:0071241	0.0706	2	256	48	28189	Creb1|1.22410397632;Cpne2|0.607749388252
macromolecular complex assembly	GO:0065003	0.0707	7	2153	48	28189	Irak1|1.2228593918;Mtor|1.27027067887;Creb1|1.22410397632;Hmga1|1.26495850747;Ttc19|0.833281491067;Tubb6|0.800043898156;Ptbp2|0.78320802005
negative regulation of histone modification	GO:0031057	0.0707	1	43	48	28189	Kdm1a|0.778111919158
lipopolysaccharide-mediated signaling pathway	GO:0031663	0.0707	1	43	48	28189	Irak1|1.2228593918
megakaryocyte differentiation	GO:0030219	0.0707	1	43	48	28189	Kdm1a|0.778111919158
granulocyte differentiation	GO:0030851	0.0707	1	43	48	28189	Kdm1a|0.778111919158
negative regulation of anion transport	GO:1903792	0.0707	1	43	48	28189	Mtor|1.27027067887
wound healing	GO:0042060	0.0708	3	563	48	28189	Macf1|1.21777111056;Mtor|1.27027067887;TNC|1.37125399499
respiratory tube development	GO:0030323	0.072	2	259	48	28189	Creb1|1.22410397632;TNC|1.37125399499
positive regulation of MAPK cascade	GO:0043410	0.072	3	567	48	28189	Gnai2|1.35025573434;Irak1|1.2228593918;Nenf|1.20919173274
regulation of polysaccharide metabolic process	GO:0032881	0.0723	1	44	48	28189	Mtor|1.27027067887
positive regulation of cardiac muscle tissue growth	GO:0055023	0.0723	1	44	48	28189	Mtor|1.27027067887
regulated exocytosis	GO:0045055	0.0725	2	260	48	28189	Gnai2|1.35025573434;Rims2|0.783199643494
positive regulation of homeostatic process	GO:0032846	0.0725	2	260	48	28189	Gnai2|1.35025573434;Kdm1a|0.778111919158
positive regulation of protein complex assembly	GO:0031334	0.0725	2	260	48	28189	Mtor|1.27027067887;Creb1|1.22410397632
negative regulation of protein metabolic process	GO:0051248	0.0726	5	1319	48	28189	Gnai2|1.35025573434;C4|1.21555844374;Mtor|1.27027067887;Kdm1a|0.778111919158;Snta1|0.713857040487
heart process	GO:0003015	0.073	2	261	48	28189	Mtor|1.27027067887;Snta1|0.713857040487
cellular developmental process	GO:0048869	0.0733	13	5024	48	28189	Krt2|1.39487568313;Mtor|1.27027067887;Creb1|1.22410397632;Krt14|1.28285552559;Hmga1|1.26495850747;TNC|1.37125399499;Gfap|1.21211997503;Plxnc1|0.833166571374;Adcy1|0.817836302211;P4htm|0.81679797329;Rbfox2|0.803750113403;Rims2|0.783199643494;Kdm1a|0.778111919158
negative regulation of biosynthetic process	GO:0009890	0.0733	6	1738	48	28189	Irak1|1.2228593918;Traf3|1.35918456509;Creb1|1.22410397632;Hmga1|1.26495850747;Rbfox2|0.803750113403;Kdm1a|0.778111919158
response to acid chemical	GO:0001101	0.0735	3	572	48	28189	Mtor|1.27027067887;Creb1|1.22410397632;TNC|1.37125399499
purinergic receptor signaling pathway	GO:0035587	0.0739	1	45	48	28189	Gnai2|1.35025573434
histone H3-K9 modification	GO:0061647	0.0739	1	45	48	28189	Kdm1a|0.778111919158
cardiac muscle cell action potential involved in contraction	GO:0086002	0.0739	1	45	48	28189	Snta1|0.713857040487
cellular response to amino acid starvation	GO:0034198	0.0739	1	45	48	28189	Mtor|1.27027067887
response to prostaglandin	GO:0034694	0.0739	1	45	48	28189	TNC|1.37125399499
intrinsic apoptotic signaling pathway in response to DNA damage by p53 class mediator	GO:0042771	0.0739	1	45	48	28189	Kdm1a|0.778111919158
heart valve morphogenesis	GO:0003179	0.0739	1	45	48	28189	Mtor|1.27027067887
oxidation-reduction process	GO:0055114	0.0753	6	1750	48	28189	Gsr|1.22553650097;Mtor|1.27027067887;Ttc19|0.833281491067;P4htm|0.81679797329;Chdh|0.78662464986;Kdm1a|0.778111919158
glial cell differentiation	GO:0010001	0.0754	2	266	48	28189	Mtor|1.27027067887;Gfap|1.21211997503
positive regulation of MAP kinase activity	GO:0043406	0.0754	2	266	48	28189	Gnai2|1.35025573434;Irak1|1.2228593918
regulation of exocytosis	GO:0017157	0.0754	2	266	48	28189	Gnai2|1.35025573434;Rims2|0.783199643494
L-alpha-amino acid transmembrane transport	GO:1902475	0.0755	1	46	48	28189	Slc25a18|1.30975286894
RNA stabilization	GO:0043489	0.0755	1	46	48	28189	Mtor|1.27027067887
regulation of oligodendrocyte differentiation	GO:0048713	0.0755	1	46	48	28189	Mtor|1.27027067887
positive regulation of nitric oxide biosynthetic process	GO:0045429	0.0755	1	46	48	28189	Mtor|1.27027067887
cellular modified amino acid metabolic process	GO:0006575	0.0769	2	269	48	28189	Gsr|1.22553650097;Chdh|0.78662464986
positive regulation of nitric oxide metabolic process	GO:1904407	0.077	1	47	48	28189	Mtor|1.27027067887
keratinocyte proliferation	GO:0043616	0.077	1	47	48	28189	Krt2|1.39487568313
regulation of cardiac muscle cell differentiation	GO:2000725	0.077	1	47	48	28189	Mtor|1.27027067887
porphyrin-containing compound metabolic process	GO:0006778	0.077	1	47	48	28189	Abcb6|0.827105890276
positive regulation of heart growth	GO:0060421	0.077	1	47	48	28189	Mtor|1.27027067887
cellular response to chemical stimulus	GO:0070887	0.0773	10	3589	48	28189	Gnai2|1.35025573434;Irak1|1.2228593918;Acap2|1.2729584799;Mtor|1.27027067887;Traf3|1.35918456509;Creb1|1.22410397632;TNC|1.37125399499;Rbfox2|0.803750113403;Kdm1a|0.778111919158;Cpne2|0.607749388252
negative regulation of cell adhesion	GO:0007162	0.0774	2	270	48	28189	TNC|1.37125399499;Plxnc1|0.833166571374
response to organic cyclic compound	GO:0014070	0.0774	6	1763	48	28189	Gsr|1.22553650097;Mtor|1.27027067887;Creb1|1.22410397632;TNC|1.37125399499;Rbfox2|0.803750113403;Kdm1a|0.778111919158
lung epithelium development	GO:0060428	0.0786	1	48	48	28189	Creb1|1.22410397632
positive regulation of type I interferon production	GO:0032481	0.0786	1	48	48	28189	Irak1|1.2228593918
response to stress	GO:0006950	0.0797	12	4588	48	28189	Macf1|1.21777111056;Irak1|1.2228593918;Rad23a|1.32443181818;C4|1.21555844374;Mtor|1.27027067887;Traf3|1.35918456509;Creb1|1.22410397632;Hmga1|1.26495850747;TNC|1.37125399499;Gfap|1.21211997503;Rpa1|0.795605665993;Kdm1a|0.778111919158
positive regulation of glial cell differentiation	GO:0045687	0.0802	1	49	48	28189	Mtor|1.27027067887
peptidyl-cysteine modification	GO:0018198	0.0802	1	49	48	28189	Snta1|0.713857040487
T-helper 1 type immune response	GO:0042088	0.0802	1	49	48	28189	Mtor|1.27027067887
brown fat cell differentiation	GO:0050873	0.0802	1	49	48	28189	Mtor|1.27027067887
cell differentiation	GO:0030154	0.0806	12	4597	48	28189	Krt2|1.39487568313;Mtor|1.27027067887;Creb1|1.22410397632;Krt14|1.28285552559;TNC|1.37125399499;Gfap|1.21211997503;Plxnc1|0.833166571374;Adcy1|0.817836302211;P4htm|0.81679797329;Rbfox2|0.803750113403;Rims2|0.783199643494;Kdm1a|0.778111919158
regulation of leukocyte differentiation	GO:1902105	0.0808	2	277	48	28189	Mtor|1.27027067887;Creb1|1.22410397632
single-organism behavior	GO:0044708	0.0812	3	597	48	28189	Mtor|1.27027067887;Creb1|1.22410397632;Adcy1|0.817836302211
negative regulation of epithelial cell apoptotic process	GO:1904036	0.0818	1	50	48	28189	Mtor|1.27027067887
regulation of renal system process	GO:0098801	0.0818	1	50	48	28189	Gnai2|1.35025573434
pyrimidine-containing compound biosynthetic process	GO:0072528	0.0818	1	50	48	28189	Mtor|1.27027067887
response to lithium ion	GO:0010226	0.0818	1	50	48	28189	Adcy1|0.817836302211
ncRNA transcription	GO:0098781	0.0818	1	50	48	28189	Mtor|1.27027067887
heart valve development	GO:0003170	0.0818	1	50	48	28189	Mtor|1.27027067887
eating behavior	GO:0042755	0.0833	1	51	48	28189	Mtor|1.27027067887
transcription from RNA polymerase III promoter	GO:0006383	0.0833	1	51	48	28189	Mtor|1.27027067887
positive regulation of epithelial to mesenchymal transition	GO:0010718	0.0833	1	51	48	28189	Mtor|1.27027067887
regulation of vascular smooth muscle cell proliferation	GO:1904705	0.0833	1	51	48	28189	Gnai2|1.35025573434
cellular component assembly	GO:0022607	0.0834	9	3163	48	28189	Macf1|1.21777111056;Irak1|1.2228593918;Mtor|1.27027067887;Creb1|1.22410397632;Krt14|1.28285552559;Hmga1|1.26495850747;Ttc19|0.833281491067;Tubb6|0.800043898156;Ptbp2|0.78320802005
cellular response to stress	GO:0033554	0.0835	7	2240	48	28189	Irak1|1.2228593918;Rad23a|1.32443181818;Mtor|1.27027067887;Hmga1|1.26495850747;Gfap|1.21211997503;Rpa1|0.795605665993;Kdm1a|0.778111919158
metabolic process	GO:0008152	0.0842	35	17575	48	28189	Gsr|1.22553650097;LOC686807|1.20236930652;Gnai2|1.35025573434;Macf1|1.21777111056;Scaf1|1.45370282852;Irak1|1.2228593918;Klc4|1.23999738208;Rad23a|1.32443181818;C4|1.21555844374;Q7TP57|1.21519102555;Acap2|1.2729584799;Mtor|1.27027067887;Traf3|1.35918456509;Creb1|1.22410397632;Hmga1|1.26495850747;Abca8a|1.29389312977;Nenf|1.20919173274;Gfap|1.21211997503;Ttc19|0.833281491067;Pgap1|0.831628329298;A…
hexose metabolic process	GO:0019318	0.0843	2	284	48	28189	Mtor|1.27027067887;Gale|0.797868412187
regulation of sodium ion transmembrane transport	GO:1902305	0.0849	1	52	48	28189	Snta1|0.713857040487
regulation of myelination	GO:0031641	0.0849	1	52	48	28189	Mtor|1.27027067887
regulation of alternative mRNA splicing, via spliceosome	GO:0000381	0.0849	1	52	48	28189	Rbfox2|0.803750113403
regulation of cardiac muscle cell contraction	GO:0086004	0.0849	1	52	48	28189	Snta1|0.713857040487
vascular smooth muscle cell proliferation	GO:1990874	0.0849	1	52	48	28189	Gnai2|1.35025573434
response to nutrient levels	GO:0031667	0.0854	4	982	48	28189	Gsr|1.22553650097;Mtor|1.27027067887;Nenf|1.20919173274;TNC|1.37125399499
respiratory system development	GO:0060541	0.0859	2	287	48	28189	Creb1|1.22410397632;TNC|1.37125399499
cell-cell signaling	GO:0007267	0.0859	6	1813	48	28189	Gnai2|1.35025573434;Macf1|1.21777111056;Slc6a11|1.35033097974;Creb1|1.22410397632;Gfap|1.21211997503;Rims2|0.783199643494
regulation of anion transmembrane transport	GO:1903959	0.0864	1	53	48	28189	Mtor|1.27027067887
regulation of cardiocyte differentiation	GO:1905207	0.0864	1	53	48	28189	Mtor|1.27027067887
striated muscle adaptation	GO:0014888	0.0864	1	53	48	28189	Mtor|1.27027067887
intracellular estrogen receptor signaling pathway	GO:0030520	0.0864	1	53	48	28189	Rbfox2|0.803750113403
T cell selection	GO:0045058	0.0864	1	53	48	28189	Mtor|1.27027067887
neuromuscular junction development	GO:0007528	0.0864	1	53	48	28189	Snta1|0.713857040487
circadian rhythm	GO:0007623	0.0869	2	289	48	28189	Creb1|1.22410397632;Adcy1|0.817836302211
cell development	GO:0048468	0.0874	8	2723	48	28189	Mtor|1.27027067887;Creb1|1.22410397632;TNC|1.37125399499;Gfap|1.21211997503;Plxnc1|0.833166571374;Adcy1|0.817836302211;Rbfox2|0.803750113403;Kdm1a|0.778111919158
regulation of neurotransmitter levels	GO:0001505	0.0874	2	290	48	28189	Gfap|1.21211997503;Rims2|0.783199643494
positive regulation of oxidoreductase activity	GO:0051353	0.088	1	54	48	28189	Gnai2|1.35025573434
regulation of lamellipodium organization	GO:1902743	0.088	1	54	48	28189	Mtor|1.27027067887
histone ubiquitination	GO:0016574	0.088	1	54	48	28189	Kdm1a|0.778111919158
regulation of signal transduction by p53 class mediator	GO:1901796	0.088	1	54	48	28189	Kdm1a|0.778111919158
modulation of excitatory postsynaptic potential	GO:0098815	0.088	1	54	48	28189	Rims2|0.783199643494
developmental maturation	GO:0021700	0.0884	2	292	48	28189	Mtor|1.27027067887;Kdm1a|0.778111919158
single-organism transport	GO:0044765	0.0886	13	5175	48	28189	ENSRNOG00000031230|1.86262772618;Gnai2|1.35025573434;Macf1|1.21777111056;Mtor|1.27027067887;Slc6a11|1.35033097974;Creb1|1.22410397632;Abca8a|1.29389312977;Slc25a18|1.30975286894;Gfap|1.21211997503;Pgap1|0.831628329298;Abcb6|0.827105890276;Rims2|0.783199643494;Snta1|0.713857040487
anterior/posterior axis specification	GO:0009948	0.0896	1	55	48	28189	Pgap1|0.831628329298
response to vitamin A	GO:0033189	0.0896	1	55	48	28189	Gsr|1.22553650097
cellular response to vitamin	GO:0071295	0.0896	1	55	48	28189	TNC|1.37125399499
regulation of synaptic vesicle transport	GO:1902803	0.0896	1	55	48	28189	Rims2|0.783199643494
response to ethanol	GO:0045471	0.0905	2	296	48	28189	Gsr|1.22553650097;TNC|1.37125399499
regulation of multicellular organismal development	GO:2000026	0.0911	7	2288	48	28189	Mtor|1.27027067887;Creb1|1.22410397632;Gfap|1.21211997503;Plxnc1|0.833166571374;P4htm|0.81679797329;Rbfox2|0.803750113403;Kdm1a|0.778111919158
glycogen biosynthetic process	GO:0005978	0.0911	1	56	48	28189	Mtor|1.27027067887
glucan biosynthetic process	GO:0009250	0.0911	1	56	48	28189	Mtor|1.27027067887
T-helper cell differentiation	GO:0042093	0.0911	1	56	48	28189	Mtor|1.27027067887
spliceosomal complex assembly	GO:0000245	0.0911	1	56	48	28189	Ptbp2|0.78320802005
Golgi to plasma membrane transport	GO:0006893	0.0911	1	56	48	28189	Macf1|1.21777111056
regulation of muscle system process	GO:0090257	0.0915	2	298	48	28189	Mtor|1.27027067887;Snta1|0.713857040487
reactive oxygen species metabolic process	GO:0072593	0.092	2	299	48	28189	Gnai2|1.35025573434;Mtor|1.27027067887
CD4-positive, alpha-beta T cell differentiation involved in immune response	GO:0002294	0.0927	1	57	48	28189	Mtor|1.27027067887
cellular response to hormone stimulus	GO:0032870	0.0927	4	1011	48	28189	Gnai2|1.35025573434;Creb1|1.22410397632;TNC|1.37125399499;Rbfox2|0.803750113403
protein autophosphorylation	GO:0046777	0.0936	2	302	48	28189	Irak1|1.2228593918;Mtor|1.27027067887
response to extracellular stimulus	GO:0009991	0.094	4	1016	48	28189	Gsr|1.22553650097;Mtor|1.27027067887;Nenf|1.20919173274;TNC|1.37125399499
alpha-beta T cell differentiation involved in immune response	GO:0002293	0.0942	1	58	48	28189	Mtor|1.27027067887
regulation of hormone levels	GO:0010817	0.0949	3	639	48	28189	Creb1|1.22410397632;Rims2|0.783199643494;Kdm1a|0.778111919158
regulation of actin filament-based movement	GO:1903115	0.0958	1	59	48	28189	Snta1|0.713857040487
histone H3-K4 methylation	GO:0051568	0.0958	1	59	48	28189	Kdm1a|0.778111919158
regulation of sensory perception of pain	GO:0051930	0.0958	1	59	48	28189	Mtor|1.27027067887
regulation of sensory perception	GO:0051931	0.0958	1	59	48	28189	Mtor|1.27027067887
positive regulation of myeloid leukocyte differentiation	GO:0002763	0.0958	1	59	48	28189	Creb1|1.22410397632
alpha-beta T cell activation involved in immune response	GO:0002287	0.0958	1	59	48	28189	Mtor|1.27027067887
tetrapyrrole metabolic process	GO:0033013	0.0958	1	59	48	28189	Abcb6|0.827105890276
positive regulation of stress fiber assembly	GO:0051496	0.0958	1	59	48	28189	Mtor|1.27027067887
lung alveolus development	GO:0048286	0.0958	1	59	48	28189	Creb1|1.22410397632
positive regulation of reactive oxygen species biosynthetic process	GO:1903428	0.0958	1	59	48	28189	Mtor|1.27027067887
response to wounding	GO:0009611	0.0963	4	1025	48	28189	Macf1|1.21777111056;Mtor|1.27027067887;TNC|1.37125399499;Gfap|1.21211997503
transcription from RNA polymerase I promoter	GO:0006360	0.0973	1	60	48	28189	Mtor|1.27027067887
cellular response to heat	GO:0034605	0.0973	1	60	48	28189	Irak1|1.2228593918
cGMP biosynthetic process	GO:0006182	0.0973	1	60	48	28189	Adcy1|0.817836302211
regulation of cytokine production	GO:0001817	0.0973	3	646	48	28189	Irak1|1.2228593918;Traf3|1.35918456509;Creb1|1.22410397632
regulation of response to stress	GO:0080134	0.0974	5	1442	48	28189	Irak1|1.2228593918;Mtor|1.27027067887;Traf3|1.35918456509;Hmga1|1.26495850747;Kdm1a|0.778111919158
positive regulation of wound healing	GO:0090303	0.0988	1	61	48	28189	Mtor|1.27027067887
positive regulation of organ growth	GO:0046622	0.0988	1	61	48	28189	Mtor|1.27027067887
cellular senescence	GO:0090398	0.0988	1	61	48	28189	Hmga1|1.26495850747
positive regulation of NIK/NF-kappaB signaling	GO:1901224	0.0988	1	61	48	28189	Irak1|1.2228593918
positive regulation of immune system process	GO:0002684	0.0989	4	1035	48	28189	Irak1|1.2228593918;C4|1.21555844374;Creb1|1.22410397632;Kdm1a|0.778111919158
regulation of myotube differentiation	GO:0010830	0.1	1	62	48	28189	Mtor|1.27027067887
regulation of double-strand break repair	GO:2000779	0.1	1	62	48	28189	Kdm1a|0.778111919158
cardiac muscle cell action potential	GO:0086001	0.1	1	62	48	28189	Snta1|0.713857040487
DNA damage response, signal transduction by p53 class mediator	GO:0030330	0.1	1	62	48	28189	Kdm1a|0.778111919158
negative regulation of response to external stimulus	GO:0032102	0.1	2	315	48	28189	Mtor|1.27027067887;Nenf|1.20919173274
second-messenger-mediated signaling	GO:0019932	0.1	2	315	48	28189	Mtor|1.27027067887;Rims2|0.783199643494
locomotion	GO:0040011	0.101	6	1894	48	28189	Gnai2|1.35025573434;Macf1|1.21777111056;Krt2|1.39487568313;Mtor|1.27027067887;Creb1|1.22410397632;Rbfox2|0.803750113403
activation of protein kinase activity	GO:0032147	0.101	2	316	48	28189	Gnai2|1.35025573434;Irak1|1.2228593918
RNA processing	GO:0006396	0.102	4	1045	48	28189	Scaf1|1.45370282852;Rbfox2|0.803750113403;Ptbp2|0.78320802005;Kdm1a|0.778111919158
negative regulation of protein import	GO:1904590	0.102	1	63	48	28189	Mtor|1.27027067887
regulation of cell-substrate junction assembly	GO:0090109	0.102	1	63	48	28189	Macf1|1.21777111056
regulation of focal adhesion assembly	GO:0051893	0.102	1	63	48	28189	Macf1|1.21777111056
T cell differentiation involved in immune response	GO:0002292	0.103	1	64	48	28189	Mtor|1.27027067887
positive regulation of fat cell differentiation	GO:0045600	0.103	1	64	48	28189	Creb1|1.22410397632
negative regulation of response to DNA damage stimulus	GO:2001021	0.103	1	64	48	28189	Kdm1a|0.778111919158
calcium ion-regulated exocytosis of neurotransmitter	GO:0048791	0.103	1	64	48	28189	Rims2|0.783199643494
inositol phosphate-mediated signaling	GO:0048016	0.103	1	64	48	28189	Mtor|1.27027067887
negative regulation of autophagy	GO:0010507	0.103	1	64	48	28189	Mtor|1.27027067887
excretion	GO:0007588	0.103	1	64	48	28189	Gnai2|1.35025573434
epithelial cell differentiation	GO:0030855	0.104	3	665	48	28189	Krt2|1.39487568313;Creb1|1.22410397632;Krt14|1.28285552559
dendrite development	GO:0016358	0.105	2	323	48	28189	Mtor|1.27027067887;Rbfox2|0.803750113403
cardiac muscle cell contraction	GO:0086003	0.105	1	65	48	28189	Snta1|0.713857040487
positive regulation of dendritic spine development	GO:0060999	0.105	1	65	48	28189	Mtor|1.27027067887
positive regulation of intracellular signal transduction	GO:1902533	0.105	4	1059	48	28189	Gnai2|1.35025573434;Irak1|1.2228593918;Mtor|1.27027067887;Nenf|1.20919173274
response to peptide hormone	GO:0043434	0.106	3	672	48	28189	Gnai2|1.35025573434;Mtor|1.27027067887;Creb1|1.22410397632
positive regulation of growth	GO:0045927	0.106	2	326	48	28189	Mtor|1.27027067887;Creb1|1.22410397632
regulation of adherens junction organization	GO:1903391	0.107	1	66	48	28189	Macf1|1.21777111056
multicellular organismal movement	GO:0050879	0.107	1	66	48	28189	Mtor|1.27027067887
musculoskeletal movement	GO:0050881	0.107	1	66	48	28189	Mtor|1.27027067887
negative regulation of nucleocytoplasmic transport	GO:0046823	0.107	1	66	48	28189	Mtor|1.27027067887
neuromuscular process controlling balance	GO:0050885	0.107	1	66	48	28189	Rbfox2|0.803750113403
morphogenesis of an epithelial sheet	GO:0002011	0.107	1	66	48	28189	Mtor|1.27027067887
lipid biosynthetic process	GO:0008610	0.107	3	674	48	28189	Mtor|1.27027067887;Creb1|1.22410397632;Pgap1|0.831628329298
regulation of cellular component movement	GO:0051270	0.108	4	1068	48	28189	Gnai2|1.35025573434;Macf1|1.21777111056;Mtor|1.27027067887;Snta1|0.713857040487
regulation of membrane permeability	GO:0090559	0.108	1	67	48	28189	Mtor|1.27027067887
social behavior	GO:0035176	0.108	1	67	48	28189	Mtor|1.27027067887
mitochondrial respiratory chain complex assembly	GO:0033108	0.108	1	67	48	28189	Ttc19|0.833281491067
regulation of nitric oxide biosynthetic process	GO:0045428	0.108	1	67	48	28189	Mtor|1.27027067887
intraspecies interaction between organisms	GO:0051703	0.108	1	67	48	28189	Mtor|1.27027067887
regulation of catalytic activity	GO:0050790	0.108	8	2858	48	28189	Gnai2|1.35025573434;Irak1|1.2228593918;C4|1.21555844374;Acap2|1.2729584799;Mtor|1.27027067887;Plxnc1|0.833166571374;Rabep2|0.817477748237;Wdr41|0.800932129287
cell migration	GO:0016477	0.109	5	1493	48	28189	Gnai2|1.35025573434;Macf1|1.21777111056;Krt2|1.39487568313;Mtor|1.27027067887;Rbfox2|0.803750113403
positive regulation of protein phosphorylation	GO:0001934	0.109	4	1074	48	28189	Gnai2|1.35025573434;Irak1|1.2228593918;Mtor|1.27027067887;Nenf|1.20919173274
regulation of phosphoprotein phosphatase activity	GO:0043666	0.11	1	68	48	28189	Gnai2|1.35025573434
ethanolamine-containing compound metabolic process	GO:0042439	0.11	1	68	48	28189	Chdh|0.78662464986
lung morphogenesis	GO:0060425	0.11	1	68	48	28189	TNC|1.37125399499
cellular response to calcium ion	GO:0071277	0.11	1	68	48	28189	Cpne2|0.607749388252
response to morphine	GO:0043278	0.11	1	68	48	28189	Mtor|1.27027067887
regulation of lipid catabolic process	GO:0050994	0.11	1	68	48	28189	Mtor|1.27027067887
regulation of defense response to virus	GO:0050688	0.11	1	68	48	28189	Traf3|1.35918456509
superoxide metabolic process	GO:0006801	0.11	1	68	48	28189	Gnai2|1.35025573434
embryonic pattern specification	GO:0009880	0.11	1	68	48	28189	Pgap1|0.831628329298
regulation of system process	GO:0044057	0.11	3	682	48	28189	Gnai2|1.35025573434;Mtor|1.27027067887;Snta1|0.713857040487
sodium ion homeostasis	GO:0055078	0.111	1	69	48	28189	Gnai2|1.35025573434
negative regulation of protein import into nucleus	GO:0042308	0.113	1	70	48	28189	Mtor|1.27027067887
regulation of histone methylation	GO:0031060	0.113	1	70	48	28189	Kdm1a|0.778111919158
response to isoquinoline alkaloid	GO:0014072	0.113	1	70	48	28189	Mtor|1.27027067887
transcription initiation from RNA polymerase II promoter	GO:0006367	0.113	1	70	48	28189	Creb1|1.22410397632
glycolipid biosynthetic process	GO:0009247	0.113	1	70	48	28189	Pgap1|0.831628329298
cellular polysaccharide biosynthetic process	GO:0033692	0.113	1	70	48	28189	Mtor|1.27027067887
cellular component organization	GO:0016043	0.114	17	7506	48	28189	Flii|1.24508288176;Macf1|1.21777111056;Irak1|1.2228593918;Mtor|1.27027067887;Creb1|1.22410397632;Krt14|1.28285552559;Hmga1|1.26495850747;Gfap|1.21211997503;Ttc19|0.833281491067;Plxnc1|0.833166571374;Adcy1|0.817836302211;Rbfox2|0.803750113403;Tubb6|0.800043898156;Rpa1|0.795605665993;Ptbp2|0.78320802005;Kdm1a|0.778111919158;Snta1|0.713857040487
monosaccharide metabolic process	GO:0005996	0.114	2	340	48	28189	Mtor|1.27027067887;Gale|0.797868412187
negative regulation of phosphatase activity	GO:0010923	0.116	1	72	48	28189	Gnai2|1.35025573434
lamellipodium assembly	GO:0030032	0.116	1	72	48	28189	Mtor|1.27027067887
CD4-positive, alpha-beta T cell differentiation	GO:0043367	0.116	1	72	48	28189	Mtor|1.27027067887
regulation of type I interferon production	GO:0032479	0.116	1	72	48	28189	Irak1|1.2228593918
peptide transport	GO:0015833	0.116	6	1968	48	28189	Macf1|1.21777111056;Mtor|1.27027067887;Scamp2|0.832087849609;Pgap1|0.831628329298;Rabep2|0.817477748237;Rims2|0.783199643494
positive regulation of actin filament bundle assembly	GO:0032233	0.117	1	73	48	28189	Mtor|1.27027067887
neuroblast proliferation	GO:0007405	0.117	1	73	48	28189	Kdm1a|0.778111919158
regulation of insulin receptor signaling pathway	GO:0046626	0.117	1	73	48	28189	Gnai2|1.35025573434
adaptive immune response based on somatic recombination of immune receptors built from immunoglobulin superfamily domains	GO:0002460	0.119	2	349	48	28189	C4|1.21555844374;Mtor|1.27027067887
fibril organization	GO:0097435	0.119	3	708	48	28189	Mtor|1.27027067887;Krt14|1.28285552559;Gfap|1.21211997503
regulation of cardiac muscle tissue growth	GO:0055021	0.12	1	75	48	28189	Mtor|1.27027067887
response to vitamin D	GO:0033280	0.12	1	75	48	28189	TNC|1.37125399499
protein localization to chromosome	GO:0034502	0.12	1	75	48	28189	Rpa1|0.795605665993
type I interferon production	GO:0032606	0.12	1	75	48	28189	Irak1|1.2228593918
activation of MAPKK activity	GO:0000186	0.12	1	75	48	28189	Gnai2|1.35025573434
protein polymerization	GO:0051258	0.12	2	351	48	28189	Mtor|1.27027067887;Tubb6|0.800043898156
regulation of MAP kinase activity	GO:0043405	0.121	2	353	48	28189	Gnai2|1.35025573434;Irak1|1.2228593918
hormone biosynthetic process	GO:0042446	0.122	1	76	48	28189	Kdm1a|0.778111919158
regulation of multicellular organism growth	GO:0040014	0.122	1	76	48	28189	Creb1|1.22410397632
regulation of cardiac muscle hypertrophy	GO:0010611	0.122	1	76	48	28189	Mtor|1.27027067887
muscle structure development	GO:0061061	0.123	3	717	48	28189	Mtor|1.27027067887;Creb1|1.22410397632;Kdm1a|0.778111919158
amide transport	GO:0042886	0.123	6	2002	48	28189	Macf1|1.21777111056;Mtor|1.27027067887;Scamp2|0.832087849609;Pgap1|0.831628329298;Rabep2|0.817477748237;Rims2|0.783199643494
regulation of epidermis development	GO:0045682	0.123	1	77	48	28189	Krt2|1.39487568313
tumor necrosis factor-mediated signaling pathway	GO:0033209	0.123	1	77	48	28189	Traf3|1.35918456509
negative regulation of protein dephosphorylation	GO:0035308	0.123	1	77	48	28189	Gnai2|1.35025573434
positive regulation of stem cell proliferation	GO:2000648	0.123	1	77	48	28189	Kdm1a|0.778111919158
vesicle-mediated transport to the plasma membrane	GO:0098876	0.123	1	77	48	28189	Macf1|1.21777111056
demethylation	GO:0070988	0.123	1	77	48	28189	Kdm1a|0.778111919158
positive regulation of protein serine/threonine kinase activity	GO:0071902	0.124	2	357	48	28189	Gnai2|1.35025573434;Irak1|1.2228593918
single-organism localization	GO:1902578	0.124	13	5466	48	28189	ENSRNOG00000031230|1.86262772618;Gnai2|1.35025573434;Macf1|1.21777111056;Mtor|1.27027067887;Slc6a11|1.35033097974;Creb1|1.22410397632;Abca8a|1.29389312977;Slc25a18|1.30975286894;Gfap|1.21211997503;Pgap1|0.831628329298;Abcb6|0.827105890276;Rims2|0.783199643494;Snta1|0.713857040487
positive regulation of phosphorylation	GO:0042327	0.124	4	1124	48	28189	Gnai2|1.35025573434;Irak1|1.2228593918;Mtor|1.27027067887;Nenf|1.20919173274
cellular protein complex assembly	GO:0043623	0.124	3	720	48	28189	Mtor|1.27027067887;Ttc19|0.833281491067;Tubb6|0.800043898156
response to oxygen-containing compound	GO:1901700	0.124	7	2473	48	28189	Gsr|1.22553650097;Gnai2|1.35025573434;Irak1|1.2228593918;Mtor|1.27027067887;Creb1|1.22410397632;TNC|1.37125399499;Kdm1a|0.778111919158
cellular response to nutrient	GO:0031670	0.125	1	78	48	28189	TNC|1.37125399499
regulation of muscle hypertrophy	GO:0014743	0.125	1	78	48	28189	Mtor|1.27027067887
cellular modified amino acid biosynthetic process	GO:0042398	0.125	1	78	48	28189	Chdh|0.78662464986
glutathione metabolic process	GO:0006749	0.125	1	78	48	28189	Gsr|1.22553650097
cellular response to ionizing radiation	GO:0071479	0.125	1	78	48	28189	Kdm1a|0.778111919158
regulation of protein modification process	GO:0031399	0.125	6	2014	48	28189	Gnai2|1.35025573434;Irak1|1.2228593918;Mtor|1.27027067887;Nenf|1.20919173274;Kdm1a|0.778111919158;Snta1|0.713857040487
cytokine production	GO:0001816	0.126	3	725	48	28189	Irak1|1.2228593918;Traf3|1.35918456509;Creb1|1.22410397632
cellular response to ammonium ion	GO:0071242	0.126	1	79	48	28189	Gnai2|1.35025573434
regulation of DNA recombination	GO:0000018	0.126	1	79	48	28189	Kdm1a|0.778111919158
positive regulation of striated muscle cell differentiation	GO:0051155	0.126	1	79	48	28189	Mtor|1.27027067887
polysaccharide biosynthetic process	GO:0000271	0.126	1	79	48	28189	Mtor|1.27027067887
intrinsic apoptotic signaling pathway by p53 class mediator	GO:0072332	0.128	1	80	48	28189	Kdm1a|0.778111919158
regulation of neurotransmitter secretion	GO:0046928	0.128	1	80	48	28189	Rims2|0.783199643494
regulation of heart growth	GO:0060420	0.128	1	80	48	28189	Mtor|1.27027067887
positive regulation of biological process	GO:0048518	0.128	16	7091	48	28189	Gnai2|1.35025573434;Macf1|1.21777111056;Krt2|1.39487568313;Irak1|1.2228593918;C4|1.21555844374;Acap2|1.2729584799;Mtor|1.27027067887;Creb1|1.22410397632;Hmga1|1.26495850747;Nenf|1.20919173274;Gfap|1.21211997503;Plxnc1|0.833166571374;Rabep2|0.817477748237;Rpa1|0.795605665993;Rims2|0.783199643494;Kdm1a|0.778111919158
lactation	GO:0007595	0.129	1	81	48	28189	Creb1|1.22410397632
cGMP metabolic process	GO:0046068	0.129	1	81	48	28189	Adcy1|0.817836302211
regulation of lipid metabolic process	GO:0019216	0.132	2	371	48	28189	Mtor|1.27027067887;Creb1|1.22410397632
regulation of oxidoreductase activity	GO:0051341	0.132	1	83	48	28189	Gnai2|1.35025573434
negative regulation of protein localization to nucleus	GO:1900181	0.132	1	83	48	28189	Mtor|1.27027067887
cell-substrate adherens junction assembly	GO:0007045	0.132	1	83	48	28189	Macf1|1.21777111056
pyrimidine-containing compound metabolic process	GO:0072527	0.132	1	83	48	28189	Mtor|1.27027067887
focal adhesion assembly	GO:0048041	0.132	1	83	48	28189	Macf1|1.21777111056
CD4-positive, alpha-beta T cell activation	GO:0035710	0.134	1	84	48	28189	Mtor|1.27027067887
regulation of mRNA stability	GO:0043488	0.134	1	84	48	28189	Mtor|1.27027067887
neuron projection regeneration	GO:0031102	0.134	1	84	48	28189	Gfap|1.21211997503
fatty acid beta-oxidation	GO:0006635	0.134	1	84	48	28189	Mtor|1.27027067887
positive regulation of GTPase activity	GO:0043547	0.134	3	746	48	28189	Acap2|1.2729584799;Rabep2|0.817477748237;Wdr41|0.800932129287
response to lipid	GO:0033993	0.134	5	1597	48	28189	Gsr|1.22553650097;Irak1|1.2228593918;Creb1|1.22410397632;TNC|1.37125399499;Rbfox2|0.803750113403
regulation of cell adhesion	GO:0030155	0.134	3	748	48	28189	Macf1|1.21777111056;TNC|1.37125399499;Plxnc1|0.833166571374
negative regulation of cell death	GO:0060548	0.135	4	1162	48	28189	Gnai2|1.35025573434;Mtor|1.27027067887;Creb1|1.22410397632;Kdm1a|0.778111919158
response to gamma radiation	GO:0010332	0.135	1	85	48	28189	Kdm1a|0.778111919158
cellular response to UV	GO:0034644	0.135	1	85	48	28189	Kdm1a|0.778111919158
phosphatidylinositol biosynthetic process	GO:0006661	0.135	1	85	48	28189	Pgap1|0.831628329298
cellular component biogenesis	GO:0044085	0.136	9	3507	48	28189	Macf1|1.21777111056;Irak1|1.2228593918;Mtor|1.27027067887;Creb1|1.22410397632;Krt14|1.28285552559;Hmga1|1.26495850747;Ttc19|0.833281491067;Tubb6|0.800043898156;Ptbp2|0.78320802005
cAMP-mediated signaling	GO:0019933	0.137	1	86	48	28189	Rims2|0.783199643494
positive regulation of endothelial cell proliferation	GO:0001938	0.137	1	86	48	28189	Mtor|1.27027067887
negative regulation of dephosphorylation	GO:0035305	0.137	1	86	48	28189	Gnai2|1.35025573434
cellular carbohydrate biosynthetic process	GO:0034637	0.137	1	86	48	28189	Mtor|1.27027067887
nitric oxide biosynthetic process	GO:0006809	0.137	1	86	48	28189	Mtor|1.27027067887
cellular response to leukemia inhibitory factor	GO:1990830	0.138	1	87	48	28189	Creb1|1.22410397632
cardiac muscle cell development	GO:0055013	0.138	1	87	48	28189	Mtor|1.27027067887
regulation of mRNA splicing, via spliceosome	GO:0048024	0.138	1	87	48	28189	Rbfox2|0.803750113403
response to leukemia inhibitory factor	GO:1990823	0.138	1	87	48	28189	Creb1|1.22410397632
regulation of glial cell differentiation	GO:0045685	0.138	1	87	48	28189	Mtor|1.27027067887
cell motility	GO:0048870	0.138	5	1614	48	28189	Gnai2|1.35025573434;Macf1|1.21777111056;Krt2|1.39487568313;Mtor|1.27027067887;Rbfox2|0.803750113403
localization of cell	GO:0051674	0.138	5	1614	48	28189	Gnai2|1.35025573434;Macf1|1.21777111056;Krt2|1.39487568313;Mtor|1.27027067887;Rbfox2|0.803750113403
protein transport	GO:0015031	0.139	6	2073	48	28189	Macf1|1.21777111056;Mtor|1.27027067887;Scamp2|0.832087849609;Pgap1|0.831628329298;Rabep2|0.817477748237;Rims2|0.783199643494
regulation of epithelial cell apoptotic process	GO:1904035	0.139	1	88	48	28189	Mtor|1.27027067887
T cell activation involved in immune response	GO:0002286	0.139	1	88	48	28189	Mtor|1.27027067887
response to hormone	GO:0009725	0.14	5	1620	48	28189	Gnai2|1.35025573434;Mtor|1.27027067887;Creb1|1.22410397632;TNC|1.37125399499;Rbfox2|0.803750113403
regulation of cellular response to stress	GO:0080135	0.141	3	764	48	28189	Mtor|1.27027067887;Hmga1|1.26495850747;Kdm1a|0.778111919158
astrocyte differentiation	GO:0048708	0.141	1	89	48	28189	Gfap|1.21211997503
regulation of epithelial to mesenchymal transition	GO:0010717	0.141	1	89	48	28189	Mtor|1.27027067887
regulation of cell junction assembly	GO:1901888	0.141	1	89	48	28189	Macf1|1.21777111056
actin-mediated cell contraction	GO:0070252	0.141	1	89	48	28189	Snta1|0.713857040487
response to peptide	GO:1901652	0.141	3	765	48	28189	Gnai2|1.35025573434;Mtor|1.27027067887;Creb1|1.22410397632
anion transmembrane transport	GO:0098656	0.142	2	389	48	28189	Mtor|1.27027067887;Slc25a18|1.30975286894
regulation of NIK/NF-kappaB signaling	GO:1901222	0.142	1	90	48	28189	Irak1|1.2228593918
regulation of cardiac muscle contraction	GO:0055117	0.142	1	90	48	28189	Snta1|0.713857040487
import into cell	GO:0098657	0.142	1	90	48	28189	Gfap|1.21211997503
regulation of cellular catabolic process	GO:0031329	0.143	3	770	48	28189	Mtor|1.27027067887;Gfap|1.21211997503;Wdr41|0.800932129287
muscle contraction	GO:0006936	0.143	2	391	48	28189	Mtor|1.27027067887;Snta1|0.713857040487
cardiac cell development	GO:0055006	0.144	1	91	48	28189	Mtor|1.27027067887
cellular response to cAMP	GO:0071320	0.144	1	91	48	28189	Kdm1a|0.778111919158
L-amino acid transport	GO:0015807	0.145	1	92	48	28189	Slc25a18|1.30975286894
response to cocaine	GO:0042220	0.145	1	92	48	28189	Mtor|1.27027067887
regulation of transcription factor import into nucleus	GO:0042990	0.145	1	92	48	28189	Mtor|1.27027067887
regulation of fatty acid metabolic process	GO:0019217	0.145	1	92	48	28189	Mtor|1.27027067887
maternal process involved in female pregnancy	GO:0060135	0.145	1	92	48	28189	Mtor|1.27027067887
in utero embryonic development	GO:0001701	0.145	2	395	48	28189	Rpa1|0.795605665993;Kdm1a|0.778111919158
regulation of neuron death	GO:1901214	0.145	2	395	48	28189	Mtor|1.27027067887;Creb1|1.22410397632
response to insulin	GO:0032868	0.145	2	395	48	28189	Gnai2|1.35025573434;Mtor|1.27027067887
positive regulation of cellular protein metabolic process	GO:0032270	0.146	5	1641	48	28189	Gnai2|1.35025573434;Irak1|1.2228593918;Mtor|1.27027067887;Nenf|1.20919173274;Kdm1a|0.778111919158
regulation of apoptotic signaling pathway	GO:2001233	0.146	2	396	48	28189	Gnai2|1.35025573434;Kdm1a|0.778111919158
regulation of stress fiber assembly	GO:0051492	0.147	1	93	48	28189	Mtor|1.27027067887
regulation of calcium-mediated signaling	GO:0050848	0.147	1	93	48	28189	Mtor|1.27027067887
lamellipodium organization	GO:0097581	0.147	1	93	48	28189	Mtor|1.27027067887
developmental growth	GO:0048589	0.147	3	781	48	28189	Mtor|1.27027067887;Creb1|1.22410397632;TNC|1.37125399499
negative regulation of intrinsic apoptotic signaling pathway	GO:2001243	0.148	1	94	48	28189	Kdm1a|0.778111919158
nitric oxide metabolic process	GO:0046209	0.148	1	94	48	28189	Mtor|1.27027067887
adherens junction assembly	GO:0034333	0.148	1	94	48	28189	Macf1|1.21777111056
signal transduction in response to DNA damage	GO:0042770	0.148	1	94	48	28189	Kdm1a|0.778111919158
amino acid transmembrane transport	GO:0003333	0.148	1	94	48	28189	Slc25a18|1.30975286894
adenylate cyclase-inhibiting G-protein coupled receptor signaling pathway	GO:0007193	0.148	1	94	48	28189	Gnai2|1.35025573434
cellular component organization or biogenesis	GO:0071840	0.149	17	7796	48	28189	Flii|1.24508288176;Macf1|1.21777111056;Irak1|1.2228593918;Mtor|1.27027067887;Creb1|1.22410397632;Krt14|1.28285552559;Hmga1|1.26495850747;Gfap|1.21211997503;Ttc19|0.833281491067;Plxnc1|0.833166571374;Adcy1|0.817836302211;Rbfox2|0.803750113403;Tubb6|0.800043898156;Rpa1|0.795605665993;Ptbp2|0.78320802005;Kdm1a|0.778111919158;Snta1|0.713857040487
homeostatic process	GO:0042592	0.149	6	2119	48	28189	Gsr|1.22553650097;Gnai2|1.35025573434;P4htm|0.81679797329;Rbfox2|0.803750113403;Rpa1|0.795605665993;Kdm1a|0.778111919158
regulation of RNA stability	GO:0043487	0.15	1	95	48	28189	Mtor|1.27027067887
transcription factor import into nucleus	GO:0042991	0.15	1	95	48	28189	Mtor|1.27027067887
innate immune response	GO:0045087	0.151	3	789	48	28189	Irak1|1.2228593918;C4|1.21555844374;Traf3|1.35918456509
regulation of developmental growth	GO:0048638	0.151	2	404	48	28189	Mtor|1.27027067887;Creb1|1.22410397632
positive regulation of histone modification	GO:0031058	0.151	1	96	48	28189	Kdm1a|0.778111919158
negative regulation of chromosome organization	GO:2001251	0.151	1	96	48	28189	Kdm1a|0.778111919158
post-Golgi vesicle-mediated transport	GO:0006892	0.151	1	96	48	28189	Macf1|1.21777111056
negative regulation of protein ubiquitination	GO:0031397	0.151	1	96	48	28189	Mtor|1.27027067887
response to toxic substance	GO:0009636	0.152	2	406	48	28189	Gsr|1.22553650097;Kdm1a|0.778111919158
reactive nitrogen species metabolic process	GO:2001057	0.153	1	97	48	28189	Mtor|1.27027067887
glucan metabolic process	GO:0044042	0.153	1	97	48	28189	Mtor|1.27027067887
glycogen metabolic process	GO:0005977	0.153	1	97	48	28189	Mtor|1.27027067887
negative regulation of protein binding	GO:0032091	0.153	1	97	48	28189	Kdm1a|0.778111919158
cellular glucan metabolic process	GO:0006073	0.153	1	97	48	28189	Mtor|1.27027067887
carboxylic acid transport	GO:0046942	0.153	2	408	48	28189	Slc6a11|1.35033097974;Slc25a18|1.30975286894
odontogenesis of dentin-containing tooth	GO:0042475	0.154	1	98	48	28189	TNC|1.37125399499
axis specification	GO:0009798	0.154	1	98	48	28189	Pgap1|0.831628329298
positive regulation of protein kinase B signaling	GO:0051897	0.154	1	98	48	28189	Mtor|1.27027067887
regulation of dendritic spine development	GO:0060998	0.154	1	98	48	28189	Mtor|1.27027067887
regulation of cellular localization	GO:0060341	0.155	5	1677	48	28189	Gnai2|1.35025573434;Mtor|1.27027067887;Creb1|1.22410397632;Rims2|0.783199643494;Kdm1a|0.778111919158
muscle organ development	GO:0007517	0.155	2	412	48	28189	Mtor|1.27027067887;Creb1|1.22410397632
regulation of reactive oxygen species biosynthetic process	GO:1903426	0.156	1	99	48	28189	Mtor|1.27027067887
regulation of cytokine-mediated signaling pathway	GO:0001959	0.156	1	99	48	28189	Irak1|1.2228593918
cytoskeleton organization	GO:0007010	0.156	5	1680	48	28189	Flii|1.24508288176;Mtor|1.27027067887;Krt14|1.28285552559;Gfap|1.21211997503;Tubb6|0.800043898156
cellular response to retinoic acid	GO:0071300	0.157	1	100	48	28189	TNC|1.37125399499
cell-substrate junction assembly	GO:0007044	0.157	1	100	48	28189	Macf1|1.21777111056
negative regulation of synaptic transmission	GO:0050805	0.157	1	100	48	28189	Gnai2|1.35025573434
cyclic-nucleotide-mediated signaling	GO:0019935	0.157	1	100	48	28189	Rims2|0.783199643494
cellular response to amino acid stimulus	GO:0071230	0.157	1	100	48	28189	Mtor|1.27027067887
regulation of cellular response to insulin stimulus	GO:1900076	0.157	1	100	48	28189	Gnai2|1.35025573434
hormone secretion	GO:0046879	0.157	2	415	48	28189	Creb1|1.22410397632;Rims2|0.783199643494
immune effector process	GO:0002252	0.158	3	807	48	28189	C4|1.21555844374;Mtor|1.27027067887;Traf3|1.35918456509
regulation of MAPK cascade	GO:0043408	0.158	3	807	48	28189	Gnai2|1.35025573434;Irak1|1.2228593918;Nenf|1.20919173274
response to chemical	GO:0042221	0.158	15	6776	48	28189	Gsr|1.22553650097;Gnai2|1.35025573434;Irak1|1.2228593918;Acap2|1.2729584799;Mtor|1.27027067887;Traf3|1.35918456509;Slc6a11|1.35033097974;Creb1|1.22410397632;Krt14|1.28285552559;Nenf|1.20919173274;TNC|1.37125399499;Adcy1|0.817836302211;Rbfox2|0.803750113403;Kdm1a|0.778111919158;Cpne2|0.607749388252
contractile actin filament bundle assembly	GO:0030038	0.158	1	101	48	28189	Mtor|1.27027067887
organic acid transport	GO:0015849	0.158	2	417	48	28189	Slc6a11|1.35033097974;Slc25a18|1.30975286894
response to drug	GO:0042493	0.159	3	809	48	28189	Slc6a11|1.35033097974;Creb1|1.22410397632;Adcy1|0.817836302211
cell projection morphogenesis	GO:0048858	0.159	3	809	48	28189	Creb1|1.22410397632;Adcy1|0.817836302211;Rbfox2|0.803750113403
cardiac muscle tissue growth	GO:0055017	0.16	1	102	48	28189	Mtor|1.27027067887
regulation of carbohydrate biosynthetic process	GO:0043255	0.16	1	102	48	28189	Mtor|1.27027067887
positive regulation of gene expression	GO:0010628	0.161	6	2168	48	28189	Irak1|1.2228593918;Mtor|1.27027067887;Creb1|1.22410397632;Hmga1|1.26495850747;Rims2|0.783199643494;Kdm1a|0.778111919158
regulation of chromatin modification	GO:1903308	0.161	1	103	48	28189	Kdm1a|0.778111919158
regulation of sodium ion transport	GO:0002028	0.161	1	103	48	28189	Snta1|0.713857040487
cellular response to light stimulus	GO:0071482	0.163	1	104	48	28189	Kdm1a|0.778111919158
regulation of generation of precursor metabolites and energy	GO:0043467	0.163	1	104	48	28189	Mtor|1.27027067887
stress fiber assembly	GO:0043149	0.164	1	105	48	28189	Mtor|1.27027067887
negative regulation of intracellular protein transport	GO:0090317	0.164	1	105	48	28189	Mtor|1.27027067887
regulation of vasoconstriction	GO:0019229	0.164	1	105	48	28189	Snta1|0.713857040487
movement of cell or subcellular component	GO:0006928	0.165	6	2183	48	28189	Gnai2|1.35025573434;Macf1|1.21777111056;Krt2|1.39487568313;Mtor|1.27027067887;Rbfox2|0.803750113403;Snta1|0.713857040487
positive regulation of cytokine production	GO:0001819	0.165	2	428	48	28189	Irak1|1.2228593918;Creb1|1.22410397632
NIK/NF-kappaB signaling	GO:0038061	0.166	1	106	48	28189	Irak1|1.2228593918
negative regulation of cytoplasmic transport	GO:1903650	0.166	1	106	48	28189	Mtor|1.27027067887
transmembrane transport	GO:0055085	0.166	6	2187	48	28189	Mtor|1.27027067887;Slc6a11|1.35033097974;Abca8a|1.29389312977;Slc25a18|1.30975286894;Abcb6|0.827105890276;Snta1|0.713857040487
gamete generation	GO:0007276	0.166	3	826	48	28189	Gsr|1.22553650097;Cldn11|1.2216372981;Mtor|1.27027067887
regulation of cytoplasmic transport	GO:1903649	0.166	2	430	48	28189	Mtor|1.27027067887;Rims2|0.783199643494
positive regulation of molecular function	GO:0044093	0.166	6	2190	48	28189	Gnai2|1.35025573434;Irak1|1.2228593918;Acap2|1.2729584799;Rabep2|0.817477748237;Wdr41|0.800932129287;Kdm1a|0.778111919158
adaptive immune response	GO:0002250	0.167	2	431	48	28189	C4|1.21555844374;Mtor|1.27027067887
negative regulation of protein modification by small protein conjugation or removal	GO:1903321	0.167	1	107	48	28189	Mtor|1.27027067887
regulation of response to cytokine stimulus	GO:0060759	0.167	1	107	48	28189	Irak1|1.2228593918
positive regulation of axonogenesis	GO:0050772	0.167	1	107	48	28189	Plxnc1|0.833166571374
regulation of DNA repair	GO:0006282	0.167	1	107	48	28189	Kdm1a|0.778111919158
regulation of signaling	GO:0023051	0.168	9	3683	48	28189	Gnai2|1.35025573434;Macf1|1.21777111056;Irak1|1.2228593918;Mtor|1.27027067887;Creb1|1.22410397632;Nenf|1.20919173274;Gfap|1.21211997503;Rims2|0.783199643494;Kdm1a|0.778111919158
dicarboxylic acid transport	GO:0006835	0.168	1	108	48	28189	Slc25a18|1.30975286894
heart growth	GO:0060419	0.168	1	108	48	28189	Mtor|1.27027067887
molting cycle	GO:0042303	0.168	1	108	48	28189	Krt14|1.28285552559
fatty acid catabolic process	GO:0009062	0.168	1	108	48	28189	Mtor|1.27027067887
alpha-beta T cell differentiation	GO:0046632	0.168	1	108	48	28189	Mtor|1.27027067887
hair cycle	GO:0042633	0.168	1	108	48	28189	Krt14|1.28285552559
regulation of protein kinase activity	GO:0045859	0.169	3	834	48	28189	Gnai2|1.35025573434;Irak1|1.2228593918;Mtor|1.27027067887
cell part morphogenesis	GO:0032990	0.169	3	834	48	28189	Creb1|1.22410397632;Adcy1|0.817836302211;Rbfox2|0.803750113403
positive regulation of protein ubiquitination	GO:0031398	0.17	1	109	48	28189	Kdm1a|0.778111919158
regulation of striated muscle contraction	GO:0006942	0.17	1	109	48	28189	Snta1|0.713857040487
cardiac muscle hypertrophy	GO:0003300	0.17	1	109	48	28189	Mtor|1.27027067887
secretion by tissue	GO:0032941	0.17	1	109	48	28189	Creb1|1.22410397632
hormone transport	GO:0009914	0.17	2	436	48	28189	Creb1|1.22410397632;Rims2|0.783199643494
protein complex assembly	GO:0006461	0.171	5	1734	48	28189	Irak1|1.2228593918;Mtor|1.27027067887;Creb1|1.22410397632;Ttc19|0.833281491067;Tubb6|0.800043898156
neuron death	GO:0070997	0.171	2	438	48	28189	Mtor|1.27027067887;Creb1|1.22410397632
energy reserve metabolic process	GO:0006112	0.171	1	110	48	28189	Mtor|1.27027067887
carboxylic acid transmembrane transport	GO:1905039	0.171	1	110	48	28189	Slc25a18|1.30975286894
adherens junction organization	GO:0034332	0.171	1	110	48	28189	Macf1|1.21777111056
glycolipid metabolic process	GO:0006664	0.171	1	110	48	28189	Pgap1|0.831628329298
positive regulation of muscle cell differentiation	GO:0051149	0.171	1	110	48	28189	Mtor|1.27027067887
toll-like receptor signaling pathway	GO:0002224	0.171	1	110	48	28189	Irak1|1.2228593918
protein complex biogenesis	GO:0070271	0.171	5	1735	48	28189	Irak1|1.2228593918;Mtor|1.27027067887;Creb1|1.22410397632;Ttc19|0.833281491067;Tubb6|0.800043898156
regulation of protein metabolic process	GO:0051246	0.172	8	3199	48	28189	Gnai2|1.35025573434;Irak1|1.2228593918;C4|1.21555844374;Mtor|1.27027067887;Nenf|1.20919173274;Gfap|1.21211997503;Kdm1a|0.778111919158;Snta1|0.713857040487
liposaccharide metabolic process	GO:1903509	0.173	1	111	48	28189	Pgap1|0.831628329298
multi-organism behavior	GO:0051705	0.173	1	111	48	28189	Mtor|1.27027067887
regulation of actin filament bundle assembly	GO:0032231	0.174	1	112	48	28189	Mtor|1.27027067887
protein lipidation	GO:0006497	0.174	1	112	48	28189	Pgap1|0.831628329298
intrinsic apoptotic signaling pathway in response to DNA damage	GO:0008630	0.174	1	112	48	28189	Kdm1a|0.778111919158
negative regulation of ion transmembrane transport	GO:0034766	0.174	1	112	48	28189	Mtor|1.27027067887
vasoconstriction	GO:0042310	0.174	1	112	48	28189	Snta1|0.713857040487
regulation of muscle adaptation	GO:0043502	0.175	1	113	48	28189	Mtor|1.27027067887
glial cell development	GO:0021782	0.175	1	113	48	28189	Gfap|1.21211997503
striated muscle hypertrophy	GO:0014897	0.175	1	113	48	28189	Mtor|1.27027067887
regulation of neurological system process	GO:0031644	0.175	1	113	48	28189	Mtor|1.27027067887
keratinocyte differentiation	GO:0030216	0.175	1	113	48	28189	Krt2|1.39487568313
epithelial cell proliferation	GO:0050673	0.177	2	447	48	28189	Krt2|1.39487568313;Mtor|1.27027067887
actin filament-based movement	GO:0030048	0.177	1	114	48	28189	Snta1|0.713857040487
fatty acid oxidation	GO:0019395	0.177	1	114	48	28189	Mtor|1.27027067887
cellular polysaccharide metabolic process	GO:0044264	0.177	1	114	48	28189	Mtor|1.27027067887
regulation of heart rate	GO:0002027	0.177	1	114	48	28189	Snta1|0.713857040487
positive regulation of protein metabolic process	GO:0051247	0.177	5	1755	48	28189	Gnai2|1.35025573434;Irak1|1.2228593918;Mtor|1.27027067887;Nenf|1.20919173274;Kdm1a|0.778111919158
striated muscle tissue development	GO:0014706	0.177	2	448	48	28189	Mtor|1.27027067887;Creb1|1.22410397632
anion transport	GO:0006820	0.178	3	854	48	28189	Mtor|1.27027067887;Slc6a11|1.35033097974;Slc25a18|1.30975286894
regulation of stem cell proliferation	GO:0072091	0.178	1	115	48	28189	Kdm1a|0.778111919158
muscle hypertrophy	GO:0014896	0.178	1	115	48	28189	Mtor|1.27027067887
regulation of cell-matrix adhesion	GO:0001952	0.178	1	115	48	28189	Macf1|1.21777111056
cellular response to nutrient levels	GO:0031669	0.178	2	450	48	28189	Mtor|1.27027067887;TNC|1.37125399499
cellular response to peptide hormone stimulus	GO:0071375	0.178	2	450	48	28189	Gnai2|1.35025573434;Creb1|1.22410397632
intracellular transport	GO:0046907	0.179	6	2240	48	28189	Macf1|1.21777111056;Mtor|1.27027067887;Slc25a18|1.30975286894;Scamp2|0.832087849609;Pgap1|0.831628329298;Rims2|0.783199643494
regulation of cell communication	GO:0010646	0.179	9	3741	48	28189	Gnai2|1.35025573434;Macf1|1.21777111056;Irak1|1.2228593918;Mtor|1.27027067887;Creb1|1.22410397632;Nenf|1.20919173274;Gfap|1.21211997503;Rims2|0.783199643494;Kdm1a|0.778111919158
post-embryonic development	GO:0009791	0.18	1	116	48	28189	Mtor|1.27027067887
regulation of fibroblast proliferation	GO:0048145	0.18	1	116	48	28189	Creb1|1.22410397632
complement activation, classical pathway	GO:0006958	0.18	1	116	48	28189	C4|1.21555844374
establishment of protein localization	GO:0045184	0.18	6	2244	48	28189	Macf1|1.21777111056;Mtor|1.27027067887;Scamp2|0.832087849609;Pgap1|0.831628329298;Rabep2|0.817477748237;Rims2|0.783199643494
lipid oxidation	GO:0034440	0.181	1	117	48	28189	Mtor|1.27027067887
positive regulation of transcription, DNA-templated	GO:0045893	0.181	5	1770	48	28189	Irak1|1.2228593918;Mtor|1.27027067887;Creb1|1.22410397632;Hmga1|1.26495850747;Kdm1a|0.778111919158
response to organic substance	GO:0010033	0.182	10	4271	48	28189	Gsr|1.22553650097;Gnai2|1.35025573434;Irak1|1.2228593918;Acap2|1.2729584799;Mtor|1.27027067887;Traf3|1.35918456509;Creb1|1.22410397632;TNC|1.37125399499;Rbfox2|0.803750113403;Kdm1a|0.778111919158
positive regulation of nucleic acid-templated transcription	GO:1903508	0.182	5	1772	48	28189	Irak1|1.2228593918;Mtor|1.27027067887;Creb1|1.22410397632;Hmga1|1.26495850747;Kdm1a|0.778111919158
fibroblast proliferation	GO:0048144	0.183	1	118	48	28189	Creb1|1.22410397632
lipoprotein biosynthetic process	GO:0042158	0.183	1	118	48	28189	Pgap1|0.831628329298
epithelial cell apoptotic process	GO:1904019	0.183	1	118	48	28189	Mtor|1.27027067887
extracellular matrix organization	GO:0030198	0.183	3	866	48	28189	Mtor|1.27027067887;Krt14|1.28285552559;Gfap|1.21211997503
positive regulation of RNA biosynthetic process	GO:1902680	0.183	5	1775	48	28189	Irak1|1.2228593918;Mtor|1.27027067887;Creb1|1.22410397632;Hmga1|1.26495850747;Kdm1a|0.778111919158
positive regulation of metabolic process	GO:0009893	0.183	10	4278	48	28189	Gnai2|1.35025573434;Irak1|1.2228593918;Acap2|1.2729584799;Mtor|1.27027067887;Creb1|1.22410397632;Hmga1|1.26495850747;Nenf|1.20919173274;Rabep2|0.817477748237;Rims2|0.783199643494;Kdm1a|0.778111919158
extracellular structure organization	GO:0043062	0.183	3	868	48	28189	Mtor|1.27027067887;Krt14|1.28285552559;Gfap|1.21211997503
regulation of actin filament-based process	GO:0032970	0.184	2	459	48	28189	Mtor|1.27027067887;Snta1|0.713857040487
negative regulation of transmembrane transport	GO:0034763	0.184	1	119	48	28189	Mtor|1.27027067887
vesicle-mediated transport	GO:0016192	0.185	5	1782	48	28189	Gnai2|1.35025573434;Macf1|1.21777111056;Scamp2|0.832087849609;Rabep2|0.817477748237;Rims2|0.783199643494
positive regulation of phosphorus metabolic process	GO:0010562	0.185	4	1316	48	28189	Gnai2|1.35025573434;Irak1|1.2228593918;Mtor|1.27027067887;Nenf|1.20919173274
positive regulation of phosphate metabolic process	GO:0045937	0.185	4	1316	48	28189	Gnai2|1.35025573434;Irak1|1.2228593918;Mtor|1.27027067887;Nenf|1.20919173274
DNA-templated transcription, initiation	GO:0006352	0.185	1	120	48	28189	Creb1|1.22410397632
positive regulation of actin filament polymerization	GO:0030838	0.185	1	120	48	28189	Mtor|1.27027067887
cellular response to organic cyclic compound	GO:0071407	0.186	3	873	48	28189	TNC|1.37125399499;Rbfox2|0.803750113403;Kdm1a|0.778111919158
regulation of metal ion transport	GO:0010959	0.186	2	463	48	28189	Gnai2|1.35025573434;Snta1|0.713857040487
cell redox homeostasis	GO:0045454	0.187	1	121	48	28189	Gsr|1.22553650097
cytokine-mediated signaling pathway	GO:0019221	0.188	2	465	48	28189	Irak1|1.2228593918;Traf3|1.35918456509
oligodendrocyte differentiation	GO:0048709	0.188	1	122	48	28189	Mtor|1.27027067887
cellular detoxification	GO:1990748	0.188	1	122	48	28189	Gsr|1.22553650097
regulation of endothelial cell proliferation	GO:0001936	0.188	1	122	48	28189	Mtor|1.27027067887
regulation of organ growth	GO:0046620	0.188	1	122	48	28189	Mtor|1.27027067887
regulation of glucose metabolic process	GO:0010906	0.188	1	122	48	28189	Mtor|1.27027067887
myotube differentiation	GO:0014902	0.188	1	122	48	28189	Mtor|1.27027067887
cellular oxidant detoxification	GO:0098869	0.188	1	122	48	28189	Gsr|1.22553650097
protein ubiquitination	GO:0016567	0.188	3	879	48	28189	Mtor|1.27027067887;Traf3|1.35918456509;Kdm1a|0.778111919158
positive regulation of catalytic activity	GO:0043085	0.188	5	1794	48	28189	Gnai2|1.35025573434;Irak1|1.2228593918;Acap2|1.2729584799;Rabep2|0.817477748237;Wdr41|0.800932129287
muscle cell differentiation	GO:0042692	0.189	2	467	48	28189	Mtor|1.27027067887;Kdm1a|0.778111919158
muscle tissue development	GO:0060537	0.189	2	467	48	28189	Mtor|1.27027067887;Creb1|1.22410397632
telomere organization	GO:0032200	0.189	1	123	48	28189	Rpa1|0.795605665993
neuromuscular process	GO:0050905	0.189	1	123	48	28189	Rbfox2|0.803750113403
positive regulation of dendrite development	GO:1900006	0.189	1	123	48	28189	Mtor|1.27027067887
histone lysine methylation	GO:0034968	0.189	1	123	48	28189	Kdm1a|0.778111919158
telomere maintenance	GO:0000723	0.189	1	123	48	28189	Rpa1|0.795605665993
regulation of body fluid levels	GO:0050878	0.191	2	470	48	28189	Gnai2|1.35025573434;Creb1|1.22410397632
cellular biogenic amine metabolic process	GO:0006576	0.191	1	124	48	28189	Chdh|0.78662464986
regulation of striated muscle cell differentiation	GO:0051153	0.191	1	124	48	28189	Mtor|1.27027067887
polysaccharide metabolic process	GO:0005976	0.192	1	125	48	28189	Mtor|1.27027067887
dendritic spine development	GO:0060996	0.192	1	125	48	28189	Mtor|1.27027067887
response to growth factor	GO:0070848	0.193	3	890	48	28189	Acap2|1.2729584799;Creb1|1.22410397632;TNC|1.37125399499
humoral immune response mediated by circulating immunoglobulin	GO:0002455	0.194	1	126	48	28189	C4|1.21555844374
positive regulation of translation	GO:0045727	0.194	1	126	48	28189	Mtor|1.27027067887
monocarboxylic acid catabolic process	GO:0072329	0.194	1	126	48	28189	Mtor|1.27027067887
cardiac muscle cell differentiation	GO:0055007	0.194	1	126	48	28189	Mtor|1.27027067887
positive regulation of Wnt signaling pathway	GO:0030177	0.194	1	126	48	28189	Macf1|1.21777111056
exocytosis	GO:0006887	0.194	2	475	48	28189	Gnai2|1.35025573434;Rims2|0.783199643494
regulation of apoptotic process	GO:0042981	0.194	5	1812	48	28189	Gnai2|1.35025573434;Mtor|1.27027067887;Traf3|1.35918456509;Creb1|1.22410397632;Kdm1a|0.778111919158
cellular response to cytokine stimulus	GO:0071345	0.194	3	892	48	28189	Irak1|1.2228593918;Traf3|1.35918456509;Creb1|1.22410397632
regulation of protein complex assembly	GO:0043254	0.195	2	477	48	28189	Mtor|1.27027067887;Creb1|1.22410397632
detoxification	GO:0098754	0.195	1	127	48	28189	Gsr|1.22553650097
regulation of response to biotic stimulus	GO:0002831	0.196	1	128	48	28189	Traf3|1.35918456509
synaptic vesicle exocytosis	GO:0016079	0.196	1	128	48	28189	Rims2|0.783199643494
MAPK cascade	GO:0000165	0.196	3	898	48	28189	Gnai2|1.35025573434;Irak1|1.2228593918;Nenf|1.20919173274
regulation of catabolic process	GO:0009894	0.196	3	898	48	28189	Mtor|1.27027067887;Gfap|1.21211997503;Wdr41|0.800932129287
membrane lipid biosynthetic process	GO:0046467	0.199	1	130	48	28189	Pgap1|0.831628329298
positive regulation of protein modification by small protein conjugation or removal	GO:1903322	0.199	1	130	48	28189	Kdm1a|0.778111919158
peptidyl-threonine phosphorylation	GO:0018107	0.199	1	130	48	28189	Mtor|1.27027067887
renal system process	GO:0003014	0.199	1	130	48	28189	Gnai2|1.35025573434
intracellular steroid hormone receptor signaling pathway	GO:0030518	0.199	1	130	48	28189	Rbfox2|0.803750113403
meiotic nuclear division	GO:0007126	0.199	1	130	48	28189	Rpa1|0.795605665993
positive regulation of NF-kappaB transcription factor activity	GO:0051092	0.199	1	130	48	28189	Irak1|1.2228593918
activation of immune response	GO:0002253	0.199	2	484	48	28189	Irak1|1.2228593918;C4|1.21555844374
regulation of response to stimulus	GO:0048583	0.199	10	4361	48	28189	Gnai2|1.35025573434;Macf1|1.21777111056;Irak1|1.2228593918;C4|1.21555844374;Mtor|1.27027067887;Traf3|1.35918456509;Hmga1|1.26495850747;Nenf|1.20919173274;Rims2|0.783199643494;Kdm1a|0.778111919158
regulation of kinase activity	GO:0043549	0.199	3	905	48	28189	Gnai2|1.35025573434;Irak1|1.2228593918;Mtor|1.27027067887
regulation of response to external stimulus	GO:0032101	0.2	3	907	48	28189	Mtor|1.27027067887;Traf3|1.35918456509;Nenf|1.20919173274
regulation of programmed cell death	GO:0043067	0.2	5	1834	48	28189	Gnai2|1.35025573434;Mtor|1.27027067887;Traf3|1.35918456509;Creb1|1.22410397632;Kdm1a|0.778111919158
cellular response to extracellular stimulus	GO:0031668	0.201	2	487	48	28189	Mtor|1.27027067887;TNC|1.37125399499
regulation of cell migration	GO:0030334	0.202	3	910	48	28189	Gnai2|1.35025573434;Macf1|1.21777111056;Mtor|1.27027067887
reactive oxygen species biosynthetic process	GO:1903409	0.202	1	132	48	28189	Mtor|1.27027067887
positive regulation of RNA metabolic process	GO:0051254	0.202	5	1841	48	28189	Irak1|1.2228593918;Mtor|1.27027067887;Creb1|1.22410397632;Hmga1|1.26495850747;Kdm1a|0.778111919158
peptidyl-lysine methylation	GO:0018022	0.203	1	133	48	28189	Kdm1a|0.778111919158
cellular nitrogen compound metabolic process	GO:0034641	0.204	18	8736	48	28189	Gsr|1.22553650097;LOC686807|1.20236930652;Scaf1|1.45370282852;Irak1|1.2228593918;Rad23a|1.32443181818;Q7TP57|1.21519102555;Mtor|1.27027067887;Traf3|1.35918456509;Creb1|1.22410397632;Hmga1|1.26495850747;Pgap1|0.831628329298;Abcb6|0.827105890276;Adcy1|0.817836302211;Rbfox2|0.803750113403;Rpa1|0.795605665993;Chdh|0.78662464986;Ptbp2|0.78320802005;Kdm1a|0.778111919158
regulation of embryonic development	GO:0045995	0.205	1	134	48	28189	Kdm1a|0.778111919158
signal transduction by p53 class mediator	GO:0072331	0.205	1	134	48	28189	Kdm1a|0.778111919158
single-organism biosynthetic process	GO:0044711	0.206	5	1854	48	28189	Mtor|1.27027067887;Creb1|1.22410397632;Pgap1|0.831628329298;Adcy1|0.817836302211;Chdh|0.78662464986
protein localization to organelle	GO:0033365	0.207	3	922	48	28189	Acap2|1.2729584799;Mtor|1.27027067887;Rpa1|0.795605665993
regulation of secretion by cell	GO:1903530	0.207	3	922	48	28189	Gnai2|1.35025573434;Creb1|1.22410397632;Rims2|0.783199643494
rhythmic process	GO:0048511	0.208	2	498	48	28189	Creb1|1.22410397632;Adcy1|0.817836302211
positive regulation of neuron death	GO:1901216	0.209	1	137	48	28189	Mtor|1.27027067887
glutamate receptor signaling pathway	GO:0007215	0.209	1	137	48	28189	Gnai2|1.35025573434
body fluid secretion	GO:0007589	0.209	1	137	48	28189	Creb1|1.22410397632
peptidyl-threonine modification	GO:0018210	0.21	1	138	48	28189	Mtor|1.27027067887
regulation of mRNA processing	GO:0050684	0.21	1	138	48	28189	Rbfox2|0.803750113403
regulation of ion transport	GO:0043269	0.211	3	932	48	28189	Gnai2|1.35025573434;Mtor|1.27027067887;Snta1|0.713857040487
cerebellum development	GO:0021549	0.211	1	139	48	28189	Ptbp2|0.78320802005
behavior	GO:0007610	0.212	3	933	48	28189	Mtor|1.27027067887;Creb1|1.22410397632;Adcy1|0.817836302211
negative regulation of hydrolase activity	GO:0051346	0.212	2	505	48	28189	Gnai2|1.35025573434;C4|1.21555844374
organic acid transmembrane transport	GO:1903825	0.213	1	140	48	28189	Slc25a18|1.30975286894
TOR signaling	GO:0031929	0.214	1	141	48	28189	Mtor|1.27027067887
regulation of phosphatase activity	GO:0010921	0.214	1	141	48	28189	Gnai2|1.35025573434
endothelial cell proliferation	GO:0001935	0.214	1	141	48	28189	Mtor|1.27027067887
regulation of localization	GO:0032879	0.214	8	3390	48	28189	Gnai2|1.35025573434;Macf1|1.21777111056;Mtor|1.27027067887;Creb1|1.22410397632;Gfap|1.21211997503;Rims2|0.783199643494;Kdm1a|0.778111919158;Snta1|0.713857040487
cellular response to peptide	GO:1901653	0.215	2	509	48	28189	Gnai2|1.35025573434;Creb1|1.22410397632
protein modification by small protein conjugation	GO:0032446	0.215	3	940	48	28189	Mtor|1.27027067887;Traf3|1.35918456509;Kdm1a|0.778111919158
chromatin assembly	GO:0031497	0.215	1	142	48	28189	Hmga1|1.26495850747
signal transduction by protein phosphorylation	GO:0023014	0.217	3	945	48	28189	Gnai2|1.35025573434;Irak1|1.2228593918;Nenf|1.20919173274
actin filament-based process	GO:0030029	0.217	3	945	48	28189	Flii|1.24508288176;Mtor|1.27027067887;Snta1|0.713857040487
positive regulation of epithelial cell migration	GO:0010634	0.218	1	144	48	28189	Mtor|1.27027067887
muscle adaptation	GO:0043500	0.218	1	144	48	28189	Mtor|1.27027067887
odontogenesis	GO:0042476	0.218	1	144	48	28189	TNC|1.37125399499
pattern recognition receptor signaling pathway	GO:0002221	0.219	1	145	48	28189	Irak1|1.2228593918
protein stabilization	GO:0050821	0.219	1	145	48	28189	Creb1|1.22410397632
regulation of protein kinase B signaling	GO:0051896	0.219	1	145	48	28189	Mtor|1.27027067887
hematopoietic progenitor cell differentiation	GO:0002244	0.219	1	145	48	28189	Kdm1a|0.778111919158
alpha-beta T cell activation	GO:0046631	0.221	1	146	48	28189	Mtor|1.27027067887
regulation of protein serine/threonine kinase activity	GO:0071900	0.221	2	519	48	28189	Gnai2|1.35025573434;Irak1|1.2228593918
positive regulation of secretion	GO:0051047	0.221	2	519	48	28189	Gnai2|1.35025573434;Creb1|1.22410397632
positive regulation of protein kinase activity	GO:0045860	0.221	2	519	48	28189	Gnai2|1.35025573434;Irak1|1.2228593918
muscle system process	GO:0003012	0.222	2	520	48	28189	Mtor|1.27027067887;Snta1|0.713857040487
insulin receptor signaling pathway	GO:0008286	0.222	1	147	48	28189	Gnai2|1.35025573434
response to heat	GO:0009408	0.223	1	148	48	28189	Irak1|1.2228593918
innate immune response-activating signal transduction	GO:0002758	0.223	1	148	48	28189	Irak1|1.2228593918
response to UV	GO:0009411	0.223	1	148	48	28189	Kdm1a|0.778111919158
regulation of cell motility	GO:2000145	0.225	3	962	48	28189	Gnai2|1.35025573434;Macf1|1.21777111056;Mtor|1.27027067887
positive regulation of cellular amide metabolic process	GO:0034250	0.225	1	149	48	28189	Mtor|1.27027067887
cellular response to interleukin-1	GO:0071347	0.225	1	149	48	28189	Irak1|1.2228593918
regulation of metabolic process	GO:0019222	0.226	17	8313	48	28189	Gnai2|1.35025573434;Irak1|1.2228593918;C4|1.21555844374;Acap2|1.2729584799;Mtor|1.27027067887;Traf3|1.35918456509;Creb1|1.22410397632;Hmga1|1.26495850747;Nenf|1.20919173274;Gfap|1.21211997503;Rabep2|0.817477748237;Rbfox2|0.803750113403;Wdr41|0.800932129287;Ptbp2|0.78320802005;Rims2|0.783199643494;Kdm1a|0.778111919158;Snta1|0.713857040487
metencephalon development	GO:0022037	0.226	1	150	48	28189	Ptbp2|0.78320802005
cytosolic transport	GO:0016482	0.227	3	966	48	28189	Macf1|1.21777111056;Mtor|1.27027067887;Rims2|0.783199643494
feeding behavior	GO:0007631	0.227	1	151	48	28189	Mtor|1.27027067887
negative regulation of intracellular transport	GO:0032387	0.227	1	151	48	28189	Mtor|1.27027067887
negative regulation of binding	GO:0051100	0.229	1	152	48	28189	Kdm1a|0.778111919158
positive regulation of behavior	GO:0048520	0.229	1	152	48	28189	Mtor|1.27027067887
glycerophospholipid biosynthetic process	GO:0046474	0.229	1	152	48	28189	Pgap1|0.831628329298
epithelial to mesenchymal transition	GO:0001837	0.23	1	153	48	28189	Mtor|1.27027067887
response to fibroblast growth factor	GO:0071774	0.231	1	154	48	28189	TNC|1.37125399499
positive regulation of macromolecule metabolic process	GO:0010604	0.233	8	3468	48	28189	Gnai2|1.35025573434;Irak1|1.2228593918;Mtor|1.27027067887;Creb1|1.22410397632;Hmga1|1.26495850747;Nenf|1.20919173274;Rims2|0.783199643494;Kdm1a|0.778111919158
histone methylation	GO:0016571	0.233	1	155	48	28189	Kdm1a|0.778111919158
positive regulation of protein polymerization	GO:0032273	0.233	1	155	48	28189	Mtor|1.27027067887
morphogenesis of an epithelium	GO:0002009	0.234	2	540	48	28189	Mtor|1.27027067887;TNC|1.37125399499
lymphocyte activation involved in immune response	GO:0002285	0.235	1	157	48	28189	Mtor|1.27027067887
organelle organization	GO:0006996	0.235	10	4536	48	28189	Flii|1.24508288176;Mtor|1.27027067887;Creb1|1.22410397632;Krt14|1.28285552559;Hmga1|1.26495850747;Gfap|1.21211997503;Ttc19|0.833281491067;Tubb6|0.800043898156;Rpa1|0.795605665993;Kdm1a|0.778111919158
sensory perception of sound	GO:0007605	0.237	1	158	48	28189	Pgap1|0.831628329298
complement activation	GO:0006956	0.237	1	158	48	28189	C4|1.21555844374
regulation of secretion	GO:0051046	0.237	3	990	48	28189	Gnai2|1.35025573434;Creb1|1.22410397632;Rims2|0.783199643494
regulation of intracellular signal transduction	GO:1902531	0.238	5	1954	48	28189	Gnai2|1.35025573434;Irak1|1.2228593918;Mtor|1.27027067887;Nenf|1.20919173274;Kdm1a|0.778111919158
regulation of protein dephosphorylation	GO:0035304	0.238	1	159	48	28189	Gnai2|1.35025573434
regulation of transport	GO:0051049	0.239	6	2461	48	28189	Gnai2|1.35025573434;Mtor|1.27027067887;Creb1|1.22410397632;Gfap|1.21211997503;Rims2|0.783199643494;Snta1|0.713857040487
regulation of cellular component biogenesis	GO:0044087	0.239	3	994	48	28189	Macf1|1.21777111056;Mtor|1.27027067887;Creb1|1.22410397632
regulation of cell shape	GO:0008360	0.239	1	160	48	28189	Plxnc1|0.833166571374
cardiocyte differentiation	GO:0035051	0.239	1	160	48	28189	Mtor|1.27027067887
regulation of intrinsic apoptotic signaling pathway	GO:2001242	0.239	1	160	48	28189	Kdm1a|0.778111919158
regulation of cellular protein metabolic process	GO:0032268	0.24	7	2979	48	28189	Gnai2|1.35025573434;Irak1|1.2228593918;C4|1.21555844374;Mtor|1.27027067887;Nenf|1.20919173274;Kdm1a|0.778111919158;Snta1|0.713857040487
cerebral cortex development	GO:0021987	0.241	1	161	48	28189	Kdm1a|0.778111919158
adenylate cyclase-activating G-protein coupled receptor signaling pathway	GO:0007189	0.241	1	161	48	28189	Gnai2|1.35025573434
cell surface receptor signaling pathway	GO:0007166	0.241	7	2980	48	28189	Gnai2|1.35025573434;Macf1|1.21777111056;Irak1|1.2228593918;Traf3|1.35918456509;Creb1|1.22410397632;Plxnc1|0.833166571374;Rims2|0.783199643494
chromatin modification	GO:0016568	0.241	2	551	48	28189	Hmga1|1.26495850747;Kdm1a|0.778111919158
regulation of histone modification	GO:0031056	0.242	1	162	48	28189	Kdm1a|0.778111919158
negative regulation of cellular protein localization	GO:1903828	0.243	1	163	48	28189	Mtor|1.27027067887
positive regulation of kinase activity	GO:0033674	0.244	2	556	48	28189	Gnai2|1.35025573434;Irak1|1.2228593918
positive regulation of cell migration	GO:0030335	0.244	2	556	48	28189	Gnai2|1.35025573434;Mtor|1.27027067887
regulation of mRNA metabolic process	GO:1903311	0.244	1	164	48	28189	Rbfox2|0.803750113403
chromatin assembly or disassembly	GO:0006333	0.244	1	164	48	28189	Hmga1|1.26495850747
regulation of cellular ketone metabolic process	GO:0010565	0.244	1	164	48	28189	Mtor|1.27027067887
positive regulation of leukocyte differentiation	GO:1902107	0.244	1	164	48	28189	Creb1|1.22410397632
cell cycle arrest	GO:0007050	0.246	1	165	48	28189	Macf1|1.21777111056
myelination	GO:0042552	0.246	1	165	48	28189	Mtor|1.27027067887
synaptic vesicle cycle	GO:0099504	0.246	1	165	48	28189	Rims2|0.783199643494
sexual reproduction	GO:0019953	0.247	3	1010	48	28189	Gsr|1.22553650097;Cldn11|1.2216372981;Mtor|1.27027067887
positive regulation of cellular component biogenesis	GO:0044089	0.247	2	560	48	28189	Mtor|1.27027067887;Creb1|1.22410397632
inorganic anion transmembrane transport	GO:0098661	0.247	1	166	48	28189	Mtor|1.27027067887
establishment of protein localization to plasma membrane	GO:0090002	0.247	1	166	48	28189	Macf1|1.21777111056
sensory perception of pain	GO:0019233	0.248	1	167	48	28189	Mtor|1.27027067887
cellular amine metabolic process	GO:0044106	0.248	1	167	48	28189	Chdh|0.78662464986
activation of innate immune response	GO:0002218	0.248	1	167	48	28189	Irak1|1.2228593918
establishment of localization in cell	GO:0051649	0.249	7	3013	48	28189	Macf1|1.21777111056;Mtor|1.27027067887;Creb1|1.22410397632;Slc25a18|1.30975286894;Scamp2|0.832087849609;Pgap1|0.831628329298;Rims2|0.783199643494
positive regulation of I-kappaB kinase/NF-kappaB signaling	GO:0043123	0.251	1	169	48	28189	Irak1|1.2228593918
transforming growth factor beta receptor signaling pathway	GO:0007179	0.251	1	169	48	28189	Creb1|1.22410397632
lipoprotein metabolic process	GO:0042157	0.251	1	169	48	28189	Pgap1|0.831628329298
regulation of transferase activity	GO:0051338	0.251	3	1020	48	28189	Gnai2|1.35025573434;Irak1|1.2228593918;Mtor|1.27027067887
negative regulation of apoptotic process	GO:0043066	0.251	3	1020	48	28189	Gnai2|1.35025573434;Mtor|1.27027067887;Kdm1a|0.778111919158
regulation of wound healing	GO:0061041	0.252	1	170	48	28189	Mtor|1.27027067887
positive regulation of cellular component organization	GO:0051130	0.254	4	1507	48	28189	Mtor|1.27027067887;Creb1|1.22410397632;Plxnc1|0.833166571374;Kdm1a|0.778111919158
organic anion transport	GO:0015711	0.254	2	571	48	28189	Slc6a11|1.35033097974;Slc25a18|1.30975286894
cellular response to radiation	GO:0071478	0.255	1	172	48	28189	Kdm1a|0.778111919158
stem cell proliferation	GO:0072089	0.255	1	172	48	28189	Kdm1a|0.778111919158
actin filament bundle assembly	GO:0051017	0.255	1	172	48	28189	Mtor|1.27027067887
excitatory postsynaptic potential	GO:0060079	0.255	1	172	48	28189	Rims2|0.783199643494
response to retinoic acid	GO:0032526	0.255	1	172	48	28189	TNC|1.37125399499
regulation of cellular carbohydrate metabolic process	GO:0010675	0.256	1	173	48	28189	Mtor|1.27027067887
regulation of cell death	GO:0010941	0.256	5	2011	48	28189	Gnai2|1.35025573434;Mtor|1.27027067887;Traf3|1.35918456509;Creb1|1.22410397632;Kdm1a|0.778111919158
response to external stimulus	GO:0009605	0.256	7	3040	48	28189	Gsr|1.22553650097;Irak1|1.2228593918;Mtor|1.27027067887;Traf3|1.35918456509;Creb1|1.22410397632;Nenf|1.20919173274;TNC|1.37125399499
cell morphogenesis	GO:0000902	0.257	4	1514	48	28189	Creb1|1.22410397632;Plxnc1|0.833166571374;Adcy1|0.817836302211;Rbfox2|0.803750113403
positive regulation of cell motility	GO:2000147	0.257	2	576	48	28189	Gnai2|1.35025573434;Mtor|1.27027067887
actin filament bundle organization	GO:0061572	0.259	1	175	48	28189	Mtor|1.27027067887
nucleic acid metabolic process	GO:0090304	0.259	13	6278	48	28189	Scaf1|1.45370282852;Irak1|1.2228593918;Rad23a|1.32443181818;Q7TP57|1.21519102555;Mtor|1.27027067887;Traf3|1.35918456509;Creb1|1.22410397632;Hmga1|1.26495850747;Pgap1|0.831628329298;Rbfox2|0.803750113403;Rpa1|0.795605665993;Ptbp2|0.78320802005;Kdm1a|0.778111919158
negative regulation of intracellular signal transduction	GO:1902532	0.26	2	580	48	28189	Mtor|1.27027067887;Kdm1a|0.778111919158
positive regulation of hormone secretion	GO:0046887	0.26	1	176	48	28189	Creb1|1.22410397632
negative regulation of programmed cell death	GO:0043069	0.26	3	1039	48	28189	Gnai2|1.35025573434;Mtor|1.27027067887;Kdm1a|0.778111919158
spermatogenesis	GO:0007283	0.26	2	581	48	28189	Gsr|1.22553650097;Cldn11|1.2216372981
blood circulation	GO:0008015	0.261	2	582	48	28189	Mtor|1.27027067887;Snta1|0.713857040487
protein kinase B signaling	GO:0043491	0.261	1	177	48	28189	Mtor|1.27027067887
chemical synaptic transmission, postsynaptic	GO:0099565	0.261	1	177	48	28189	Rims2|0.783199643494
aromatic compound biosynthetic process	GO:0019438	0.261	11	5196	48	28189	Scaf1|1.45370282852;Irak1|1.2228593918;Q7TP57|1.21519102555;Mtor|1.27027067887;Traf3|1.35918456509;Creb1|1.22410397632;Hmga1|1.26495850747;Abcb6|0.827105890276;Adcy1|0.817836302211;Rbfox2|0.803750113403;Kdm1a|0.778111919158
regulation of locomotion	GO:0040012	0.262	3	1043	48	28189	Gnai2|1.35025573434;Macf1|1.21777111056;Mtor|1.27027067887
heterocycle biosynthetic process	GO:0018130	0.263	11	5204	48	28189	Scaf1|1.45370282852;Irak1|1.2228593918;Q7TP57|1.21519102555;Mtor|1.27027067887;Traf3|1.35918456509;Creb1|1.22410397632;Hmga1|1.26495850747;Abcb6|0.827105890276;Adcy1|0.817836302211;Rbfox2|0.803750113403;Kdm1a|0.778111919158
negative regulation of ion transport	GO:0043271	0.264	1	179	48	28189	Mtor|1.27027067887
cell surface receptor signaling pathway involved in cell-cell signaling	GO:1905114	0.264	2	587	48	28189	Macf1|1.21777111056;Rims2|0.783199643494
regulation of cell projection assembly	GO:0060491	0.265	1	180	48	28189	Mtor|1.27027067887
regulation of dephosphorylation	GO:0035303	0.265	1	180	48	28189	Gnai2|1.35025573434
signal release from synapse	GO:0099643	0.265	1	180	48	28189	Rims2|0.783199643494
calcium-mediated signaling	GO:0019722	0.265	1	180	48	28189	Mtor|1.27027067887
response to cytokine	GO:0034097	0.265	3	1051	48	28189	Irak1|1.2228593918;Traf3|1.35918456509;Creb1|1.22410397632
circulatory system process	GO:0003013	0.266	2	590	48	28189	Mtor|1.27027067887;Snta1|0.713857040487
epidermal cell differentiation	GO:0009913	0.266	1	181	48	28189	Krt2|1.39487568313
protein activation cascade	GO:0072376	0.266	1	181	48	28189	C4|1.21555844374
amine metabolic process	GO:0009308	0.266	1	181	48	28189	Chdh|0.78662464986
action potential	GO:0001508	0.266	1	181	48	28189	Snta1|0.713857040487
response to interleukin-1	GO:0070555	0.267	1	182	48	28189	Irak1|1.2228593918
regulation of protein import	GO:1904589	0.269	1	183	48	28189	Mtor|1.27027067887
response to calcium ion	GO:0051592	0.269	1	183	48	28189	Cpne2|0.607749388252
regulation of membrane potential	GO:0042391	0.269	2	595	48	28189	Rims2|0.783199643494;Snta1|0.713857040487
positive regulation of cellular component movement	GO:0051272	0.27	2	596	48	28189	Gnai2|1.35025573434;Mtor|1.27027067887
branching morphogenesis of an epithelial tube	GO:0048754	0.27	1	184	48	28189	TNC|1.37125399499
male gamete generation	GO:0048232	0.27	2	597	48	28189	Gsr|1.22553650097;Cldn11|1.2216372981
monovalent inorganic cation homeostasis	GO:0055067	0.271	1	185	48	28189	Gnai2|1.35025573434
negative regulation of neuron projection development	GO:0010977	0.272	1	186	48	28189	Gfap|1.21211997503
positive regulation of locomotion	GO:0040017	0.274	2	602	48	28189	Gnai2|1.35025573434;Mtor|1.27027067887
regulation of blood vessel size	GO:0050880	0.274	1	187	48	28189	Snta1|0.713857040487
positive regulation of binding	GO:0051099	0.274	1	187	48	28189	Kdm1a|0.778111919158
positive regulation of macromolecule biosynthetic process	GO:0010557	0.275	5	2068	48	28189	Irak1|1.2228593918;Mtor|1.27027067887;Creb1|1.22410397632;Hmga1|1.26495850747;Kdm1a|0.778111919158
glycerolipid biosynthetic process	GO:0045017	0.275	1	188	48	28189	Pgap1|0.831628329298
regulation of tube size	GO:0035150	0.275	1	188	48	28189	Snta1|0.713857040487
negative regulation of transport	GO:0051051	0.275	2	605	48	28189	Gnai2|1.35025573434;Mtor|1.27027067887
regulation of response to DNA damage stimulus	GO:2001020	0.276	1	189	48	28189	Kdm1a|0.778111919158
presynaptic process involved in chemical synaptic transmission	GO:0099531	0.276	1	189	48	28189	Rims2|0.783199643494
DNA packaging	GO:0006323	0.277	1	190	48	28189	Hmga1|1.26495850747
response to cAMP	GO:0051591	0.277	1	190	48	28189	Kdm1a|0.778111919158
cellular response to external stimulus	GO:0071496	0.278	2	609	48	28189	Mtor|1.27027067887;TNC|1.37125399499
regulation of defense response	GO:0031347	0.279	2	610	48	28189	Irak1|1.2228593918;Traf3|1.35918456509
sensory perception of mechanical stimulus	GO:0050954	0.279	1	191	48	28189	Pgap1|0.831628329298
regulation of chromatin organization	GO:1902275	0.279	1	191	48	28189	Kdm1a|0.778111919158
mammary gland development	GO:0030879	0.281	1	193	48	28189	Creb1|1.22410397632
cell division	GO:0051301	0.281	2	614	48	28189	Gnai2|1.35025573434;Ttc19|0.833281491067
signal release	GO:0023061	0.282	2	615	48	28189	Creb1|1.22410397632;Rims2|0.783199643494
regulation of protein phosphorylation	GO:0001932	0.282	4	1581	48	28189	Gnai2|1.35025573434;Irak1|1.2228593918;Mtor|1.27027067887;Nenf|1.20919173274
phosphatidylinositol metabolic process	GO:0046488	0.282	1	194	48	28189	Pgap1|0.831628329298
regulation of protein import into nucleus	GO:0042306	0.282	1	194	48	28189	Mtor|1.27027067887
dendrite morphogenesis	GO:0048813	0.282	1	194	48	28189	Rbfox2|0.803750113403
striated muscle cell development	GO:0055002	0.284	1	195	48	28189	Mtor|1.27027067887
cAMP biosynthetic process	GO:0006171	0.284	1	195	48	28189	Adcy1|0.817836302211
regulation of nucleocytoplasmic transport	GO:0046822	0.284	1	195	48	28189	Mtor|1.27027067887
positive regulation of hydrolase activity	GO:0051345	0.284	3	1090	48	28189	Acap2|1.2729584799;Rabep2|0.817477748237;Wdr41|0.800932129287
regulation of vesicle-mediated transport	GO:0060627	0.284	2	619	48	28189	Gnai2|1.35025573434;Rims2|0.783199643494
negative regulation of cellular catabolic process	GO:0031330	0.285	1	196	48	28189	Mtor|1.27027067887
monocarboxylic acid transport	GO:0015718	0.285	1	196	48	28189	Slc6a11|1.35033097974
regulation of signal transduction	GO:0009966	0.285	7	3146	48	28189	Gnai2|1.35025573434;Macf1|1.21777111056;Irak1|1.2228593918;Mtor|1.27027067887;Nenf|1.20919173274;Rims2|0.783199643494;Kdm1a|0.778111919158
tissue development	GO:0009888	0.286	5	2100	48	28189	Krt2|1.39487568313;Mtor|1.27027067887;Creb1|1.22410397632;Krt14|1.28285552559;TNC|1.37125399499
phospholipid biosynthetic process	GO:0008654	0.286	1	197	48	28189	Pgap1|0.831628329298
heterocycle metabolic process	GO:0046483	0.286	15	7532	48	28189	Scaf1|1.45370282852;Irak1|1.2228593918;Rad23a|1.32443181818;Q7TP57|1.21519102555;Mtor|1.27027067887;Traf3|1.35918456509;Creb1|1.22410397632;Hmga1|1.26495850747;Pgap1|0.831628329298;Abcb6|0.827105890276;Adcy1|0.817836302211;Rbfox2|0.803750113403;Rpa1|0.795605665993;Ptbp2|0.78320802005;Kdm1a|0.778111919158
immunoglobulin mediated immune response	GO:0016064	0.287	1	198	48	28189	C4|1.21555844374
regulation of actin filament polymerization	GO:0030833	0.287	1	198	48	28189	Mtor|1.27027067887
cytoplasmic translation	GO:0002181	0.287	1	198	48	28189	LOC686807|1.20236930652
regulation of carbohydrate metabolic process	GO:0006109	0.288	1	199	48	28189	Mtor|1.27027067887
B cell mediated immunity	GO:0019724	0.288	1	199	48	28189	C4|1.21555844374
regulation of anion transport	GO:0044070	0.288	1	199	48	28189	Mtor|1.27027067887
multicellular organismal reproductive process	GO:0048609	0.29	3	1103	48	28189	Gsr|1.22553650097;Cldn11|1.2216372981;Mtor|1.27027067887
meiotic cell cycle process	GO:1903046	0.29	1	200	48	28189	Rpa1|0.795605665993
protein alkylation	GO:0008213	0.29	1	200	48	28189	Kdm1a|0.778111919158
protein methylation	GO:0006479	0.29	1	200	48	28189	Kdm1a|0.778111919158
positive regulation of transferase activity	GO:0051347	0.29	2	628	48	28189	Gnai2|1.35025573434;Irak1|1.2228593918
positive regulation of peptidyl-tyrosine phosphorylation	GO:0050731	0.291	1	201	48	28189	Mtor|1.27027067887
positive regulation of epithelial cell proliferation	GO:0050679	0.291	1	201	48	28189	Mtor|1.27027067887
regulation of muscle contraction	GO:0006937	0.291	1	201	48	28189	Snta1|0.713857040487
cellular nitrogen compound biosynthetic process	GO:0044271	0.292	13	6446	48	28189	LOC686807|1.20236930652;Scaf1|1.45370282852;Irak1|1.2228593918;Q7TP57|1.21519102555;Mtor|1.27027067887;Traf3|1.35918456509;Creb1|1.22410397632;Hmga1|1.26495850747;Abcb6|0.827105890276;Adcy1|0.817836302211;Rbfox2|0.803750113403;Chdh|0.78662464986;Kdm1a|0.778111919158
heart development	GO:0007507	0.293	2	632	48	28189	Mtor|1.27027067887;Creb1|1.22410397632
JNK cascade	GO:0007254	0.293	1	203	48	28189	Irak1|1.2228593918
cellular aromatic compound metabolic process	GO:0006725	0.294	15	7572	48	28189	Scaf1|1.45370282852;Irak1|1.2228593918;Rad23a|1.32443181818;Q7TP57|1.21519102555;Mtor|1.27027067887;Traf3|1.35918456509;Creb1|1.22410397632;Hmga1|1.26495850747;Pgap1|0.831628329298;Abcb6|0.827105890276;Adcy1|0.817836302211;Rbfox2|0.803750113403;Rpa1|0.795605665993;Ptbp2|0.78320802005;Kdm1a|0.778111919158
ammonium ion metabolic process	GO:0097164	0.295	1	204	48	28189	Chdh|0.78662464986
positive regulation of response to wounding	GO:1903036	0.295	1	204	48	28189	Mtor|1.27027067887
organonitrogen compound biosynthetic process	GO:1901566	0.295	6	2650	48	28189	LOC686807|1.20236930652;Mtor|1.27027067887;Pgap1|0.831628329298;Abcb6|0.827105890276;Adcy1|0.817836302211;Chdh|0.78662464986
protein modification by small protein conjugation or removal	GO:0070647	0.296	3	1116	48	28189	Mtor|1.27027067887;Traf3|1.35918456509;Kdm1a|0.778111919158
organic cyclic compound biosynthetic process	GO:1901362	0.297	11	5360	48	28189	Scaf1|1.45370282852;Irak1|1.2228593918;Q7TP57|1.21519102555;Mtor|1.27027067887;Traf3|1.35918456509;Creb1|1.22410397632;Hmga1|1.26495850747;Abcb6|0.827105890276;Adcy1|0.817836302211;Rbfox2|0.803750113403;Kdm1a|0.778111919158
multicellular organism reproduction	GO:0032504	0.298	3	1120	48	28189	Gsr|1.22553650097;Cldn11|1.2216372981;Mtor|1.27027067887
positive regulation of cell growth	GO:0030307	0.298	1	207	48	28189	Mtor|1.27027067887
sodium ion transmembrane transport	GO:0035725	0.298	1	207	48	28189	Snta1|0.713857040487
membrane lipid metabolic process	GO:0006643	0.301	1	209	48	28189	Pgap1|0.831628329298
apoptotic signaling pathway	GO:0097190	0.301	2	645	48	28189	Gnai2|1.35025573434;Kdm1a|0.778111919158
regulation of muscle cell differentiation	GO:0051147	0.302	1	210	48	28189	Mtor|1.27027067887
single-organism process	GO:0044699	0.303	38	21074	48	28189	ENSRNOG00000031230|1.86262772618;Nrn1|1.22079013359;Gsr|1.22553650097;Flii|1.24508288176;Gnai2|1.35025573434;Macf1|1.21777111056;Krt2|1.39487568313;Irak1|1.2228593918;Rad23a|1.32443181818;C4|1.21555844374;Cldn11|1.2216372981;Q7TP57|1.21519102555;Mtor|1.27027067887;Traf3|1.35918456509;Slc6a11|1.35033097974;Creb1|1.22410397632;Krt14|1.28285552559;Hmga1|1.26495850747;Abca8a|1.29389312977;Slc25a18|1.…
cellular component morphogenesis	GO:0032989	0.303	4	1635	48	28189	Creb1|1.22410397632;Plxnc1|0.833166571374;Adcy1|0.817836302211;Rbfox2|0.803750113403
cell cycle checkpoint	GO:0000075	0.303	1	211	48	28189	Rpa1|0.795605665993
establishment of synaptic vesicle localization	GO:0097480	0.304	1	212	48	28189	Rims2|0.783199643494
synaptic vesicle transport	GO:0048489	0.304	1	212	48	28189	Rims2|0.783199643494
organ growth	GO:0035265	0.304	1	212	48	28189	Mtor|1.27027067887
cofactor biosynthetic process	GO:0051188	0.305	1	213	48	28189	Abcb6|0.827105890276
regulation of intracellular transport	GO:0032386	0.306	2	653	48	28189	Mtor|1.27027067887;Rims2|0.783199643494
regulation of axonogenesis	GO:0050770	0.307	1	214	48	28189	Plxnc1|0.833166571374
negative regulation of phosphorus metabolic process	GO:0010563	0.307	2	655	48	28189	Gnai2|1.35025573434;Mtor|1.27027067887
negative regulation of phosphate metabolic process	GO:0045936	0.307	2	655	48	28189	Gnai2|1.35025573434;Mtor|1.27027067887
regulation of cellular protein localization	GO:1903827	0.307	2	655	48	28189	Mtor|1.27027067887;Kdm1a|0.778111919158
cell adhesion	GO:0007155	0.307	4	1646	48	28189	Macf1|1.21777111056;Cldn11|1.2216372981;TNC|1.37125399499;Plxnc1|0.833166571374
actomyosin structure organization	GO:0031032	0.308	1	215	48	28189	Mtor|1.27027067887
regulation of cell-substrate adhesion	GO:0010810	0.308	1	215	48	28189	Macf1|1.21777111056
vascular process in circulatory system	GO:0003018	0.309	1	216	48	28189	Snta1|0.713857040487
regulation of protein binding	GO:0043393	0.31	1	217	48	28189	Kdm1a|0.778111919158
endomembrane system organization	GO:0010256	0.311	2	661	48	28189	Macf1|1.21777111056;Creb1|1.22410397632
anterior/posterior pattern specification	GO:0009952	0.311	1	218	48	28189	Pgap1|0.831628329298
positive regulation of ERK1 and ERK2 cascade	GO:0070374	0.311	1	218	48	28189	Gnai2|1.35025573434
regulation of dendrite development	GO:0050773	0.311	1	218	48	28189	Mtor|1.27027067887
positive regulation of fibril organization	GO:1902905	0.311	1	218	48	28189	Mtor|1.27027067887
regulation of heart contraction	GO:0008016	0.311	1	218	48	28189	Snta1|0.713857040487
biological adhesion	GO:0022610	0.312	4	1657	48	28189	Macf1|1.21777111056;Cldn11|1.2216372981;TNC|1.37125399499;Plxnc1|0.833166571374
positive regulation of nucleobase-containing compound metabolic process	GO:0045935	0.312	5	2178	48	28189	Irak1|1.2228593918;Mtor|1.27027067887;Creb1|1.22410397632;Hmga1|1.26495850747;Kdm1a|0.778111919158
neurotransmitter secretion	GO:0007269	0.312	1	219	48	28189	Rims2|0.783199643494
cell junction assembly	GO:0034329	0.312	1	219	48	28189	Macf1|1.21777111056
protein-DNA complex assembly	GO:0065004	0.312	1	219	48	28189	Creb1|1.22410397632
regulation of ion transmembrane transport	GO:0034765	0.313	2	664	48	28189	Mtor|1.27027067887;Snta1|0.713857040487
morphogenesis of a branching epithelium	GO:0061138	0.314	1	220	48	28189	TNC|1.37125399499
chromatin remodeling	GO:0006338	0.314	1	220	48	28189	Hmga1|1.26495850747
negative regulation of response to stimulus	GO:0048585	0.314	4	1663	48	28189	Gnai2|1.35025573434;Mtor|1.27027067887;Nenf|1.20919173274;Kdm1a|0.778111919158
gland development	GO:0048732	0.314	2	666	48	28189	Creb1|1.22410397632;Kdm1a|0.778111919158
regulation of macroautophagy	GO:0016241	0.315	1	221	48	28189	Mtor|1.27027067887
synaptic vesicle localization	GO:0097479	0.315	1	221	48	28189	Rims2|0.783199643494
negative regulation of cell projection organization	GO:0031345	0.315	1	221	48	28189	Gfap|1.21211997503
actin filament polymerization	GO:0030041	0.316	1	222	48	28189	Mtor|1.27027067887
embryo development	GO:0009790	0.318	3	1163	48	28189	Pgap1|0.831628329298;Rpa1|0.795605665993;Kdm1a|0.778111919158
regulation of actin filament length	GO:0030832	0.318	1	224	48	28189	Mtor|1.27027067887
mesenchymal cell differentiation	GO:0048762	0.318	1	224	48	28189	Mtor|1.27027067887
cellular response to lipopolysaccharide	GO:0071222	0.318	1	224	48	28189	Irak1|1.2228593918
regulation of actin polymerization or depolymerization	GO:0008064	0.318	1	224	48	28189	Mtor|1.27027067887
apoptotic process	GO:0006915	0.318	5	2197	48	28189	Gnai2|1.35025573434;Mtor|1.27027067887;Traf3|1.35918456509;Creb1|1.22410397632;Kdm1a|0.778111919158
growth	GO:0040007	0.319	3	1165	48	28189	Mtor|1.27027067887;Creb1|1.22410397632;TNC|1.37125399499
cell-matrix adhesion	GO:0007160	0.32	1	225	48	28189	Macf1|1.21777111056
positive regulation of immune response	GO:0050778	0.321	2	677	48	28189	Irak1|1.2228593918;C4|1.21555844374
chordate embryonic development	GO:0043009	0.322	2	678	48	28189	Rpa1|0.795605665993;Kdm1a|0.778111919158
positive regulation of innate immune response	GO:0045089	0.322	1	227	48	28189	Irak1|1.2228593918
humoral immune response	GO:0006959	0.322	1	227	48	28189	C4|1.21555844374
regulation of postsynaptic membrane potential	GO:0060078	0.322	1	227	48	28189	Rims2|0.783199643494
carbohydrate biosynthetic process	GO:0016051	0.322	1	227	48	28189	Mtor|1.27027067887
mitochondrion organization	GO:0007005	0.322	2	679	48	28189	Creb1|1.22410397632;Ttc19|0.833281491067
nucleobase-containing small molecule metabolic process	GO:0055086	0.323	3	1174	48	28189	Mtor|1.27027067887;Adcy1|0.817836302211;Kdm1a|0.778111919158
glucose metabolic process	GO:0006006	0.323	1	228	48	28189	Mtor|1.27027067887
defense response to virus	GO:0051607	0.325	1	230	48	28189	Traf3|1.35918456509
negative regulation of secretion by cell	GO:1903531	0.325	1	230	48	28189	Gnai2|1.35025573434
single-organism nuclear import	GO:1902593	0.325	1	230	48	28189	Mtor|1.27027067887
regulation of I-kappaB kinase/NF-kappaB signaling	GO:0043122	0.325	1	230	48	28189	Irak1|1.2228593918
regulation of transmembrane transport	GO:0034762	0.326	2	685	48	28189	Mtor|1.27027067887;Snta1|0.713857040487
intracellular signal transduction	GO:0035556	0.326	7	3291	48	28189	Gnai2|1.35025573434;Irak1|1.2228593918;Mtor|1.27027067887;Nenf|1.20919173274;Adcy1|0.817836302211;Rims2|0.783199643494;Kdm1a|0.778111919158
cellular response to stimulus	GO:0051716	0.326	20	10584	48	28189	Gnai2|1.35025573434;Macf1|1.21777111056;Irak1|1.2228593918;Rad23a|1.32443181818;Q7TP57|1.21519102555;Acap2|1.2729584799;Mtor|1.27027067887;Traf3|1.35918456509;Creb1|1.22410397632;Hmga1|1.26495850747;Nenf|1.20919173274;TNC|1.37125399499;Gfap|1.21211997503;Plxnc1|0.833166571374;Adcy1|0.817836302211;Rbfox2|0.803750113403;Rpa1|0.795605665993;Rims2|0.783199643494;Kdm1a|0.778111919158;Cpne2|0.607749388…
negative regulation of establishment of protein localization	GO:1904950	0.328	1	232	48	28189	Mtor|1.27027067887
cAMP metabolic process	GO:0046058	0.329	1	233	48	28189	Adcy1|0.817836302211
positive regulation of cell morphogenesis involved in differentiation	GO:0010770	0.329	1	233	48	28189	Plxnc1|0.833166571374
steroid hormone mediated signaling pathway	GO:0043401	0.33	1	234	48	28189	Rbfox2|0.803750113403
nuclear import	GO:0051170	0.331	1	235	48	28189	Mtor|1.27027067887
hormone metabolic process	GO:0042445	0.331	1	235	48	28189	Kdm1a|0.778111919158
cellular biosynthetic process	GO:0044249	0.332	15	7760	48	28189	LOC686807|1.20236930652;Scaf1|1.45370282852;Irak1|1.2228593918;Q7TP57|1.21519102555;Mtor|1.27027067887;Traf3|1.35918456509;Creb1|1.22410397632;Hmga1|1.26495850747;Pgap1|0.831628329298;Abcb6|0.827105890276;Adcy1|0.817836302211;Rbfox2|0.803750113403;Rpa1|0.795605665993;Chdh|0.78662464986;Kdm1a|0.778111919158
regulation of macromolecule metabolic process	GO:0060255	0.332	14	7196	48	28189	Gnai2|1.35025573434;Irak1|1.2228593918;C4|1.21555844374;Mtor|1.27027067887;Traf3|1.35918456509;Creb1|1.22410397632;Hmga1|1.26495850747;Nenf|1.20919173274;Gfap|1.21211997503;Rbfox2|0.803750113403;Ptbp2|0.78320802005;Rims2|0.783199643494;Kdm1a|0.778111919158;Snta1|0.713857040487
programmed cell death	GO:0012501	0.332	5	2237	48	28189	Gnai2|1.35025573434;Mtor|1.27027067887;Traf3|1.35918456509;Creb1|1.22410397632;Kdm1a|0.778111919158
embryo development ending in birth or egg hatching	GO:0009792	0.332	2	695	48	28189	Rpa1|0.795605665993;Kdm1a|0.778111919158
cellular response to molecule of bacterial origin	GO:0071219	0.332	1	236	48	28189	Irak1|1.2228593918
regulation of phosphorylation	GO:0042325	0.333	4	1711	48	28189	Gnai2|1.35025573434;Irak1|1.2228593918;Mtor|1.27027067887;Nenf|1.20919173274
transcription, DNA-templated	GO:0006351	0.333	9	4411	48	28189	Scaf1|1.45370282852;Irak1|1.2228593918;Q7TP57|1.21519102555;Mtor|1.27027067887;Traf3|1.35918456509;Creb1|1.22410397632;Hmga1|1.26495850747;Rbfox2|0.803750113403;Kdm1a|0.778111919158
tissue homeostasis	GO:0001894	0.333	1	237	48	28189	Rpa1|0.795605665993
cellular response to tumor necrosis factor	GO:0071356	0.333	1	237	48	28189	Traf3|1.35918456509
cell-cell junction organization	GO:0045216	0.335	1	238	48	28189	Macf1|1.21777111056
tissue morphogenesis	GO:0048729	0.335	2	700	48	28189	Mtor|1.27027067887;TNC|1.37125399499
positive regulation of extracellular matrix organization	GO:1903055	0.336	1	239	48	28189	Mtor|1.27027067887
leukocyte activation involved in immune response	GO:0002366	0.337	1	240	48	28189	Mtor|1.27027067887
morphogenesis of a branching structure	GO:0001763	0.338	1	241	48	28189	TNC|1.37125399499
regulation of protein stability	GO:0031647	0.339	1	242	48	28189	Creb1|1.22410397632
positive regulation of cellular biosynthetic process	GO:0031328	0.34	5	2259	48	28189	Irak1|1.2228593918;Mtor|1.27027067887;Creb1|1.22410397632;Hmga1|1.26495850747;Kdm1a|0.778111919158
cell activation involved in immune response	GO:0002263	0.34	1	243	48	28189	Mtor|1.27027067887
cellular lipid catabolic process	GO:0044242	0.34	1	243	48	28189	Mtor|1.27027067887
cyclic purine nucleotide metabolic process	GO:0052652	0.34	1	243	48	28189	Adcy1|0.817836302211
response to temperature stimulus	GO:0009266	0.341	1	244	48	28189	Irak1|1.2228593918
cellular ketone metabolic process	GO:0042180	0.341	1	244	48	28189	Mtor|1.27027067887
positive regulation of cellular process	GO:0048522	0.342	12	6117	48	28189	Gnai2|1.35025573434;Macf1|1.21777111056;Irak1|1.2228593918;Mtor|1.27027067887;Creb1|1.22410397632;Hmga1|1.26495850747;Nenf|1.20919173274;Gfap|1.21211997503;Plxnc1|0.833166571374;Rpa1|0.795605665993;Rims2|0.783199643494;Kdm1a|0.778111919158
heart morphogenesis	GO:0003007	0.343	1	245	48	28189	Mtor|1.27027067887
negative regulation of catabolic process	GO:0009895	0.343	1	245	48	28189	Mtor|1.27027067887
nucleic acid-templated transcription	GO:0097659	0.343	9	4450	48	28189	Scaf1|1.45370282852;Irak1|1.2228593918;Q7TP57|1.21519102555;Mtor|1.27027067887;Traf3|1.35918456509;Creb1|1.22410397632;Hmga1|1.26495850747;Rbfox2|0.803750113403;Kdm1a|0.778111919158
inorganic anion transport	GO:0015698	0.344	1	246	48	28189	Mtor|1.27027067887
organic cyclic compound metabolic process	GO:1901360	0.345	15	7826	48	28189	Scaf1|1.45370282852;Irak1|1.2228593918;Rad23a|1.32443181818;Q7TP57|1.21519102555;Mtor|1.27027067887;Traf3|1.35918456509;Creb1|1.22410397632;Hmga1|1.26495850747;Pgap1|0.831628329298;Abcb6|0.827105890276;Adcy1|0.817836302211;Rbfox2|0.803750113403;Rpa1|0.795605665993;Ptbp2|0.78320802005;Kdm1a|0.778111919158
cyclic nucleotide biosynthetic process	GO:0009190	0.346	1	248	48	28189	Adcy1|0.817836302211
meiotic cell cycle	GO:0051321	0.346	1	248	48	28189	Rpa1|0.795605665993
RNA biosynthetic process	GO:0032774	0.348	9	4469	48	28189	Scaf1|1.45370282852;Irak1|1.2228593918;Q7TP57|1.21519102555;Mtor|1.27027067887;Traf3|1.35918456509;Creb1|1.22410397632;Hmga1|1.26495850747;Rbfox2|0.803750113403;Kdm1a|0.778111919158
negative regulation of neuron death	GO:1901215	0.348	1	250	48	28189	Creb1|1.22410397632
regulation of protein localization to nucleus	GO:1900180	0.348	1	250	48	28189	Mtor|1.27027067887
pallium development	GO:0021543	0.349	1	251	48	28189	Kdm1a|0.778111919158
response to organophosphorus	GO:0046683	0.349	1	251	48	28189	Kdm1a|0.778111919158
regulation of behavior	GO:0050795	0.349	1	251	48	28189	Mtor|1.27027067887
regulation of ion homeostasis	GO:2000021	0.35	1	252	48	28189	Gnai2|1.35025573434
T cell differentiation	GO:0030217	0.352	1	253	48	28189	Mtor|1.27027067887
negative regulation of protein transport	GO:0051224	0.352	1	253	48	28189	Mtor|1.27027067887
protein-DNA complex subunit organization	GO:0071824	0.353	1	254	48	28189	Creb1|1.22410397632
regulation of protein polymerization	GO:0032271	0.354	1	255	48	28189	Mtor|1.27027067887
tube development	GO:0035295	0.354	2	730	48	28189	Creb1|1.22410397632;TNC|1.37125399499
response to stimulus	GO:0050896	0.355	24	13051	48	28189	Gsr|1.22553650097;Gnai2|1.35025573434;Macf1|1.21777111056;Irak1|1.2228593918;Rad23a|1.32443181818;C4|1.21555844374;Q7TP57|1.21519102555;Acap2|1.2729584799;Mtor|1.27027067887;Traf3|1.35918456509;Slc6a11|1.35033097974;Creb1|1.22410397632;Krt14|1.28285552559;Hmga1|1.26495850747;Nenf|1.20919173274;TNC|1.37125399499;Gfap|1.21211997503;Plxnc1|0.833166571374;Adcy1|0.817836302211;Rbfox2|0.803750113403;Rp…
single-organism cellular process	GO:0044763	0.355	32	17746	48	28189	Gsr|1.22553650097;Flii|1.24508288176;Gnai2|1.35025573434;Macf1|1.21777111056;Krt2|1.39487568313;Irak1|1.2228593918;Rad23a|1.32443181818;Cldn11|1.2216372981;Mtor|1.27027067887;Traf3|1.35918456509;Slc6a11|1.35033097974;Creb1|1.22410397632;Krt14|1.28285552559;Hmga1|1.26495850747;Abca8a|1.29389312977;Slc25a18|1.30975286894;Nenf|1.20919173274;TNC|1.37125399499;Gfap|1.21211997503;Ttc19|0.833281491067;P…
cell cycle	GO:0007049	0.356	4	1769	48	28189	Gnai2|1.35025573434;Macf1|1.21777111056;Ttc19|0.833281491067;Rpa1|0.795605665993
obsolete death	GO:0016265	0.358	4	1775	48	28189	Mtor|1.27027067887;Traf3|1.35918456509;Creb1|1.22410397632;Kdm1a|0.778111919158
nucleobase-containing compound metabolic process	GO:0006139	0.359	14	7323	48	28189	Scaf1|1.45370282852;Irak1|1.2228593918;Rad23a|1.32443181818;Q7TP57|1.21519102555;Mtor|1.27027067887;Traf3|1.35918456509;Creb1|1.22410397632;Hmga1|1.26495850747;Pgap1|0.831628329298;Adcy1|0.817836302211;Rbfox2|0.803750113403;Rpa1|0.795605665993;Ptbp2|0.78320802005;Kdm1a|0.778111919158
positive regulation of nitrogen compound metabolic process	GO:0051173	0.359	5	2314	48	28189	Irak1|1.2228593918;Mtor|1.27027067887;Creb1|1.22410397632;Hmga1|1.26495850747;Kdm1a|0.778111919158
cellular response to alcohol	GO:0097306	0.359	1	260	48	28189	TNC|1.37125399499
cellular response to transforming growth factor beta stimulus	GO:0071560	0.359	1	260	48	28189	Creb1|1.22410397632
positive regulation of biosynthetic process	GO:0009891	0.36	5	2317	48	28189	Irak1|1.2228593918;Mtor|1.27027067887;Creb1|1.22410397632;Hmga1|1.26495850747;Kdm1a|0.778111919158
regulation of cellular metabolic process	GO:0031323	0.36	14	7330	48	28189	Gnai2|1.35025573434;Irak1|1.2228593918;C4|1.21555844374;Mtor|1.27027067887;Traf3|1.35918456509;Creb1|1.22410397632;Hmga1|1.26495850747;Nenf|1.20919173274;Gfap|1.21211997503;Rbfox2|0.803750113403;Wdr41|0.800932129287;Ptbp2|0.78320802005;Kdm1a|0.778111919158;Snta1|0.713857040487
response to tumor necrosis factor	GO:0034612	0.36	1	261	48	28189	Traf3|1.35918456509
secretion by cell	GO:0032940	0.361	3	1254	48	28189	Gnai2|1.35025573434;Creb1|1.22410397632;Rims2|0.783199643494
stress-activated MAPK cascade	GO:0051403	0.361	1	262	48	28189	Irak1|1.2228593918
adenylate cyclase-modulating G-protein coupled receptor signaling pathway	GO:0007188	0.361	1	262	48	28189	Gnai2|1.35025573434
organic substance biosynthetic process	GO:1901576	0.362	15	7907	48	28189	LOC686807|1.20236930652;Scaf1|1.45370282852;Irak1|1.2228593918;Q7TP57|1.21519102555;Mtor|1.27027067887;Traf3|1.35918456509;Creb1|1.22410397632;Hmga1|1.26495850747;Pgap1|0.831628329298;Abcb6|0.827105890276;Adcy1|0.817836302211;Rbfox2|0.803750113403;Rpa1|0.795605665993;Chdh|0.78662464986;Kdm1a|0.778111919158
negative regulation of secretion	GO:0051048	0.363	1	263	48	28189	Gnai2|1.35025573434
single-organism organelle organization	GO:1902589	0.364	6	2874	48	28189	Flii|1.24508288176;Mtor|1.27027067887;Krt14|1.28285552559;Gfap|1.21211997503;Rpa1|0.795605665993;Kdm1a|0.778111919158
cellular catabolic process	GO:0044248	0.365	5	2331	48	28189	Rad23a|1.32443181818;Mtor|1.27027067887;Gfap|1.21211997503;LOC100910957|0.806592831916;Wdr41|0.800932129287
insulin secretion	GO:0030073	0.365	1	265	48	28189	Rims2|0.783199643494
developmental cell growth	GO:0048588	0.365	1	265	48	28189	Mtor|1.27027067887
I-kappaB kinase/NF-kappaB signaling	GO:0007249	0.366	1	266	48	28189	Irak1|1.2228593918
actin polymerization or depolymerization	GO:0008154	0.366	1	266	48	28189	Mtor|1.27027067887
nucleobase-containing compound biosynthetic process	GO:0034654	0.366	10	5099	48	28189	Scaf1|1.45370282852;Irak1|1.2228593918;Q7TP57|1.21519102555;Mtor|1.27027067887;Traf3|1.35918456509;Creb1|1.22410397632;Hmga1|1.26495850747;Adcy1|0.817836302211;Rbfox2|0.803750113403;Kdm1a|0.778111919158
cell junction organization	GO:0034330	0.367	1	267	48	28189	Macf1|1.21777111056
cellular response to biotic stimulus	GO:0071216	0.367	1	267	48	28189	Irak1|1.2228593918
negative regulation of signal transduction	GO:0009968	0.367	3	1268	48	28189	Gnai2|1.35025573434;Mtor|1.27027067887;Kdm1a|0.778111919158
regulation of growth	GO:0040008	0.368	2	753	48	28189	Mtor|1.27027067887;Creb1|1.22410397632
reproduction	GO:0000003	0.369	4	1802	48	28189	Gsr|1.22553650097;Cldn11|1.2216372981;Mtor|1.27027067887;Rpa1|0.795605665993
response to transforming growth factor beta	GO:0071559	0.371	1	271	48	28189	Creb1|1.22410397632
positive regulation of cytoskeleton organization	GO:0051495	0.372	1	272	48	28189	Mtor|1.27027067887
multi-organism reproductive process	GO:0044703	0.372	3	1279	48	28189	Gsr|1.22553650097;Cldn11|1.2216372981;Mtor|1.27027067887
regulation of peptidyl-tyrosine phosphorylation	GO:0050730	0.373	1	273	48	28189	Mtor|1.27027067887
negative regulation of cellular component organization	GO:0051129	0.374	2	762	48	28189	Gfap|1.21211997503;Kdm1a|0.778111919158
negative regulation of neuron differentiation	GO:0045665	0.375	1	274	48	28189	Gfap|1.21211997503
regulation of innate immune response	GO:0045088	0.375	1	274	48	28189	Irak1|1.2228593918
carboxylic acid catabolic process	GO:0046395	0.376	1	275	48	28189	Mtor|1.27027067887
organic acid catabolic process	GO:0016054	0.376	1	275	48	28189	Mtor|1.27027067887
organophosphate biosynthetic process	GO:0090407	0.376	2	766	48	28189	Pgap1|0.831628329298;Adcy1|0.817836302211
G-protein coupled receptor signaling pathway, coupled to cyclic nucleotide second messenger	GO:0007187	0.379	1	278	48	28189	Gnai2|1.35025573434
regulation of microtubule-based process	GO:0032886	0.379	1	278	48	28189	Macf1|1.21777111056
cell fate commitment	GO:0045165	0.38	1	279	48	28189	Mtor|1.27027067887
Golgi vesicle transport	GO:0048193	0.38	1	279	48	28189	Macf1|1.21777111056
response to alcohol	GO:0097305	0.381	2	773	48	28189	Gsr|1.22553650097;TNC|1.37125399499
protein phosphorylation	GO:0006468	0.381	5	2379	48	28189	Gnai2|1.35025573434;Irak1|1.2228593918;Mtor|1.27027067887;Creb1|1.22410397632;Nenf|1.20919173274
DNA conformation change	GO:0071103	0.382	1	281	48	28189	Hmga1|1.26495850747
mesenchyme development	GO:0060485	0.383	1	282	48	28189	Mtor|1.27027067887
mitochondrial transport	GO:0006839	0.384	1	283	48	28189	Slc25a18|1.30975286894
regulation of Wnt signaling pathway	GO:0030111	0.384	1	283	48	28189	Macf1|1.21777111056
system process	GO:0003008	0.387	7	3500	48	28189	Gnai2|1.35025573434;Mtor|1.27027067887;Creb1|1.22410397632;Pgap1|0.831628329298;Adcy1|0.817836302211;Rbfox2|0.803750113403;Snta1|0.713857040487
positive regulation of cell death	GO:0010942	0.387	2	784	48	28189	Mtor|1.27027067887;Creb1|1.22410397632
epidermis development	GO:0008544	0.387	1	286	48	28189	Krt2|1.39487568313
germ cell development	GO:0007281	0.387	1	286	48	28189	Mtor|1.27027067887
organic hydroxy compound transport	GO:0015850	0.389	1	288	48	28189	Pgap1|0.831628329298
biosynthetic process	GO:0009058	0.39	15	8039	48	28189	LOC686807|1.20236930652;Scaf1|1.45370282852;Irak1|1.2228593918;Q7TP57|1.21519102555;Mtor|1.27027067887;Traf3|1.35918456509;Creb1|1.22410397632;Hmga1|1.26495850747;Pgap1|0.831628329298;Abcb6|0.827105890276;Adcy1|0.817836302211;Rbfox2|0.803750113403;Rpa1|0.795605665993;Chdh|0.78662464986;Kdm1a|0.778111919158
endocytosis	GO:0006897	0.39	2	788	48	28189	Scamp2|0.832087849609;Rabep2|0.817477748237
protein localization to plasma membrane	GO:0072659	0.392	1	290	48	28189	Macf1|1.21777111056
hormone-mediated signaling pathway	GO:0009755	0.393	1	291	48	28189	Rbfox2|0.803750113403
response to purine-containing compound	GO:0014074	0.393	1	291	48	28189	Kdm1a|0.778111919158
developmental growth involved in morphogenesis	GO:0060560	0.395	1	293	48	28189	TNC|1.37125399499
establishment of vesicle localization	GO:0051650	0.396	1	294	48	28189	Rims2|0.783199643494
intracellular receptor signaling pathway	GO:0030522	0.397	1	295	48	28189	Rbfox2|0.803750113403
lipid modification	GO:0030258	0.398	1	296	48	28189	Mtor|1.27027067887
regulation of calcium ion transport	GO:0051924	0.398	1	296	48	28189	Gnai2|1.35025573434
cellular macromolecule biosynthetic process	GO:0034645	0.399	12	6371	48	28189	LOC686807|1.20236930652;Scaf1|1.45370282852;Irak1|1.2228593918;Q7TP57|1.21519102555;Mtor|1.27027067887;Traf3|1.35918456509;Creb1|1.22410397632;Hmga1|1.26495850747;Pgap1|0.831628329298;Rbfox2|0.803750113403;Rpa1|0.795605665993;Kdm1a|0.778111919158
female pregnancy	GO:0007565	0.4	1	298	48	28189	Mtor|1.27027067887
cell death	GO:0008219	0.4	5	2433	48	28189	Gnai2|1.35025573434;Mtor|1.27027067887;Traf3|1.35918456509;Creb1|1.22410397632;Kdm1a|0.778111919158
ribonucleoprotein complex assembly	GO:0022618	0.401	1	299	48	28189	Ptbp2|0.78320802005
protein localization to cell periphery	GO:1990778	0.401	1	299	48	28189	Macf1|1.21777111056
stress-activated protein kinase signaling cascade	GO:0031098	0.402	1	300	48	28189	Irak1|1.2228593918
cyclic nucleotide metabolic process	GO:0009187	0.403	1	301	48	28189	Adcy1|0.817836302211
regulation of cation transmembrane transport	GO:1904062	0.404	1	302	48	28189	Snta1|0.713857040487
chromosome organization	GO:0051276	0.405	3	1348	48	28189	Hmga1|1.26495850747;Rpa1|0.795605665993;Kdm1a|0.778111919158
rRNA metabolic process	GO:0016072	0.405	1	303	48	28189	Mtor|1.27027067887
positive regulation of cellular metabolic process	GO:0031325	0.406	7	3566	48	28189	Gnai2|1.35025573434;Irak1|1.2228593918;Mtor|1.27027067887;Creb1|1.22410397632;Hmga1|1.26495850747;Nenf|1.20919173274;Kdm1a|0.778111919158
response to virus	GO:0009615	0.406	1	304	48	28189	Traf3|1.35918456509
cellular response to insulin stimulus	GO:0032869	0.407	1	305	48	28189	Gnai2|1.35025573434
glycerophospholipid metabolic process	GO:0006650	0.408	1	306	48	28189	Pgap1|0.831628329298
nucleic acid phosphodiester bond hydrolysis	GO:0090305	0.411	1	309	48	28189	Pgap1|0.831628329298
ion transport	GO:0006811	0.413	5	2470	48	28189	Gnai2|1.35025573434;Mtor|1.27027067887;Slc6a11|1.35033097974;Slc25a18|1.30975286894;Snta1|0.713857040487
intrinsic apoptotic signaling pathway	GO:0097193	0.413	1	311	48	28189	Kdm1a|0.778111919158
protein import into nucleus	GO:0006606	0.415	1	313	48	28189	Mtor|1.27027067887
protein targeting to nucleus	GO:0044744	0.415	1	313	48	28189	Mtor|1.27027067887
ribonucleoprotein complex subunit organization	GO:0071826	0.415	1	313	48	28189	Ptbp2|0.78320802005
vesicle localization	GO:0051648	0.416	1	314	48	28189	Rims2|0.783199643494
regulation of immune response	GO:0050776	0.416	2	832	48	28189	Irak1|1.2228593918;C4|1.21555844374
regulation of ERK1 and ERK2 cascade	GO:0070372	0.417	1	315	48	28189	Gnai2|1.35025573434
regulation of protein targeting	GO:1903533	0.417	1	315	48	28189	Mtor|1.27027067887
sodium ion transport	GO:0006814	0.418	1	316	48	28189	Snta1|0.713857040487
organonitrogen compound metabolic process	GO:1901564	0.42	16	8756	48	28189	Gsr|1.22553650097;LOC686807|1.20236930652;Gnai2|1.35025573434;Irak1|1.2228593918;Rad23a|1.32443181818;C4|1.21555844374;Mtor|1.27027067887;Creb1|1.22410397632;Nenf|1.20919173274;Gfap|1.21211997503;Pgap1|0.831628329298;Abcb6|0.827105890276;Adcy1|0.817836302211;Chdh|0.78662464986;Kdm1a|0.778111919158;Snta1|0.713857040487
cellular response to growth factor stimulus	GO:0071363	0.42	2	839	48	28189	Acap2|1.2729584799;Creb1|1.22410397632
regulation of synapse structure or activity	GO:0050803	0.421	1	319	48	28189	Gfap|1.21211997503
establishment of protein localization to membrane	GO:0090150	0.421	1	319	48	28189	Macf1|1.21777111056
striated muscle cell differentiation	GO:0051146	0.424	1	322	48	28189	Mtor|1.27027067887
immune response	GO:0006955	0.425	4	1945	48	28189	Irak1|1.2228593918;C4|1.21555844374;Mtor|1.27027067887;Traf3|1.35918456509
peptide hormone secretion	GO:0030072	0.425	1	323	48	28189	Rims2|0.783199643494
regulation of cellular component organization	GO:0051128	0.426	6	3069	48	28189	Macf1|1.21777111056;Mtor|1.27027067887;Creb1|1.22410397632;Gfap|1.21211997503;Plxnc1|0.833166571374;Kdm1a|0.778111919158
macroautophagy	GO:0016236	0.428	1	326	48	28189	Mtor|1.27027067887
synapse organization	GO:0050808	0.428	1	326	48	28189	Snta1|0.713857040487
cellular protein modification process	GO:0006464	0.428	9	4779	48	28189	Gnai2|1.35025573434;Irak1|1.2228593918;Mtor|1.27027067887;Traf3|1.35918456509;Creb1|1.22410397632;Nenf|1.20919173274;Pgap1|0.831628329298;Kdm1a|0.778111919158;Snta1|0.713857040487
protein modification process	GO:0036211	0.428	9	4779	48	28189	Gnai2|1.35025573434;Irak1|1.2228593918;Mtor|1.27027067887;Traf3|1.35918456509;Creb1|1.22410397632;Nenf|1.20919173274;Pgap1|0.831628329298;Kdm1a|0.778111919158;Snta1|0.713857040487
actin cytoskeleton organization	GO:0030036	0.43	2	855	48	28189	Flii|1.24508288176;Mtor|1.27027067887
macromolecule methylation	GO:0043414	0.43	1	328	48	28189	Kdm1a|0.778111919158
regulation of chromosome organization	GO:0033044	0.434	1	332	48	28189	Kdm1a|0.778111919158
ERK1 and ERK2 cascade	GO:0070371	0.436	1	334	48	28189	Gnai2|1.35025573434
regulation of blood circulation	GO:1903522	0.438	1	336	48	28189	Snta1|0.713857040487
negative regulation of endopeptidase activity	GO:0010951	0.438	1	336	48	28189	C4|1.21555844374
macromolecule biosynthetic process	GO:0009059	0.438	12	6539	48	28189	LOC686807|1.20236930652;Scaf1|1.45370282852;Irak1|1.2228593918;Q7TP57|1.21519102555;Mtor|1.27027067887;Traf3|1.35918456509;Creb1|1.22410397632;Hmga1|1.26495850747;Pgap1|0.831628329298;Rbfox2|0.803750113403;Rpa1|0.795605665993;Kdm1a|0.778111919158
anatomical structure morphogenesis	GO:0009653	0.443	6	3124	48	28189	Mtor|1.27027067887;Creb1|1.22410397632;TNC|1.37125399499;Plxnc1|0.833166571374;Adcy1|0.817836302211;Rbfox2|0.803750113403
response to mechanical stimulus	GO:0009612	0.447	1	345	48	28189	TNC|1.37125399499
peptidyl-serine phosphorylation	GO:0018105	0.447	1	345	48	28189	Mtor|1.27027067887
negative regulation of signaling	GO:0023057	0.447	3	1441	48	28189	Gnai2|1.35025573434;Mtor|1.27027067887;Kdm1a|0.778111919158
negative regulation of neurogenesis	GO:0050768	0.448	1	346	48	28189	Gfap|1.21211997503
lymphocyte differentiation	GO:0030098	0.448	1	346	48	28189	Mtor|1.27027067887
negative regulation of cell communication	GO:0010648	0.448	3	1443	48	28189	Gnai2|1.35025573434;Mtor|1.27027067887;Kdm1a|0.778111919158
lymphocyte mediated immunity	GO:0002449	0.449	1	348	48	28189	C4|1.21555844374
telencephalon development	GO:0021537	0.449	1	348	48	28189	Kdm1a|0.778111919158
regulation of primary metabolic process	GO:0080090	0.452	13	7175	48	28189	Gnai2|1.35025573434;Irak1|1.2228593918;C4|1.21555844374;Mtor|1.27027067887;Traf3|1.35918456509;Creb1|1.22410397632;Hmga1|1.26495850747;Nenf|1.20919173274;Gfap|1.21211997503;Rbfox2|0.803750113403;Ptbp2|0.78320802005;Kdm1a|0.778111919158;Snta1|0.713857040487
regulation of hormone secretion	GO:0046883	0.452	1	351	48	28189	Creb1|1.22410397632
regulation of phosphate metabolic process	GO:0019220	0.454	4	2019	48	28189	Gnai2|1.35025573434;Irak1|1.2228593918;Mtor|1.27027067887;Nenf|1.20919173274
cell-substrate adhesion	GO:0031589	0.454	1	353	48	28189	Macf1|1.21777111056
cellular process involved in reproduction in multicellular organism	GO:0022412	0.455	1	354	48	28189	Mtor|1.27027067887
peptidyl-amino acid modification	GO:0018193	0.455	3	1458	48	28189	Mtor|1.27027067887;Kdm1a|0.778111919158;Snta1|0.713857040487
regulation of phosphorus metabolic process	GO:0051174	0.456	4	2026	48	28189	Gnai2|1.35025573434;Irak1|1.2228593918;Mtor|1.27027067887;Nenf|1.20919173274
positive regulation of defense response	GO:0031349	0.457	1	356	48	28189	Irak1|1.2228593918
negative regulation of peptidase activity	GO:0010466	0.457	1	356	48	28189	C4|1.21555844374
secretion	GO:0046903	0.458	3	1465	48	28189	Gnai2|1.35025573434;Creb1|1.22410397632;Rims2|0.783199643494
peptide metabolic process	GO:0006518	0.459	3	1467	48	28189	Gsr|1.22553650097;LOC686807|1.20236930652;Mtor|1.27027067887
epithelial tube morphogenesis	GO:0060562	0.46	1	359	48	28189	TNC|1.37125399499
multi-organism process	GO:0051704	0.46	5	2607	48	28189	Gsr|1.22553650097;Irak1|1.2228593918;Cldn11|1.2216372981;Mtor|1.27027067887;Traf3|1.35918456509
regulation of fibril organization	GO:1902903	0.461	1	360	48	28189	Mtor|1.27027067887
cellular carbohydrate metabolic process	GO:0044262	0.462	1	361	48	28189	Mtor|1.27027067887
multi-multicellular organism process	GO:0044706	0.462	1	361	48	28189	Mtor|1.27027067887
cell projection assembly	GO:0030031	0.462	1	361	48	28189	Mtor|1.27027067887
regulation of immune effector process	GO:0002697	0.462	1	361	48	28189	Traf3|1.35918456509
regeneration	GO:0031099	0.463	1	362	48	28189	Gfap|1.21211997503
cellular response to starvation	GO:0009267	0.463	1	362	48	28189	Mtor|1.27027067887
single-organism carbohydrate metabolic process	GO:0044723	0.465	2	915	48	28189	Mtor|1.27027067887;Gale|0.797868412187
regulation of binding	GO:0051098	0.467	1	367	48	28189	Kdm1a|0.778111919158
regionalization	GO:0003002	0.468	1	368	48	28189	Pgap1|0.831628329298
transmembrane receptor protein serine/threonine kinase signaling pathway	GO:0007178	0.468	1	368	48	28189	Creb1|1.22410397632
chromatin organization	GO:0006325	0.47	2	925	48	28189	Hmga1|1.26495850747;Kdm1a|0.778111919158
peptidyl-serine modification	GO:0018209	0.471	1	371	48	28189	Mtor|1.27027067887
vesicle organization	GO:0016050	0.472	1	372	48	28189	Creb1|1.22410397632
negative regulation of nervous system development	GO:0051961	0.472	1	372	48	28189	Gfap|1.21211997503
regulation of epithelial cell proliferation	GO:0050678	0.472	1	372	48	28189	Mtor|1.27027067887
DNA replication	GO:0006260	0.472	1	372	48	28189	Rpa1|0.795605665993
negative regulation of organelle organization	GO:0010639	0.473	1	373	48	28189	Kdm1a|0.778111919158
neurological system process	GO:0050877	0.475	5	2650	48	28189	Mtor|1.27027067887;Creb1|1.22410397632;Pgap1|0.831628329298;Adcy1|0.817836302211;Rbfox2|0.803750113403
protein import	GO:0017038	0.477	1	378	48	28189	Mtor|1.27027067887
regulation of RNA metabolic process	GO:0051252	0.477	8	4389	48	28189	Irak1|1.2228593918;Mtor|1.27027067887;Traf3|1.35918456509;Creb1|1.22410397632;Hmga1|1.26495850747;Rbfox2|0.803750113403;Ptbp2|0.78320802005;Kdm1a|0.778111919158
regulation of multi-organism process	GO:0043900	0.478	1	379	48	28189	Traf3|1.35918456509
small molecule catabolic process	GO:0044282	0.478	1	379	48	28189	Mtor|1.27027067887
multicellular organismal homeostasis	GO:0048871	0.481	1	382	48	28189	Rpa1|0.795605665993
carbohydrate derivative biosynthetic process	GO:1901137	0.483	2	947	48	28189	Pgap1|0.831628329298;Adcy1|0.817836302211
anatomical structure homeostasis	GO:0060249	0.483	1	385	48	28189	Rpa1|0.795605665993
negative regulation of catalytic activity	GO:0043086	0.485	2	952	48	28189	Gnai2|1.35025573434;C4|1.21555844374
RNA metabolic process	GO:0016070	0.486	10	5581	48	28189	Scaf1|1.45370282852;Irak1|1.2228593918;Q7TP57|1.21519102555;Mtor|1.27027067887;Traf3|1.35918456509;Creb1|1.22410397632;Hmga1|1.26495850747;Rbfox2|0.803750113403;Ptbp2|0.78320802005;Kdm1a|0.778111919158
cellular protein metabolic process	GO:0044267	0.487	12	6748	48	28189	LOC686807|1.20236930652;Gnai2|1.35025573434;Irak1|1.2228593918;Rad23a|1.32443181818;C4|1.21555844374;Mtor|1.27027067887;Traf3|1.35918456509;Creb1|1.22410397632;Nenf|1.20919173274;Pgap1|0.831628329298;Kdm1a|0.778111919158;Snta1|0.713857040487
cellular response to abiotic stimulus	GO:0071214	0.487	1	389	48	28189	Kdm1a|0.778111919158
immune response-activating signal transduction	GO:0002757	0.488	1	390	48	28189	Irak1|1.2228593918
plasma membrane organization	GO:0007009	0.491	1	393	48	28189	Macf1|1.21777111056
lipid catabolic process	GO:0016042	0.492	1	395	48	28189	Mtor|1.27027067887
purine-containing compound metabolic process	GO:0072521	0.493	2	965	48	28189	Adcy1|0.817836302211;Kdm1a|0.778111919158
peptidyl-lysine modification	GO:0018205	0.495	1	398	48	28189	Kdm1a|0.778111919158
purine ribonucleotide biosynthetic process	GO:0009152	0.495	1	398	48	28189	Adcy1|0.817836302211
regulation of extracellular matrix organization	GO:1903053	0.495	1	398	48	28189	Mtor|1.27027067887
regulation of actin cytoskeleton organization	GO:0032956	0.497	1	400	48	28189	Mtor|1.27027067887
nitrogen compound metabolic process	GO:0006807	0.497	23	13204	48	28189	Gsr|1.22553650097;LOC686807|1.20236930652;Gnai2|1.35025573434;Scaf1|1.45370282852;Irak1|1.2228593918;Rad23a|1.32443181818;C4|1.21555844374;Q7TP57|1.21519102555;Mtor|1.27027067887;Traf3|1.35918456509;Creb1|1.22410397632;Hmga1|1.26495850747;Nenf|1.20919173274;Gfap|1.21211997503;Pgap1|0.831628329298;Abcb6|0.827105890276;Adcy1|0.817836302211;Rbfox2|0.803750113403;Rpa1|0.795605665993;Chdh|0.7866246498…
sulfur compound metabolic process	GO:0006790	0.498	1	402	48	28189	Gsr|1.22553650097
alcohol metabolic process	GO:0006066	0.498	1	402	48	28189	Chdh|0.78662464986
macromolecule modification	GO:0043412	0.499	9	5051	48	28189	Gnai2|1.35025573434;Irak1|1.2228593918;Mtor|1.27027067887;Traf3|1.35918456509;Creb1|1.22410397632;Nenf|1.20919173274;Pgap1|0.831628329298;Kdm1a|0.778111919158;Snta1|0.713857040487
lipid transport	GO:0006869	0.499	1	403	48	28189	Abca8a|1.29389312977
methylation	GO:0032259	0.499	1	403	48	28189	Kdm1a|0.778111919158
tube morphogenesis	GO:0035239	0.5	1	404	48	28189	TNC|1.37125399499
purine nucleotide biosynthetic process	GO:0006164	0.502	1	406	48	28189	Adcy1|0.817836302211
regulation of intracellular protein transport	GO:0033157	0.502	1	406	48	28189	Mtor|1.27027067887
cellular metabolic process	GO:0044237	0.508	25	14426	48	28189	Gsr|1.22553650097;LOC686807|1.20236930652;Gnai2|1.35025573434;Scaf1|1.45370282852;Irak1|1.2228593918;Rad23a|1.32443181818;C4|1.21555844374;Q7TP57|1.21519102555;Mtor|1.27027067887;Traf3|1.35918456509;Creb1|1.22410397632;Hmga1|1.26495850747;Nenf|1.20919173274;Gfap|1.21211997503;Pgap1|0.831628329298;Abcb6|0.827105890276;Adcy1|0.817836302211;LOC100910957|0.806592831916;Rbfox2|0.803750113403;Wdr41|0.8…
ribonucleotide biosynthetic process	GO:0009260	0.508	1	413	48	28189	Adcy1|0.817836302211
cell-cell signaling by wnt	GO:0198738	0.508	1	413	48	28189	Macf1|1.21777111056
regulation of translation	GO:0006417	0.51	1	415	48	28189	Mtor|1.27027067887
ribose phosphate biosynthetic process	GO:0046390	0.51	1	416	48	28189	Adcy1|0.817836302211
immune response-regulating signaling pathway	GO:0002764	0.511	1	417	48	28189	Irak1|1.2228593918
negative regulation of cell development	GO:0010721	0.515	1	421	48	28189	Gfap|1.21211997503
protein dephosphorylation	GO:0006470	0.518	1	425	48	28189	Gnai2|1.35025573434
purine-containing compound biosynthetic process	GO:0072522	0.518	1	425	48	28189	Adcy1|0.817836302211
glycerolipid metabolic process	GO:0046486	0.518	1	425	48	28189	Pgap1|0.831628329298
catabolic process	GO:0009056	0.519	5	2780	48	28189	Rad23a|1.32443181818;Mtor|1.27027067887;Gfap|1.21211997503;LOC100910957|0.806592831916;Wdr41|0.800932129287
protein localization to nucleus	GO:0034504	0.519	1	426	48	28189	Mtor|1.27027067887
response to starvation	GO:0042594	0.52	1	428	48	28189	Mtor|1.27027067887
regulation of cell morphogenesis involved in differentiation	GO:0010769	0.523	1	431	48	28189	Plxnc1|0.833166571374
nucleocytoplasmic transport	GO:0006913	0.525	1	433	48	28189	Mtor|1.27027067887
regulation of gene expression	GO:0010468	0.525	9	5153	48	28189	Irak1|1.2228593918;Mtor|1.27027067887;Traf3|1.35918456509;Creb1|1.22410397632;Hmga1|1.26495850747;Rbfox2|0.803750113403;Ptbp2|0.78320802005;Rims2|0.783199643494;Kdm1a|0.778111919158
single-organism intracellular transport	GO:1902582	0.526	3	1619	48	28189	Macf1|1.21777111056;Mtor|1.27027067887;Rims2|0.783199643494
cellular response to steroid hormone stimulus	GO:0071383	0.528	1	437	48	28189	Rbfox2|0.803750113403
lipid metabolic process	GO:0006629	0.528	3	1625	48	28189	Mtor|1.27027067887;Creb1|1.22410397632;Pgap1|0.831628329298
leukocyte mediated immunity	GO:0002443	0.529	1	438	48	28189	C4|1.21555844374
animal organ morphogenesis	GO:0009887	0.529	2	1033	48	28189	Mtor|1.27027067887;TNC|1.37125399499
microtubule-based process	GO:0007017	0.531	2	1036	48	28189	Macf1|1.21777111056;Tubb6|0.800043898156
regulation of DNA metabolic process	GO:0051052	0.531	1	441	48	28189	Kdm1a|0.778111919158
lipid localization	GO:0010876	0.531	1	441	48	28189	Abca8a|1.29389312977
single organism reproductive process	GO:0044702	0.533	3	1636	48	28189	Gsr|1.22553650097;Cldn11|1.2216372981;Mtor|1.27027067887
cellular amide metabolic process	GO:0043603	0.535	3	1641	48	28189	Gsr|1.22553650097;LOC686807|1.20236930652;Mtor|1.27027067887
energy derivation by oxidation of organic compounds	GO:0015980	0.536	1	447	48	28189	Mtor|1.27027067887
Wnt signaling pathway	GO:0016055	0.538	1	449	48	28189	Macf1|1.21777111056
obsolete cell-type specific apoptotic process	GO:0097285	0.542	1	455	48	28189	Mtor|1.27027067887
fatty acid metabolic process	GO:0006631	0.544	1	457	48	28189	Mtor|1.27027067887
regulation of cellular amide metabolic process	GO:0034248	0.545	1	458	48	28189	Mtor|1.27027067887
phospholipid metabolic process	GO:0006644	0.547	1	461	48	28189	Pgap1|0.831628329298
gene expression	GO:0010467	0.549	12	7018	48	28189	LOC686807|1.20236930652;Scaf1|1.45370282852;Irak1|1.2228593918;Q7TP57|1.21519102555;Mtor|1.27027067887;Traf3|1.35918456509;Creb1|1.22410397632;Hmga1|1.26495850747;Rbfox2|0.803750113403;Ptbp2|0.78320802005;Rims2|0.783199643494;Kdm1a|0.778111919158
small molecule metabolic process	GO:0044281	0.551	5	2878	48	28189	Mtor|1.27027067887;Adcy1|0.817836302211;Gale|0.797868412187;Chdh|0.78662464986;Kdm1a|0.778111919158
pattern specification process	GO:0007389	0.551	1	466	48	28189	Pgap1|0.831628329298
cell activation	GO:0001775	0.551	2	1075	48	28189	Krt2|1.39487568313;Mtor|1.27027067887
negative regulation of proteolysis	GO:0045861	0.552	1	467	48	28189	C4|1.21555844374
negative regulation of protein phosphorylation	GO:0001933	0.552	1	467	48	28189	Mtor|1.27027067887
T cell activation	GO:0042110	0.553	1	468	48	28189	Mtor|1.27027067887
peptidyl-tyrosine phosphorylation	GO:0018108	0.554	1	470	48	28189	Mtor|1.27027067887
enzyme linked receptor protein signaling pathway	GO:0007167	0.555	2	1083	48	28189	Gnai2|1.35025573434;Creb1|1.22410397632
ion transmembrane transport	GO:0034220	0.556	3	1691	48	28189	Mtor|1.27027067887;Slc25a18|1.30975286894;Snta1|0.713857040487
peptidyl-tyrosine modification	GO:0018212	0.557	1	474	48	28189	Mtor|1.27027067887
carbohydrate metabolic process	GO:0005975	0.558	2	1088	48	28189	Mtor|1.27027067887;Gale|0.797868412187
regulation of cell growth	GO:0001558	0.56	1	477	48	28189	Mtor|1.27027067887
defense response	GO:0006952	0.56	3	1701	48	28189	Irak1|1.2228593918;C4|1.21555844374;Traf3|1.35918456509
positive regulation of secretion by cell	GO:1903532	0.566	1	485	48	28189	Creb1|1.22410397632
cell communication	GO:0007154	0.568	16	9464	48	28189	Gnai2|1.35025573434;Macf1|1.21777111056;Irak1|1.2228593918;Q7TP57|1.21519102555;Mtor|1.27027067887;Traf3|1.35918456509;Slc6a11|1.35033097974;Creb1|1.22410397632;Nenf|1.20919173274;TNC|1.37125399499;Gfap|1.21211997503;Plxnc1|0.833166571374;Adcy1|0.817836302211;Rbfox2|0.803750113403;Rims2|0.783199643494;Kdm1a|0.778111919158
embryonic organ development	GO:0048568	0.569	1	489	48	28189	Kdm1a|0.778111919158
response to lipopolysaccharide	GO:0032496	0.574	1	496	48	28189	Irak1|1.2228593918
actin filament organization	GO:0007015	0.574	1	496	48	28189	Mtor|1.27027067887
posttranscriptional regulation of gene expression	GO:0010608	0.574	1	496	48	28189	Mtor|1.27027067887
nuclear transport	GO:0051169	0.575	1	497	48	28189	Mtor|1.27027067887
proteasome-mediated ubiquitin-dependent protein catabolic process	GO:0043161	0.575	1	497	48	28189	Rad23a|1.32443181818
regulation of transcription, DNA-templated	GO:0006355	0.579	7	4172	48	28189	Irak1|1.2228593918;Mtor|1.27027067887;Traf3|1.35918456509;Creb1|1.22410397632;Hmga1|1.26495850747;Rbfox2|0.803750113403;Kdm1a|0.778111919158
regulation of endopeptidase activity	GO:0052548	0.58	1	505	48	28189	C4|1.21555844374
nuclear division	GO:0000280	0.583	1	508	48	28189	Rpa1|0.795605665993
nucleotide biosynthetic process	GO:0009165	0.584	1	510	48	28189	Adcy1|0.817836302211
negative regulation of phosphorylation	GO:0042326	0.585	1	512	48	28189	Mtor|1.27027067887
regulation of response to wounding	GO:1903034	0.588	1	515	48	28189	Mtor|1.27027067887
nucleoside phosphate biosynthetic process	GO:1901293	0.588	1	515	48	28189	Adcy1|0.817836302211
negative regulation of cell cycle	GO:0045786	0.588	1	516	48	28189	Macf1|1.21777111056
protein localization to membrane	GO:0072657	0.588	1	516	48	28189	Macf1|1.21777111056
establishment of organelle localization	GO:0051656	0.589	1	517	48	28189	Rims2|0.783199643494
regulation of nucleic acid-templated transcription	GO:1903506	0.59	7	4214	48	28189	Irak1|1.2228593918;Mtor|1.27027067887;Traf3|1.35918456509;Creb1|1.22410397632;Hmga1|1.26495850747;Rbfox2|0.803750113403;Kdm1a|0.778111919158
response to molecule of bacterial origin	GO:0002237	0.59	1	519	48	28189	Irak1|1.2228593918
regulation of RNA biosynthetic process	GO:2001141	0.592	7	4221	48	28189	Irak1|1.2228593918;Mtor|1.27027067887;Traf3|1.35918456509;Creb1|1.22410397632;Hmga1|1.26495850747;Rbfox2|0.803750113403;Kdm1a|0.778111919158
response to other organism	GO:0051707	0.595	2	1164	48	28189	Irak1|1.2228593918;Traf3|1.35918456509
response to external biotic stimulus	GO:0043207	0.598	2	1170	48	28189	Irak1|1.2228593918;Traf3|1.35918456509
protein metabolic process	GO:0019538	0.601	13	7849	48	28189	LOC686807|1.20236930652;Gnai2|1.35025573434;Irak1|1.2228593918;Rad23a|1.32443181818;C4|1.21555844374;Mtor|1.27027067887;Traf3|1.35918456509;Creb1|1.22410397632;Nenf|1.20919173274;Gfap|1.21211997503;Pgap1|0.831628329298;Kdm1a|0.778111919158;Snta1|0.713857040487
circulatory system development	GO:0072359	0.603	2	1180	48	28189	Mtor|1.27027067887;Creb1|1.22410397632
cofactor metabolic process	GO:0051186	0.603	1	537	48	28189	Abcb6|0.827105890276
regulation of nucleobase-containing compound metabolic process	GO:0019219	0.604	8	4872	48	28189	Irak1|1.2228593918;Mtor|1.27027067887;Traf3|1.35918456509;Creb1|1.22410397632;Hmga1|1.26495850747;Rbfox2|0.803750113403;Ptbp2|0.78320802005;Kdm1a|0.778111919158
regulation of peptidase activity	GO:0052547	0.606	1	541	48	28189	C4|1.21555844374
proteasomal protein catabolic process	GO:0010498	0.607	1	542	48	28189	Rad23a|1.32443181818
phosphorylation	GO:0016310	0.607	5	3057	48	28189	Gnai2|1.35025573434;Irak1|1.2228593918;Mtor|1.27027067887;Creb1|1.22410397632;Nenf|1.20919173274
phosphate-containing compound metabolic process	GO:0006796	0.608	7	4281	48	28189	Gnai2|1.35025573434;Irak1|1.2228593918;Mtor|1.27027067887;Creb1|1.22410397632;Nenf|1.20919173274;Pgap1|0.831628329298;Adcy1|0.817836302211
regulation of protein localization	GO:0032880	0.611	2	1199	48	28189	Mtor|1.27027067887;Kdm1a|0.778111919158
histone modification	GO:0016570	0.613	1	551	48	28189	Kdm1a|0.778111919158
reproductive process	GO:0022414	0.615	3	1841	48	28189	Gsr|1.22553650097;Cldn11|1.2216372981;Mtor|1.27027067887
positive regulation of transport	GO:0051050	0.616	2	1210	48	28189	Gnai2|1.35025573434;Creb1|1.22410397632
inorganic ion transmembrane transport	GO:0098660	0.618	2	1213	48	28189	Mtor|1.27027067887;Snta1|0.713857040487
cellular lipid metabolic process	GO:0044255	0.62	2	1218	48	28189	Mtor|1.27027067887;Pgap1|0.831628329298
organelle fission	GO:0048285	0.621	1	563	48	28189	Rpa1|0.795605665993
single-organism cellular localization	GO:1902580	0.625	2	1229	48	28189	Macf1|1.21777111056;Mtor|1.27027067887
response to biotic stimulus	GO:0009607	0.625	2	1230	48	28189	Irak1|1.2228593918;Traf3|1.35918456509
phosphorus metabolic process	GO:0006793	0.629	7	4364	48	28189	Gnai2|1.35025573434;Irak1|1.2228593918;Mtor|1.27027067887;Creb1|1.22410397632;Nenf|1.20919173274;Pgap1|0.831628329298;Adcy1|0.817836302211
regulation of anatomical structure morphogenesis	GO:0022603	0.63	2	1241	48	28189	Mtor|1.27027067887;Plxnc1|0.833166571374
cell growth	GO:0016049	0.633	1	582	48	28189	Mtor|1.27027067887
single organism signaling	GO:0044700	0.634	15	9199	48	28189	Gnai2|1.35025573434;Macf1|1.21777111056;Irak1|1.2228593918;Q7TP57|1.21519102555;Mtor|1.27027067887;Traf3|1.35918456509;Slc6a11|1.35033097974;Creb1|1.22410397632;Nenf|1.20919173274;Gfap|1.21211997503;Plxnc1|0.833166571374;Adcy1|0.817836302211;Rbfox2|0.803750113403;Rims2|0.783199643494;Kdm1a|0.778111919158
organic hydroxy compound metabolic process	GO:1901615	0.635	1	585	48	28189	Chdh|0.78662464986
defense response to other organism	GO:0098542	0.637	1	589	48	28189	Traf3|1.35918456509
signaling	GO:0023052	0.638	15	9220	48	28189	Gnai2|1.35025573434;Macf1|1.21777111056;Irak1|1.2228593918;Q7TP57|1.21519102555;Mtor|1.27027067887;Traf3|1.35918456509;Slc6a11|1.35033097974;Creb1|1.22410397632;Nenf|1.20919173274;Gfap|1.21211997503;Plxnc1|0.833166571374;Adcy1|0.817836302211;Rbfox2|0.803750113403;Rims2|0.783199643494;Kdm1a|0.778111919158
dephosphorylation	GO:0016311	0.641	1	594	48	28189	Gnai2|1.35025573434
translation	GO:0006412	0.642	2	1267	48	28189	LOC686807|1.20236930652;Mtor|1.27027067887
generation of precursor metabolites and energy	GO:0006091	0.644	1	600	48	28189	Mtor|1.27027067887
ncRNA metabolic process	GO:0034660	0.647	1	605	48	28189	Mtor|1.27027067887
establishment of protein localization to organelle	GO:0072594	0.647	1	605	48	28189	Mtor|1.27027067887
positive regulation of transcription from RNA polymerase II promoter	GO:0045944	0.647	2	1280	48	28189	Creb1|1.22410397632;Kdm1a|0.778111919158
metal ion transport	GO:0030001	0.649	2	1284	48	28189	Gnai2|1.35025573434;Snta1|0.713857040487
covalent chromatin modification	GO:0016569	0.649	1	608	48	28189	Kdm1a|0.778111919158
chemotaxis	GO:0006935	0.651	1	611	48	28189	Creb1|1.22410397632
taxis	GO:0042330	0.652	1	612	48	28189	Creb1|1.22410397632
peptide biosynthetic process	GO:0043043	0.653	2	1294	48	28189	LOC686807|1.20236930652;Mtor|1.27027067887
organelle localization	GO:0051640	0.653	1	615	48	28189	Rims2|0.783199643494
calcium ion transport	GO:0006816	0.654	1	616	48	28189	Gnai2|1.35025573434
cell cycle process	GO:0022402	0.655	2	1297	48	28189	Macf1|1.21777111056;Rpa1|0.795605665993
ribonucleoprotein complex biogenesis	GO:0022613	0.659	1	624	48	28189	Ptbp2|0.78320802005
protein secretion	GO:0009306	0.659	1	624	48	28189	Rims2|0.783199643494
negative regulation of multicellular organismal process	GO:0051241	0.661	2	1312	48	28189	Mtor|1.27027067887;Gfap|1.21211997503
organic substance metabolic process	GO:0071704	0.663	25	15233	48	28189	Gsr|1.22553650097;LOC686807|1.20236930652;Gnai2|1.35025573434;Scaf1|1.45370282852;Irak1|1.2228593918;Rad23a|1.32443181818;C4|1.21555844374;Q7TP57|1.21519102555;Mtor|1.27027067887;Traf3|1.35918456509;Creb1|1.22410397632;Hmga1|1.26495850747;Nenf|1.20919173274;Gfap|1.21211997503;Pgap1|0.831628329298;Abcb6|0.827105890276;Adcy1|0.817836302211;Rbfox2|0.803750113403;Gale|0.797868412187;Rpa1|0.7956056659…
peptide secretion	GO:0002790	0.665	1	634	48	28189	Rims2|0.783199643494
regulation of cytoskeleton organization	GO:0051493	0.67	1	643	48	28189	Mtor|1.27027067887
cellular process	GO:0009987	0.676	41	24362	48	28189	Gsr|1.22553650097;Flii|1.24508288176;LOC686807|1.20236930652;Gnai2|1.35025573434;Macf1|1.21777111056;Krt2|1.39487568313;Scaf1|1.45370282852;Irak1|1.2228593918;Rad23a|1.32443181818;C4|1.21555844374;Cldn11|1.2216372981;Q7TP57|1.21519102555;Acap2|1.2729584799;Mtor|1.27027067887;Traf3|1.35918456509;Slc6a11|1.35033097974;Creb1|1.22410397632;Krt14|1.28285552559;Hmga1|1.26495850747;Abca8a|1.29389312977;…
protein oligomerization	GO:0051259	0.684	1	668	48	28189	Irak1|1.2228593918
divalent metal ion transport	GO:0070838	0.686	1	671	48	28189	Gnai2|1.35025573434
divalent inorganic cation transport	GO:0072511	0.687	1	674	48	28189	Gnai2|1.35025573434
positive regulation of organelle organization	GO:0010638	0.687	1	674	48	28189	Mtor|1.27027067887
regulation of nitrogen compound metabolic process	GO:0051171	0.688	8	5226	48	28189	Irak1|1.2228593918;Mtor|1.27027067887;Traf3|1.35918456509;Creb1|1.22410397632;Hmga1|1.26495850747;Rbfox2|0.803750113403;Ptbp2|0.78320802005;Kdm1a|0.778111919158
amide biosynthetic process	GO:0043604	0.69	2	1385	48	28189	LOC686807|1.20236930652;Mtor|1.27027067887
regulation of cell morphogenesis	GO:0022604	0.691	1	680	48	28189	Plxnc1|0.833166571374
protein targeting	GO:0006605	0.693	1	685	48	28189	Mtor|1.27027067887
cellular macromolecule metabolic process	GO:0044260	0.704	18	11358	48	28189	LOC686807|1.20236930652;Gnai2|1.35025573434;Scaf1|1.45370282852;Irak1|1.2228593918;Rad23a|1.32443181818;C4|1.21555844374;Q7TP57|1.21519102555;Mtor|1.27027067887;Traf3|1.35918456509;Creb1|1.22410397632;Hmga1|1.26495850747;Nenf|1.20919173274;Pgap1|0.831628329298;Rbfox2|0.803750113403;Rpa1|0.795605665993;Ptbp2|0.78320802005;Kdm1a|0.778111919158;Snta1|0.713857040487
regulation of cellular macromolecule biosynthetic process	GO:2000112	0.704	7	4673	48	28189	Irak1|1.2228593918;Mtor|1.27027067887;Traf3|1.35918456509;Creb1|1.22410397632;Hmga1|1.26495850747;Rbfox2|0.803750113403;Kdm1a|0.778111919158
positive regulation of apoptotic process	GO:0043065	0.706	1	709	48	28189	Creb1|1.22410397632
positive regulation of programmed cell death	GO:0043068	0.709	1	715	48	28189	Creb1|1.22410397632
macromolecule metabolic process	GO:0043170	0.711	20	12582	48	28189	LOC686807|1.20236930652;Gnai2|1.35025573434;Scaf1|1.45370282852;Irak1|1.2228593918;Rad23a|1.32443181818;C4|1.21555844374;Q7TP57|1.21519102555;Mtor|1.27027067887;Traf3|1.35918456509;Creb1|1.22410397632;Hmga1|1.26495850747;Nenf|1.20919173274;Gfap|1.21211997503;Pgap1|0.831628329298;Rbfox2|0.803750113403;Rpa1|0.795605665993;Ptbp2|0.78320802005;Rims2|0.783199643494;Kdm1a|0.778111919158;Snta1|0.7138570…
ubiquitin-dependent protein catabolic process	GO:0006511	0.715	1	728	48	28189	Rad23a|1.32443181818
modification-dependent protein catabolic process	GO:0019941	0.719	1	735	48	28189	Rad23a|1.32443181818
transmembrane receptor protein tyrosine kinase signaling pathway	GO:0007169	0.719	1	736	48	28189	Gnai2|1.35025573434
regulation of biological process	GO:0050789	0.723	26	16158	48	28189	Gsr|1.22553650097;Gnai2|1.35025573434;Macf1|1.21777111056;Krt2|1.39487568313;Irak1|1.2228593918;C4|1.21555844374;Q7TP57|1.21519102555;Acap2|1.2729584799;Mtor|1.27027067887;Traf3|1.35918456509;Creb1|1.22410397632;Hmga1|1.26495850747;Nenf|1.20919173274;TNC|1.37125399499;Gfap|1.21211997503;Plxnc1|0.833166571374;Adcy1|0.817836302211;Rabep2|0.817477748237;P4htm|0.81679797329;Rbfox2|0.803750113403;Wdr4…
modification-dependent macromolecule catabolic process	GO:0043632	0.723	1	744	48	28189	Rad23a|1.32443181818
lymphocyte activation	GO:0046649	0.723	1	744	48	28189	Mtor|1.27027067887
negative regulation of cell proliferation	GO:0008285	0.73	1	757	48	28189	Hmga1|1.26495850747
monocarboxylic acid metabolic process	GO:0032787	0.734	1	766	48	28189	Mtor|1.27027067887
signal transduction	GO:0007165	0.735	13	8537	48	28189	Gnai2|1.35025573434;Macf1|1.21777111056;Irak1|1.2228593918;Q7TP57|1.21519102555;Mtor|1.27027067887;Traf3|1.35918456509;Creb1|1.22410397632;Nenf|1.20919173274;Plxnc1|0.833166571374;Adcy1|0.817836302211;Rbfox2|0.803750113403;Rims2|0.783199643494;Kdm1a|0.778111919158
regulation of macromolecule biosynthetic process	GO:0010556	0.736	7	4822	48	28189	Irak1|1.2228593918;Mtor|1.27027067887;Traf3|1.35918456509;Creb1|1.22410397632;Hmga1|1.26495850747;Rbfox2|0.803750113403;Kdm1a|0.778111919158
regulation of organelle organization	GO:0033043	0.74	2	1522	48	28189	Mtor|1.27027067887;Kdm1a|0.778111919158
inflammatory response	GO:0006954	0.743	1	787	48	28189	C4|1.21555844374
metal ion homeostasis	GO:0055065	0.751	1	805	48	28189	Gnai2|1.35025573434
transcription from RNA polymerase II promoter	GO:0006366	0.765	3	2310	48	28189	Scaf1|1.45370282852;Creb1|1.22410397632;Kdm1a|0.778111919158
proteolysis involved in cellular protein catabolic process	GO:0051603	0.769	1	846	48	28189	Rad23a|1.32443181818
organophosphate metabolic process	GO:0019637	0.769	2	1614	48	28189	Pgap1|0.831628329298;Adcy1|0.817836302211
negative regulation of cell differentiation	GO:0045596	0.769	1	848	48	28189	Gfap|1.21211997503
response to bacterium	GO:0009617	0.771	1	853	48	28189	Irak1|1.2228593918
negative regulation of transcription from RNA polymerase II promoter	GO:0000122	0.772	1	855	48	28189	Kdm1a|0.778111919158
purine ribonucleotide metabolic process	GO:0009150	0.779	1	871	48	28189	Adcy1|0.817836302211
developmental process involved in reproduction	GO:0003006	0.78	1	875	48	28189	Mtor|1.27027067887
purine nucleotide metabolic process	GO:0006163	0.785	1	887	48	28189	Adcy1|0.817836302211
regulation of cellular biosynthetic process	GO:0031326	0.785	7	5072	48	28189	Irak1|1.2228593918;Mtor|1.27027067887;Traf3|1.35918456509;Creb1|1.22410397632;Hmga1|1.26495850747;Rbfox2|0.803750113403;Kdm1a|0.778111919158
ribonucleotide metabolic process	GO:0009259	0.785	1	888	48	28189	Adcy1|0.817836302211
cellular protein catabolic process	GO:0044257	0.786	1	890	48	28189	Rad23a|1.32443181818
monovalent inorganic cation transport	GO:0015672	0.786	1	891	48	28189	Snta1|0.713857040487
cation homeostasis	GO:0055080	0.787	1	893	48	28189	Gnai2|1.35025573434
ribose phosphate metabolic process	GO:0019693	0.791	1	904	48	28189	Adcy1|0.817836302211
regulation of protein transport	GO:0051223	0.791	1	904	48	28189	Mtor|1.27027067887
leukocyte activation	GO:0045321	0.792	1	907	48	28189	Mtor|1.27027067887
inorganic ion homeostasis	GO:0098771	0.795	1	916	48	28189	Gnai2|1.35025573434
carbohydrate derivative metabolic process	GO:1901135	0.797	2	1712	48	28189	Pgap1|0.831628329298;Adcy1|0.817836302211
regulation of proteolysis	GO:0030162	0.798	1	923	48	28189	C4|1.21555844374
cation transport	GO:0006812	0.798	2	1715	48	28189	Gnai2|1.35025573434;Snta1|0.713857040487
regulation of biosynthetic process	GO:0009889	0.8	7	5158	48	28189	Irak1|1.2228593918;Mtor|1.27027067887;Traf3|1.35918456509;Creb1|1.22410397632;Hmga1|1.26495850747;Rbfox2|0.803750113403;Kdm1a|0.778111919158
response to steroid hormone	GO:0048545	0.804	1	941	48	28189	Rbfox2|0.803750113403
regulation of establishment of protein localization	GO:0070201	0.812	1	965	48	28189	Mtor|1.27027067887
ion homeostasis	GO:0050801	0.819	1	985	48	28189	Gnai2|1.35025573434
single-organism membrane organization	GO:0044802	0.833	1	1031	48	28189	Macf1|1.21777111056
cardiovascular system development	GO:0072358	0.838	1	1048	48	28189	Mtor|1.27027067887
protein catabolic process	GO:0030163	0.839	1	1050	48	28189	Rad23a|1.32443181818
nucleotide metabolic process	GO:0009117	0.847	1	1081	48	28189	Adcy1|0.817836302211
biological regulation	GO:0065007	0.849	26	17027	48	28189	Gsr|1.22553650097;Gnai2|1.35025573434;Macf1|1.21777111056;Krt2|1.39487568313;Irak1|1.2228593918;C4|1.21555844374;Q7TP57|1.21519102555;Acap2|1.2729584799;Mtor|1.27027067887;Traf3|1.35918456509;Creb1|1.22410397632;Hmga1|1.26495850747;Nenf|1.20919173274;TNC|1.37125399499;Gfap|1.21211997503;Plxnc1|0.833166571374;Adcy1|0.817836302211;Rabep2|0.817477748237;P4htm|0.81679797329;Rbfox2|0.803750113403;Wdr4…
inorganic cation transmembrane transport	GO:0098662	0.849	1	1088	48	28189	Snta1|0.713857040487
nucleoside phosphate metabolic process	GO:0006753	0.85	1	1090	48	28189	Adcy1|0.817836302211
negative regulation of developmental process	GO:0051093	0.857	1	1120	48	28189	Gfap|1.21211997503
cellular macromolecule catabolic process	GO:0044265	0.858	1	1121	48	28189	Rad23a|1.32443181818
regulation of cellular process	GO:0050794	0.858	23	15382	48	28189	Gsr|1.22553650097;Gnai2|1.35025573434;Macf1|1.21777111056;Irak1|1.2228593918;C4|1.21555844374;Q7TP57|1.21519102555;Mtor|1.27027067887;Traf3|1.35918456509;Creb1|1.22410397632;Hmga1|1.26495850747;Nenf|1.20919173274;TNC|1.37125399499;Gfap|1.21211997503;Plxnc1|0.833166571374;Adcy1|0.817836302211;P4htm|0.81679797329;Rbfox2|0.803750113403;Wdr41|0.800932129287;Rpa1|0.795605665993;Ptbp2|0.78320802005;Rim…
membrane organization	GO:0061024	0.86	1	1130	48	28189	Macf1|1.21777111056
regulation of cell cycle	GO:0051726	0.861	1	1136	48	28189	Macf1|1.21777111056
cation transmembrane transport	GO:0098655	0.877	1	1204	48	28189	Snta1|0.713857040487
cellular homeostasis	GO:0019725	0.88	1	1219	48	28189	Gsr|1.22553650097
sensory perception	GO:0007600	0.892	2	2165	48	28189	Mtor|1.27027067887;Pgap1|0.831628329298
single-organism catabolic process	GO:0044712	0.899	1	1311	48	28189	Mtor|1.27027067887
primary metabolic process	GO:0044238	0.899	21	14635	48	28189	LOC686807|1.20236930652;Gnai2|1.35025573434;Scaf1|1.45370282852;Irak1|1.2228593918;Rad23a|1.32443181818;C4|1.21555844374;Q7TP57|1.21519102555;Mtor|1.27027067887;Traf3|1.35918456509;Creb1|1.22410397632;Hmga1|1.26495850747;Nenf|1.20919173274;Gfap|1.21211997503;Pgap1|0.831628329298;Adcy1|0.817836302211;Rbfox2|0.803750113403;Gale|0.797868412187;Rpa1|0.795605665993;Ptbp2|0.78320802005;Kdm1a|0.77811191…
regulation of transcription from RNA polymerase II promoter	GO:0006357	0.9	2	2218	48	28189	Creb1|1.22410397632;Kdm1a|0.778111919158
organonitrogen compound catabolic process	GO:1901565	0.9	1	1322	48	28189	Rad23a|1.32443181818
macromolecule catabolic process	GO:0009057	0.905	1	1349	48	28189	Rad23a|1.32443181818
carboxylic acid metabolic process	GO:0019752	0.906	1	1353	48	28189	Mtor|1.27027067887
organic substance catabolic process	GO:1901575	0.906	2	2258	48	28189	Rad23a|1.32443181818;Mtor|1.27027067887
proteolysis	GO:0006508	0.913	2	2313	48	28189	Rad23a|1.32443181818;C4|1.21555844374
oxoacid metabolic process	GO:0043436	0.918	1	1433	48	28189	Mtor|1.27027067887
chemical homeostasis	GO:0048878	0.919	1	1438	48	28189	Gnai2|1.35025573434
organic acid metabolic process	GO:0006082	0.921	1	1454	48	28189	Mtor|1.27027067887
G-protein coupled receptor signaling pathway	GO:0007186	0.995	1	2900	48	28189	Gnai2|1.35025573434

## Sheet: CC_Dep-Sus
GO_Name	GO_ID	Pvalue	Count	Pop_Hit	List_Total	Background_Genes	Genes
mitochondrial membrane	GO:0031966	0.000715	7	877	50	29082	Mtor|1.27027067887;Abca8a|1.29389312977;Slc25a18|1.30975286894;Ttc19|0.833281491067;Abcb6|0.827105890276;Chdh|0.78662464986;Ccdc90b|0.738883999296
hemoglobin complex	GO:0005833	0.000716	2	23	50	29082	ENSRNOG00000031230|1.86262772618;Q63011|1.99603262863
mitochondrial part	GO:0044429	0.000883	8	1188	50	29082	Mtor|1.27027067887;Creb1|1.22410397632;Abca8a|1.29389312977;Slc25a18|1.30975286894;Ttc19|0.833281491067;Abcb6|0.827105890276;Chdh|0.78662464986;Ccdc90b|0.738883999296
mitochondrial envelope	GO:0005740	0.00104	7	935	50	29082	Mtor|1.27027067887;Abca8a|1.29389312977;Slc25a18|1.30975286894;Ttc19|0.833281491067;Abcb6|0.827105890276;Chdh|0.78662464986;Ccdc90b|0.738883999296
polymeric cytoskeletal fiber	GO:0099513	0.00177	6	752	50	29082	Macf1|1.21777111056;Krt2|1.39487568313;Klc4|1.23999738208;Krt14|1.28285552559;Gfap|1.21211997503;Tubb6|0.800043898156
intracellular organelle part	GO:0044446	0.00207	27	9698	50	29082	Flii|1.24508288176;LOC686807|1.20236930652;Gnai2|1.35025573434;Macf1|1.21777111056;Krt2|1.39487568313;Klc4|1.23999738208;Acap2|1.2729584799;Mtor|1.27027067887;Creb1|1.22410397632;Krt14|1.28285552559;Hmga1|1.26495850747;Abca8a|1.29389312977;Slc25a18|1.30975286894;Nenf|1.20919173274;Gfap|1.21211997503;Ttc19|0.833281491067;Scamp2|0.832087849609;Pgap1|0.831628329298;Abcb6|0.827105890276;Rbfox2|0.8037…
organelle part	GO:0044422	0.00349	27	10015	50	29082	Flii|1.24508288176;LOC686807|1.20236930652;Gnai2|1.35025573434;Macf1|1.21777111056;Krt2|1.39487568313;Klc4|1.23999738208;Acap2|1.2729584799;Mtor|1.27027067887;Creb1|1.22410397632;Krt14|1.28285552559;Hmga1|1.26495850747;Abca8a|1.29389312977;Slc25a18|1.30975286894;Nenf|1.20919173274;Gfap|1.21211997503;Ttc19|0.833281491067;Scamp2|0.832087849609;Pgap1|0.831628329298;Abcb6|0.827105890276;Rbfox2|0.8037…
intracellular membrane-bounded organelle	GO:0043231	0.00377	33	13441	50	29082	Gsr|1.22553650097;Flii|1.24508288176;Gnai2|1.35025573434;Macf1|1.21777111056;Krt2|1.39487568313;Scaf1|1.45370282852;Irak1|1.2228593918;Rad23a|1.32443181818;Q7TP57|1.21519102555;Acap2|1.2729584799;Mtor|1.27027067887;Creb1|1.22410397632;Krt14|1.28285552559;Hmga1|1.26495850747;Abca8a|1.29389312977;Slc25a18|1.30975286894;Nenf|1.20919173274;Gfap|1.21211997503;Ttc19|0.833281491067;Scamp2|0.832087849609…
organelle membrane	GO:0031090	0.0049	12	3065	50	29082	Acap2|1.2729584799;Mtor|1.27027067887;Abca8a|1.29389312977;Slc25a18|1.30975286894;Gfap|1.21211997503;Ttc19|0.833281491067;Scamp2|0.832087849609;Pgap1|0.831628329298;Abcb6|0.827105890276;Wdr41|0.800932129287;Chdh|0.78662464986;Ccdc90b|0.738883999296
ATF4-CREB1 transcription factor complex	GO:1990589	0.00515	1	3	50	29082	Creb1|1.22410397632
basal part of cell	GO:0045178	0.00579	2	66	50	29082	Cldn11|1.2216372981;Krt14|1.28285552559
supramolecular fiber	GO:0099512	0.00657	6	983	50	29082	Macf1|1.21777111056;Krt2|1.39487568313;Klc4|1.23999738208;Krt14|1.28285552559;Gfap|1.21211997503;Tubb6|0.800043898156
senescence-associated heterochromatin focus	GO:0035985	0.00686	1	4	50	29082	Hmga1|1.26495850747
whole membrane	GO:0098805	0.00768	10	2436	50	29082	Gnai2|1.35025573434;Macf1|1.21777111056;Acap2|1.2729584799;Mtor|1.27027067887;Gfap|1.21211997503;Scamp2|0.832087849609;Abcb6|0.827105890276;Wdr41|0.800932129287;Rims2|0.783199643494;Snta1|0.713857040487
lytic vacuole membrane	GO:0098852	0.00846	3	243	50	29082	Mtor|1.27027067887;Gfap|1.21211997503;Wdr41|0.800932129287
cytoplasmic side of lysosomal membrane	GO:0098574	0.00857	1	5	50	29082	Gfap|1.21211997503
lysosomal membrane	GO:0005765	0.00904	3	249	50	29082	Mtor|1.27027067887;Gfap|1.21211997503;Wdr41|0.800932129287
membrane-bounded organelle	GO:0043227	0.0092	34	14683	50	29082	Gsr|1.22553650097;Flii|1.24508288176;Gnai2|1.35025573434;Macf1|1.21777111056;Krt2|1.39487568313;Scaf1|1.45370282852;Irak1|1.2228593918;Rad23a|1.32443181818;Cldn11|1.2216372981;Q7TP57|1.21519102555;Acap2|1.2729584799;Mtor|1.27027067887;Creb1|1.22410397632;Krt14|1.28285552559;Hmga1|1.26495850747;Abca8a|1.29389312977;Slc25a18|1.30975286894;Nenf|1.20919173274;Gfap|1.21211997503;Ttc19|0.833281491067;S…
astrocyte end-foot	GO:0097450	0.0103	1	6	50	29082	Gfap|1.21211997503
organelle envelope	GO:0031967	0.0105	7	1424	50	29082	Mtor|1.27027067887;Abca8a|1.29389312977;Slc25a18|1.30975286894;Ttc19|0.833281491067;Abcb6|0.827105890276;Chdh|0.78662464986;Ccdc90b|0.738883999296
envelope	GO:0031975	0.0106	7	1427	50	29082	Mtor|1.27027067887;Abca8a|1.29389312977;Slc25a18|1.30975286894;Ttc19|0.833281491067;Abcb6|0.827105890276;Chdh|0.78662464986;Ccdc90b|0.738883999296
PML body	GO:0016605	0.0108	2	91	50	29082	Mtor|1.27027067887;Rpa1|0.795605665993
intermediate filament	GO:0005882	0.0114	3	271	50	29082	Krt2|1.39487568313;Krt14|1.28285552559;Gfap|1.21211997503
extracellular membrane-bounded organelle	GO:0065010	0.013	8	1851	50	29082	Gnai2|1.35025573434;Krt2|1.39487568313;Cldn11|1.2216372981;Krt14|1.28285552559;Scamp2|0.832087849609;Abcb6|0.827105890276;Adcy1|0.817836302211;Tubb6|0.800043898156
TORC1 complex	GO:0031931	0.0137	1	8	50	29082	Mtor|1.27027067887
nuclear chromosome, telomeric region	GO:0000784	0.0141	2	105	50	29082	Rpa1|0.795605665993;Kdm1a|0.778111919158
intracellular	GO:0005622	0.0144	41	19489	50	29082	ENSRNOG00000031230|1.86262772618;Gsr|1.22553650097;Flii|1.24508288176;LOC686807|1.20236930652;Q63011|1.99603262863;Gnai2|1.35025573434;Macf1|1.21777111056;Krt2|1.39487568313;Scaf1|1.45370282852;Irak1|1.2228593918;Klc4|1.23999738208;Rad23a|1.32443181818;Q7TP57|1.21519102555;Acap2|1.2729584799;Mtor|1.27027067887;Slc6a11|1.35033097974;Creb1|1.22410397632;Krt14|1.28285552559;Hmga1|1.26495850747;Abca8…
ATG1/ULK1 kinase complex	GO:1990316	0.0154	1	9	50	29082	Wdr41|0.800932129287
intracellular organelle	GO:0043229	0.0165	35	15758	50	29082	Gsr|1.22553650097;Flii|1.24508288176;LOC686807|1.20236930652;Gnai2|1.35025573434;Macf1|1.21777111056;Krt2|1.39487568313;Scaf1|1.45370282852;Irak1|1.2228593918;Klc4|1.23999738208;Rad23a|1.32443181818;Q7TP57|1.21519102555;Acap2|1.2729584799;Mtor|1.27027067887;Creb1|1.22410397632;Krt14|1.28285552559;Hmga1|1.26495850747;Abca8a|1.29389312977;Slc25a18|1.30975286894;Nenf|1.20919173274;Gfap|1.21211997503…
extracellular exosome	GO:0070062	0.0165	9	2326	50	29082	Gnai2|1.35025573434;Krt2|1.39487568313;Cldn11|1.2216372981;Krt14|1.28285552559;Scamp2|0.832087849609;Abcb6|0.827105890276;Adcy1|0.817836302211;Tubb6|0.800043898156;Cpne2|0.607749388252
extracellular vesicle	GO:1903561	0.0174	9	2345	50	29082	Gnai2|1.35025573434;Krt2|1.39487568313;Cldn11|1.2216372981;Krt14|1.28285552559;Scamp2|0.832087849609;Abcb6|0.827105890276;Adcy1|0.817836302211;Tubb6|0.800043898156;Cpne2|0.607749388252
extracellular organelle	GO:0043230	0.0175	9	2349	50	29082	Gnai2|1.35025573434;Krt2|1.39487568313;Cldn11|1.2216372981;Krt14|1.28285552559;Scamp2|0.832087849609;Abcb6|0.827105890276;Adcy1|0.817836302211;Tubb6|0.800043898156;Cpne2|0.607749388252
vacuolar membrane	GO:0005774	0.0178	3	321	50	29082	Mtor|1.27027067887;Gfap|1.21211997503;Wdr41|0.800932129287
mitochondrion	GO:0005739	0.0184	9	2369	50	29082	Gsr|1.22553650097;Mtor|1.27027067887;Creb1|1.22410397632;Abca8a|1.29389312977;Slc25a18|1.30975286894;Ttc19|0.833281491067;Abcb6|0.827105890276;Chdh|0.78662464986;Ccdc90b|0.738883999296
intermediate filament cytoskeleton	GO:0045111	0.0187	3	327	50	29082	Krt2|1.39487568313;Krt14|1.28285552559;Gfap|1.21211997503
vacuolar part	GO:0044437	0.0201	3	336	50	29082	Mtor|1.27027067887;Gfap|1.21211997503;Wdr41|0.800932129287
guanyl-nucleotide exchange factor complex	GO:0032045	0.0204	1	12	50	29082	Wdr41|0.800932129287
cytoplasm	GO:0005737	0.0208	31	13565	50	29082	ENSRNOG00000031230|1.86262772618;Gsr|1.22553650097;Flii|1.24508288176;LOC686807|1.20236930652;Q63011|1.99603262863;Gnai2|1.35025573434;Macf1|1.21777111056;Krt2|1.39487568313;Irak1|1.2228593918;Klc4|1.23999738208;Q7TP57|1.21519102555;Acap2|1.2729584799;Mtor|1.27027067887;Slc6a11|1.35033097974;Creb1|1.22410397632;Krt14|1.28285552559;Abca8a|1.29389312977;Slc25a18|1.30975286894;Gfap|1.21211997503;Ttc…
cytoskeletal part	GO:0044430	0.0211	8	2022	50	29082	Flii|1.24508288176;Gnai2|1.35025573434;Macf1|1.21777111056;Krt2|1.39487568313;Klc4|1.23999738208;Krt14|1.28285552559;Gfap|1.21211997503;Tubb6|0.800043898156
chromosome, telomeric region	GO:0000781	0.0227	2	135	50	29082	Rpa1|0.795605665993;Kdm1a|0.778111919158
cytosolic part	GO:0044445	0.0242	4	641	50	29082	ENSRNOG00000031230|1.86262772618;LOC686807|1.20236930652;Q63011|1.99603262863;Adcy1|0.817836302211
mitochondrial inner membrane	GO:0005743	0.0245	4	643	50	29082	Abca8a|1.29389312977;Slc25a18|1.30975286894;Ttc19|0.833281491067;Chdh|0.78662464986
keratin filament	GO:0045095	0.0249	2	142	50	29082	Krt2|1.39487568313;Krt14|1.28285552559
astrocyte projection	GO:0097449	0.0272	1	16	50	29082	Gfap|1.21211997503
DNA replication factor A complex	GO:0005662	0.0288	1	17	50	29082	Rpa1|0.795605665993
organelle	GO:0043226	0.0298	36	16884	50	29082	Gsr|1.22553650097;Flii|1.24508288176;LOC686807|1.20236930652;Gnai2|1.35025573434;Macf1|1.21777111056;Krt2|1.39487568313;Scaf1|1.45370282852;Irak1|1.2228593918;Klc4|1.23999738208;Rad23a|1.32443181818;Cldn11|1.2216372981;Q7TP57|1.21519102555;Acap2|1.2729584799;Mtor|1.27027067887;Creb1|1.22410397632;Krt14|1.28285552559;Hmga1|1.26495850747;Abca8a|1.29389312977;Slc25a18|1.30975286894;Nenf|1.2091917327…
nucleoplasm	GO:0005654	0.0304	10	3013	50	29082	Flii|1.24508288176;Gnai2|1.35025573434;Mtor|1.27027067887;Creb1|1.22410397632;Nenf|1.20919173274;Scamp2|0.832087849609;Abcb6|0.827105890276;Rbfox2|0.803750113403;Rpa1|0.795605665993;Kdm1a|0.778111919158
TORC2 complex	GO:0031932	0.0305	1	18	50	29082	Mtor|1.27027067887
cytoplasmic part	GO:0044444	0.0307	25	10507	50	29082	ENSRNOG00000031230|1.86262772618;Gsr|1.22553650097;Flii|1.24508288176;LOC686807|1.20236930652;Q63011|1.99603262863;Gnai2|1.35025573434;Macf1|1.21777111056;Krt2|1.39487568313;Irak1|1.2228593918;Acap2|1.2729584799;Mtor|1.27027067887;Creb1|1.22410397632;Abca8a|1.29389312977;Slc25a18|1.30975286894;Gfap|1.21211997503;Ttc19|0.833281491067;Scamp2|0.832087849609;Pgap1|0.831628329298;Abcb6|0.827105890276;…
organelle inner membrane	GO:0019866	0.0322	4	701	50	29082	Abca8a|1.29389312977;Slc25a18|1.30975286894;Ttc19|0.833281491067;Chdh|0.78662464986
lateral element	GO:0000800	0.0338	1	20	50	29082	Rpa1|0.795605665993
nucleus	GO:0005634	0.0342	21	8447	50	29082	Flii|1.24508288176;Gnai2|1.35025573434;Krt2|1.39487568313;Scaf1|1.45370282852;Irak1|1.2228593918;Rad23a|1.32443181818;Q7TP57|1.21519102555;Mtor|1.27027067887;Creb1|1.22410397632;Krt14|1.28285552559;Hmga1|1.26495850747;Nenf|1.20919173274;Scamp2|0.832087849609;Abcb6|0.827105890276;Adcy1|0.817836302211;Rbfox2|0.803750113403;Tubb6|0.800043898156;Rpa1|0.795605665993;Ptbp2|0.78320802005;Kdm1a|0.7781119…
TOR complex	GO:0038201	0.0355	1	21	50	29082	Mtor|1.27027067887
guanylate cyclase complex, soluble	GO:0008074	0.0355	1	21	50	29082	Adcy1|0.817836302211
protein complex	GO:0043234	0.0374	17	6454	50	29082	ENSRNOG00000031230|1.86262772618;Q63011|1.99603262863;Gnai2|1.35025573434;Macf1|1.21777111056;Krt2|1.39487568313;Klc4|1.23999738208;Mtor|1.27027067887;Creb1|1.22410397632;Krt14|1.28285552559;Gfap|1.21211997503;Adcy1|0.817836302211;Wdr41|0.800932129287;Tubb6|0.800043898156;Rpa1|0.795605665993;Rims2|0.783199643494;Kdm1a|0.778111919158;Snta1|0.713857040487
macromolecular complex	GO:0032991	0.0384	20	8015	50	29082	ENSRNOG00000031230|1.86262772618;LOC686807|1.20236930652;Q63011|1.99603262863;Gnai2|1.35025573434;Macf1|1.21777111056;Krt2|1.39487568313;Klc4|1.23999738208;Mtor|1.27027067887;Creb1|1.22410397632;Krt14|1.28285552559;Hmga1|1.26495850747;Gfap|1.21211997503;Adcy1|0.817836302211;Wdr41|0.800932129287;Tubb6|0.800043898156;Rpa1|0.795605665993;Ptbp2|0.78320802005;Rims2|0.783199643494;Kdm1a|0.778111919158;…
intracellular part	GO:0044424	0.0385	38	18375	50	29082	ENSRNOG00000031230|1.86262772618;Gsr|1.22553650097;Flii|1.24508288176;LOC686807|1.20236930652;Q63011|1.99603262863;Gnai2|1.35025573434;Macf1|1.21777111056;Krt2|1.39487568313;Scaf1|1.45370282852;Irak1|1.2228593918;Klc4|1.23999738208;Rad23a|1.32443181818;Q7TP57|1.21519102555;Acap2|1.2729584799;Mtor|1.27027067887;Slc6a11|1.35033097974;Creb1|1.22410397632;Krt14|1.28285552559;Hmga1|1.26495850747;Abca8…
male germ cell nucleus	GO:0001673	0.0388	1	23	50	29082	Rpa1|0.795605665993
glial cell projection	GO:0097386	0.0405	1	24	50	29082	Gfap|1.21211997503
mitochondrial outer membrane	GO:0005741	0.042	2	189	50	29082	Mtor|1.27027067887;Abcb6|0.827105890276
microtubule	GO:0005874	0.0441	3	458	50	29082	Macf1|1.21777111056;Klc4|1.23999738208;Tubb6|0.800043898156
myelin sheath	GO:0043209	0.0465	2	200	50	29082	Cldn11|1.2216372981;Gfap|1.21211997503
trans-Golgi network membrane	GO:0032588	0.0471	1	28	50	29082	Scamp2|0.832087849609
extracellular region part	GO:0044421	0.0478	12	4182	50	29082	Gnai2|1.35025573434;Krt2|1.39487568313;C4|1.21555844374;Cldn11|1.2216372981;Krt14|1.28285552559;Nenf|1.20919173274;TNC|1.37125399499;Scamp2|0.832087849609;Abcb6|0.827105890276;Adcy1|0.817836302211;Tubb6|0.800043898156;Cpne2|0.607749388252
integral component of mitochondrial outer membrane	GO:0031307	0.0487	1	29	50	29082	Abcb6|0.827105890276
germ cell nucleus	GO:0043073	0.0487	1	29	50	29082	Rpa1|0.795605665993
intrinsic component of mitochondrial outer membrane	GO:0031306	0.0503	1	30	50	29082	Abcb6|0.827105890276
nuclear euchromatin	GO:0005719	0.052	1	31	50	29082	Creb1|1.22410397632
organelle outer membrane	GO:0031968	0.0529	2	215	50	29082	Mtor|1.27027067887;Abcb6|0.827105890276
synaptonemal complex	GO:0000795	0.0536	1	32	50	29082	Rpa1|0.795605665993
outer membrane	GO:0019867	0.0546	2	219	50	29082	Mtor|1.27027067887;Abcb6|0.827105890276
nuclear replisome	GO:0043601	0.0552	1	33	50	29082	Rpa1|0.795605665993
endosome	GO:0005768	0.058	4	850	50	29082	Acap2|1.2729584799;Scamp2|0.832087849609;Abcb6|0.827105890276;Rabep2|0.817477748237
replisome	GO:0030894	0.0585	1	35	50	29082	Rpa1|0.795605665993
bounding membrane of organelle	GO:0098588	0.0627	7	2071	50	29082	Acap2|1.2729584799;Mtor|1.27027067887;Gfap|1.21211997503;Scamp2|0.832087849609;Pgap1|0.831628329298;Abcb6|0.827105890276;Wdr41|0.800932129287
vesicle	GO:0031982	0.0662	11	3921	50	29082	Gnai2|1.35025573434;Krt2|1.39487568313;Cldn11|1.2216372981;Acap2|1.2729584799;Krt14|1.28285552559;Scamp2|0.832087849609;Abcb6|0.827105890276;Adcy1|0.817836302211;Rabep2|0.817477748237;Tubb6|0.800043898156;Cpne2|0.607749388252
neuron projection	GO:0043005	0.0663	6	1675	50	29082	Gnai2|1.35025573434;C4|1.21555844374;Mtor|1.27027067887;Slc6a11|1.35033097974;Creb1|1.22410397632;Ptbp2|0.78320802005
lysosome	GO:0005764	0.0687	3	550	50	29082	Mtor|1.27027067887;Gfap|1.21211997503;Wdr41|0.800932129287
lytic vacuole	GO:0000323	0.0689	3	551	50	29082	Mtor|1.27027067887;Gfap|1.21211997503;Wdr41|0.800932129287
cytoplasmic side of membrane	GO:0098562	0.0698	2	252	50	29082	Gnai2|1.35025573434;Gfap|1.21211997503
nuclear chromosome part	GO:0044454	0.071	3	558	50	29082	Creb1|1.22410397632;Rpa1|0.795605665993;Kdm1a|0.778111919158
euchromatin	GO:0000791	0.0714	1	43	50	29082	Creb1|1.22410397632
cell body	GO:0044297	0.0726	4	918	50	29082	Gnai2|1.35025573434;Mtor|1.27027067887;Gfap|1.21211997503;Ptbp2|0.78320802005
neuron part	GO:0097458	0.074	7	2153	50	29082	Gnai2|1.35025573434;C4|1.21555844374;Mtor|1.27027067887;Slc6a11|1.35033097974;Creb1|1.22410397632;Ptbp2|0.78320802005;Rims2|0.783199643494
chromatin	GO:0000785	0.0778	3	580	50	29082	Creb1|1.22410397632;Hmga1|1.26495850747;Kdm1a|0.778111919158
cytoskeleton	GO:0005856	0.078	8	2627	50	29082	Flii|1.24508288176;Gnai2|1.35025573434;Macf1|1.21777111056;Krt2|1.39487568313;Klc4|1.23999738208;Krt14|1.28285552559;Gfap|1.21211997503;Tubb6|0.800043898156
cytosol	GO:0005829	0.0783	11	4036	50	29082	ENSRNOG00000031230|1.86262772618;Gsr|1.22553650097;Flii|1.24508288176;LOC686807|1.20236930652;Q63011|1.99603262863;Gnai2|1.35025573434;Irak1|1.2228593918;Mtor|1.27027067887;Abcb6|0.827105890276;Adcy1|0.817836302211;Rbfox2|0.803750113403
DNA repair complex	GO:1990391	0.0809	1	49	50	29082	Kdm1a|0.778111919158
nuclear replication fork	GO:0043596	0.0809	1	49	50	29082	Rpa1|0.795605665993
nuclear chromosome	GO:0000228	0.0819	3	593	50	29082	Creb1|1.22410397632;Rpa1|0.795605665993;Kdm1a|0.778111919158
chromosomal part	GO:0044427	0.0862	4	975	50	29082	Creb1|1.22410397632;Hmga1|1.26495850747;Rpa1|0.795605665993;Kdm1a|0.778111919158
heterotrimeric G-protein complex	GO:0005834	0.0888	1	54	50	29082	Gnai2|1.35025573434
microtubule cytoskeleton	GO:0015630	0.0916	5	1400	50	29082	Flii|1.24508288176;Gnai2|1.35025573434;Macf1|1.21777111056;Klc4|1.23999738208;Tubb6|0.800043898156
endosome membrane	GO:0010008	0.0936	2	299	50	29082	Acap2|1.2729584799;Scamp2|0.832087849609
recycling endosome membrane	GO:0055038	0.0982	1	60	50	29082	Scamp2|0.832087849609
membrane-bounded vesicle	GO:0031988	0.101	8	2783	50	29082	Gnai2|1.35025573434;Krt2|1.39487568313;Cldn11|1.2216372981;Krt14|1.28285552559;Scamp2|0.832087849609;Abcb6|0.827105890276;Adcy1|0.817836302211;Tubb6|0.800043898156
endosomal part	GO:0044440	0.105	2	320	50	29082	Acap2|1.2729584799;Scamp2|0.832087849609
presynaptic active zone	GO:0048786	0.109	1	67	50	29082	Rims2|0.783199643494
vacuole	GO:0005773	0.109	3	673	50	29082	Mtor|1.27027067887;Gfap|1.21211997503;Wdr41|0.800932129287
chromosomal region	GO:0098687	0.114	2	336	50	29082	Rpa1|0.795605665993;Kdm1a|0.778111919158
neuromuscular junction	GO:0031594	0.118	1	73	50	29082	Snta1|0.713857040487
chromosome	GO:0005694	0.118	4	1094	50	29082	Creb1|1.22410397632;Hmga1|1.26495850747;Rpa1|0.795605665993;Kdm1a|0.778111919158
nuclear chromatin	GO:0000790	0.122	2	350	50	29082	Creb1|1.22410397632;Kdm1a|0.778111919158
ruffle membrane	GO:0032587	0.129	1	80	50	29082	Macf1|1.21777111056
Golgi apparatus	GO:0005794	0.129	5	1560	50	29082	Macf1|1.21777111056;Krt2|1.39487568313;Mtor|1.27027067887;Scamp2|0.832087849609;Abcb6|0.827105890276
extracellular region	GO:0005576	0.132	12	4950	50	29082	Gnai2|1.35025573434;Krt2|1.39487568313;C4|1.21555844374;Cldn11|1.2216372981;Krt14|1.28285552559;Nenf|1.20919173274;TNC|1.37125399499;Scamp2|0.832087849609;Abcb6|0.827105890276;Adcy1|0.817836302211;Tubb6|0.800043898156;Cpne2|0.607749388252
kinesin complex	GO:0005871	0.135	1	84	50	29082	Klc4|1.23999738208
replication fork	GO:0005657	0.135	1	84	50	29082	Rpa1|0.795605665993
nuclear lumen	GO:0031981	0.135	10	3963	50	29082	Flii|1.24508288176;Gnai2|1.35025573434;Mtor|1.27027067887;Creb1|1.22410397632;Nenf|1.20919173274;Scamp2|0.832087849609;Abcb6|0.827105890276;Rbfox2|0.803750113403;Rpa1|0.795605665993;Kdm1a|0.778111919158
integral component of mitochondrial membrane	GO:0032592	0.136	1	85	50	29082	Abcb6|0.827105890276
intrinsic component of mitochondrial membrane	GO:0098573	0.138	1	86	50	29082	Abcb6|0.827105890276
cell projection	GO:0042995	0.139	6	2056	50	29082	Flii|1.24508288176;Macf1|1.21777111056;C4|1.21555844374;Mtor|1.27027067887;Slc6a11|1.35033097974;Gfap|1.21211997503
heterochromatin	GO:0000792	0.145	1	91	50	29082	Hmga1|1.26495850747
synaptic membrane	GO:0097060	0.148	2	395	50	29082	Rims2|0.783199643494;Snta1|0.713857040487
somatodendritic compartment	GO:0036477	0.148	4	1192	50	29082	Gnai2|1.35025573434;C4|1.21555844374;Mtor|1.27027067887;Ptbp2|0.78320802005
nuclear part	GO:0044428	0.149	11	4553	50	29082	Flii|1.24508288176;Gnai2|1.35025573434;Mtor|1.27027067887;Creb1|1.22410397632;Nenf|1.20919173274;Scamp2|0.832087849609;Abcb6|0.827105890276;Rbfox2|0.803750113403;Rpa1|0.795605665993;Ptbp2|0.78320802005;Kdm1a|0.778111919158
intracellular non-membrane-bounded organelle	GO:0043232	0.153	13	5614	50	29082	Flii|1.24508288176;LOC686807|1.20236930652;Gnai2|1.35025573434;Macf1|1.21777111056;Krt2|1.39487568313;Klc4|1.23999738208;Creb1|1.22410397632;Krt14|1.28285552559;Hmga1|1.26495850747;Gfap|1.21211997503;Tubb6|0.800043898156;Rpa1|0.795605665993;Kdm1a|0.778111919158
non-membrane-bounded organelle	GO:0043228	0.153	13	5614	50	29082	Flii|1.24508288176;LOC686807|1.20236930652;Gnai2|1.35025573434;Macf1|1.21777111056;Krt2|1.39487568313;Klc4|1.23999738208;Creb1|1.22410397632;Krt14|1.28285552559;Hmga1|1.26495850747;Gfap|1.21211997503;Tubb6|0.800043898156;Rpa1|0.795605665993;Kdm1a|0.778111919158
condensed nuclear chromosome	GO:0000794	0.154	1	97	50	29082	Rpa1|0.795605665993
transcription factor complex	GO:0005667	0.156	2	409	50	29082	Creb1|1.22410397632;Kdm1a|0.778111919158
presynaptic membrane	GO:0042734	0.161	1	102	50	29082	Rims2|0.783199643494
dendrite	GO:0030425	0.164	3	813	50	29082	Gnai2|1.35025573434;C4|1.21555844374;Mtor|1.27027067887
serine/threonine protein kinase complex	GO:1902554	0.18	1	115	50	29082	Wdr41|0.800932129287
synapse	GO:0045202	0.181	4	1292	50	29082	Nrn1|1.22079013359;C4|1.21555844374;Rims2|0.783199643494;Snta1|0.713857040487
cell part	GO:0044464	0.181	44	23856	50	29082	ENSRNOG00000031230|1.86262772618;Nrn1|1.22079013359;Gsr|1.22553650097;Flii|1.24508288176;LOC686807|1.20236930652;Q63011|1.99603262863;Gnai2|1.35025573434;Macf1|1.21777111056;Krt2|1.39487568313;Scaf1|1.45370282852;Irak1|1.2228593918;Klc4|1.23999738208;Rad23a|1.32443181818;C4|1.21555844374;Cldn11|1.2216372981;Q7TP57|1.21519102555;Acap2|1.2729584799;Mtor|1.27027067887;Slc6a11|1.35033097974;Creb1|1.2…
anchored component of membrane	GO:0031225	0.184	1	118	50	29082	Nrn1|1.22079013359
cell	GO:0005623	0.202	44	23981	50	29082	ENSRNOG00000031230|1.86262772618;Nrn1|1.22079013359;Gsr|1.22553650097;Flii|1.24508288176;LOC686807|1.20236930652;Q63011|1.99603262863;Gnai2|1.35025573434;Macf1|1.21777111056;Krt2|1.39487568313;Scaf1|1.45370282852;Irak1|1.2228593918;Klc4|1.23999738208;Rad23a|1.32443181818;C4|1.21555844374;Cldn11|1.2216372981;Q7TP57|1.21519102555;Acap2|1.2729584799;Mtor|1.27027067887;Slc6a11|1.35033097974;Creb1|1.2…
protein kinase complex	GO:1902911	0.213	1	139	50	29082	Wdr41|0.800932129287
bicellular tight junction	GO:0005923	0.219	1	143	50	29082	Cldn11|1.2216372981
RNA polymerase II transcription factor complex	GO:0090575	0.221	1	145	50	29082	Creb1|1.22410397632
occluding junction	GO:0070160	0.224	1	147	50	29082	Cldn11|1.2216372981
brush border	GO:0005903	0.224	1	147	50	29082	Flii|1.24508288176
intracellular organelle lumen	GO:0070013	0.224	10	4438	50	29082	Flii|1.24508288176;Gnai2|1.35025573434;Mtor|1.27027067887;Creb1|1.22410397632;Nenf|1.20919173274;Scamp2|0.832087849609;Abcb6|0.827105890276;Rbfox2|0.803750113403;Rpa1|0.795605665993;Kdm1a|0.778111919158
organelle lumen	GO:0043233	0.227	10	4452	50	29082	Flii|1.24508288176;Gnai2|1.35025573434;Mtor|1.27027067887;Creb1|1.22410397632;Nenf|1.20919173274;Scamp2|0.832087849609;Abcb6|0.827105890276;Rbfox2|0.803750113403;Rpa1|0.795605665993;Kdm1a|0.778111919158
membrane-enclosed lumen	GO:0031974	0.229	10	4459	50	29082	Flii|1.24508288176;Gnai2|1.35025573434;Mtor|1.27027067887;Creb1|1.22410397632;Nenf|1.20919173274;Scamp2|0.832087849609;Abcb6|0.827105890276;Rbfox2|0.803750113403;Rpa1|0.795605665993;Kdm1a|0.778111919158
cell junction	GO:0030054	0.229	4	1427	50	29082	Nrn1|1.22079013359;C4|1.21555844374;Cldn11|1.2216372981;Rims2|0.783199643494
membrane	GO:0016020	0.233	29	15080	50	29082	Nrn1|1.22079013359;Gnai2|1.35025573434;Macf1|1.21777111056;Krt2|1.39487568313;Irak1|1.2228593918;Cldn11|1.2216372981;Acap2|1.2729584799;Tmem2|1.29178150986;Mtor|1.27027067887;Slc6a11|1.35033097974;Abca8a|1.29389312977;Slc25a18|1.30975286894;Nenf|1.20919173274;Gfap|1.21211997503;Ttc19|0.833281491067;Plxnc1|0.833166571374;Scamp2|0.832087849609;Pgap1|0.831628329298;Abcb6|0.827105890276;Anln|0.818182…
Golgi membrane	GO:0000139	0.234	2	534	50	29082	Mtor|1.27027067887;Scamp2|0.832087849609
extrinsic component of cytoplasmic side of plasma membrane	GO:0031234	0.237	1	157	50	29082	Gnai2|1.35025573434
leading edge membrane	GO:0031256	0.243	1	161	50	29082	Macf1|1.21777111056
apical junction complex	GO:0043296	0.248	1	165	50	29082	Cldn11|1.2216372981
recycling endosome	GO:0055037	0.253	1	169	50	29082	Scamp2|0.832087849609
ruffle	GO:0001726	0.257	1	172	50	29082	Macf1|1.21777111056
midbody	GO:0030496	0.261	1	175	50	29082	Gnai2|1.35025573434
nuclear transcription factor complex	GO:0044798	0.262	1	176	50	29082	Creb1|1.22410397632
cluster of actin-based cell projections	GO:0098862	0.271	1	183	50	29082	Flii|1.24508288176
membrane region	GO:0098589	0.273	4	1543	50	29082	Gnai2|1.35025573434;Macf1|1.21777111056;Rims2|0.783199643494;Snta1|0.713857040487
condensed chromosome	GO:0000793	0.283	1	193	50	29082	Rpa1|0.795605665993
side of membrane	GO:0098552	0.286	2	615	50	29082	Gnai2|1.35025573434;Gfap|1.21211997503
sarcolemma	GO:0042383	0.293	1	201	50	29082	Snta1|0.713857040487
extrinsic component of plasma membrane	GO:0019897	0.297	1	204	50	29082	Gnai2|1.35025573434
trans-Golgi network	GO:0005802	0.305	1	211	50	29082	Scamp2|0.832087849609
microtubule associated complex	GO:0005875	0.309	1	214	50	29082	Klc4|1.23999738208
protein-DNA complex	GO:0032993	0.311	1	216	50	29082	Rpa1|0.795605665993
spliceosomal complex	GO:0005681	0.314	1	218	50	29082	Ptbp2|0.78320802005
growth cone	GO:0030426	0.327	1	229	50	29082	Ptbp2|0.78320802005
Golgi subcompartment	GO:0098791	0.327	2	680	50	29082	Mtor|1.27027067887;Scamp2|0.832087849609
cytoplasmic side of plasma membrane	GO:0009898	0.331	1	233	50	29082	Gnai2|1.35025573434
cytoplasmic vesicle part	GO:0044433	0.332	2	688	50	29082	Acap2|1.2729584799;Scamp2|0.832087849609
site of polarized growth	GO:0030427	0.334	1	235	50	29082	Ptbp2|0.78320802005
endomembrane system	GO:0012505	0.334	9	4371	50	29082	Macf1|1.21777111056;Krt2|1.39487568313;Acap2|1.2729584799;Mtor|1.27027067887;Nenf|1.20919173274;Scamp2|0.832087849609;Pgap1|0.831628329298;Abcb6|0.827105890276;Rabep2|0.817477748237
nuclear body	GO:0016604	0.335	2	693	50	29082	Mtor|1.27027067887;Rpa1|0.795605665993
respiratory chain	GO:0070469	0.345	1	245	50	29082	Ttc19|0.833281491067
intracellular vesicle	GO:0097708	0.364	4	1774	50	29082	Acap2|1.2729584799;Scamp2|0.832087849609;Abcb6|0.827105890276;Rabep2|0.817477748237
axon	GO:0030424	0.366	2	742	50	29082	C4|1.21555844374;Creb1|1.22410397632
plasma membrane region	GO:0098590	0.367	3	1255	50	29082	Macf1|1.21777111056;Rims2|0.783199643494;Snta1|0.713857040487
Golgi apparatus part	GO:0044431	0.387	2	776	50	29082	Mtor|1.27027067887;Scamp2|0.832087849609
microtubule organizing center	GO:0005815	0.392	2	785	50	29082	Flii|1.24508288176;Gnai2|1.35025573434
cytosolic large ribosomal subunit	GO:0022625	0.393	1	289	50	29082	LOC686807|1.20236930652
cytoplasmic vesicle	GO:0031410	0.398	4	1860	50	29082	Acap2|1.2729584799;Scamp2|0.832087849609;Abcb6|0.827105890276;Rabep2|0.817477748237
mitochondrial membrane part	GO:0044455	0.4	1	295	50	29082	Abcb6|0.827105890276
integral component of organelle membrane	GO:0031301	0.403	1	298	50	29082	Abcb6|0.827105890276
postsynaptic membrane	GO:0045211	0.406	1	301	50	29082	Snta1|0.713857040487
intrinsic component of organelle membrane	GO:0031300	0.412	1	307	50	29082	Abcb6|0.827105890276
neuronal cell body	GO:0043025	0.417	2	826	50	29082	Mtor|1.27027067887;Ptbp2|0.78320802005
early endosome	GO:0005769	0.426	1	321	50	29082	Rabep2|0.817477748237
endoplasmic reticulum subcompartment	GO:0098827	0.432	2	850	50	29082	Mtor|1.27027067887;Pgap1|0.831628329298
cell projection membrane	GO:0031253	0.437	1	332	50	29082	Macf1|1.21777111056
organelle subcompartment	GO:0031984	0.443	3	1417	50	29082	Mtor|1.27027067887;Scamp2|0.832087849609;Pgap1|0.831628329298
mitochondrial matrix	GO:0005759	0.444	1	339	50	29082	Creb1|1.22410397632
transferase complex, transferring phosphorus-containing groups	GO:0061695	0.455	1	351	50	29082	Wdr41|0.800932129287
membrane part	GO:0044425	0.465	22	12341	50	29082	Nrn1|1.22079013359;Gnai2|1.35025573434;Macf1|1.21777111056;Cldn11|1.2216372981;Tmem2|1.29178150986;Mtor|1.27027067887;Slc6a11|1.35033097974;Abca8a|1.29389312977;Slc25a18|1.30975286894;Gfap|1.21211997503;Ttc19|0.833281491067;Plxnc1|0.833166571374;Scamp2|0.832087849609;Pgap1|0.831628329298;Abcb6|0.827105890276;Anln|0.818182335454;Adcy1|0.817836302211;P4htm|0.81679797329;LOC100910957|0.806592831916;…
endoplasmic reticulum membrane	GO:0005789	0.468	2	912	50	29082	Mtor|1.27027067887;Pgap1|0.831628329298
large ribosomal subunit	GO:0015934	0.469	1	366	50	29082	LOC686807|1.20236930652
transport vesicle	GO:0030133	0.482	1	380	50	29082	Scamp2|0.832087849609
nuclear outer membrane-endoplasmic reticulum membrane network	GO:0042175	0.483	2	938	50	29082	Mtor|1.27027067887;Pgap1|0.831628329298
extrinsic component of membrane	GO:0019898	0.494	1	393	50	29082	Gnai2|1.35025573434
membrane microdomain	GO:0098857	0.5	1	400	50	29082	Gnai2|1.35025573434
cell leading edge	GO:0031252	0.52	1	424	50	29082	Macf1|1.21777111056
endoplasmic reticulum part	GO:0044432	0.53	2	1025	50	29082	Mtor|1.27027067887;Pgap1|0.831628329298
membrane raft	GO:0045121	0.535	1	441	50	29082	Gnai2|1.35025573434
synapse part	GO:0044456	0.556	2	1075	50	29082	Rims2|0.783199643494;Snta1|0.713857040487
cytosolic ribosome	GO:0022626	0.558	1	471	50	29082	LOC686807|1.20236930652
endoplasmic reticulum	GO:0005783	0.603	3	1793	50	29082	Mtor|1.27027067887;Pgap1|0.831628329298;Abcb6|0.827105890276
nucleoplasm part	GO:0044451	0.606	2	1177	50	29082	Mtor|1.27027067887;Rpa1|0.795605665993
presynapse	GO:0098793	0.607	1	538	50	29082	Rims2|0.783199643494
cell-cell junction	GO:0005911	0.623	1	561	50	29082	Cldn11|1.2216372981
extracellular matrix	GO:0031012	0.625	1	564	50	29082	TNC|1.37125399499
ribosomal subunit	GO:0044391	0.643	1	592	50	29082	LOC686807|1.20236930652
centrosome	GO:0005813	0.65	1	604	50	29082	Gnai2|1.35025573434
ribonucleoprotein complex	GO:1990904	0.667	2	1315	50	29082	LOC686807|1.20236930652;Ptbp2|0.78320802005
extracellular space	GO:0005615	0.676	3	1994	50	29082	Krt2|1.39487568313;C4|1.21555844374;Nenf|1.20919173274
postsynapse	GO:0098794	0.682	1	659	50	29082	Snta1|0.713857040487
cell periphery	GO:0071944	0.694	12	7642	50	29082	Nrn1|1.22079013359;Gnai2|1.35025573434;Macf1|1.21777111056;Irak1|1.2228593918;Cldn11|1.2216372981;Slc6a11|1.35033097974;Krt14|1.28285552559;Abcb6|0.827105890276;Adcy1|0.817836302211;Rims2|0.783199643494;Snta1|0.713857040487;Cpne2|0.607749388252
intracellular ribonucleoprotein complex	GO:0030529	0.75	2	1539	50	29082	LOC686807|1.20236930652;Ptbp2|0.78320802005
ribosome	GO:0005840	0.758	1	814	50	29082	LOC686807|1.20236930652
catalytic complex	GO:1902494	0.771	2	1606	50	29082	Gnai2|1.35025573434;Wdr41|0.800932129287
plasma membrane	GO:0005886	0.774	11	7479	50	29082	Nrn1|1.22079013359;Gnai2|1.35025573434;Macf1|1.21777111056;Irak1|1.2228593918;Cldn11|1.2216372981;Slc6a11|1.35033097974;Abcb6|0.827105890276;Adcy1|0.817836302211;Rims2|0.783199643494;Snta1|0.713857040487;Cpne2|0.607749388252
plasma membrane protein complex	GO:0098797	0.785	1	881	50	29082	Gnai2|1.35025573434
cell projection part	GO:0044463	0.804	1	932	50	29082	Macf1|1.21777111056
plasma membrane part	GO:0044459	0.816	5	3886	50	29082	Gnai2|1.35025573434;Macf1|1.21777111056;Slc6a11|1.35033097974;Rims2|0.783199643494;Snta1|0.713857040487
transferase complex	GO:1990234	0.831	1	1016	50	29082	Wdr41|0.800932129287
cytoplasmic, membrane-bounded vesicle	GO:0016023	0.848	1	1073	50	29082	Scamp2|0.832087849609
intrinsic component of membrane	GO:0031224	0.876	15	10710	50	29082	Nrn1|1.22079013359;Cldn11|1.2216372981;Tmem2|1.29178150986;Slc6a11|1.35033097974;Abca8a|1.29389312977;Slc25a18|1.30975286894;Plxnc1|0.833166571374;Scamp2|0.832087849609;Pgap1|0.831628329298;Abcb6|0.827105890276;Anln|0.818182335454;Adcy1|0.817836302211;P4htm|0.81679797329;LOC100910957|0.806592831916;Ccdc90b|0.738883999296
integral component of membrane	GO:0016021	0.919	14	10584	50	29082	Cldn11|1.2216372981;Tmem2|1.29178150986;Slc6a11|1.35033097974;Abca8a|1.29389312977;Slc25a18|1.30975286894;Plxnc1|0.833166571374;Scamp2|0.832087849609;Pgap1|0.831628329298;Abcb6|0.827105890276;Anln|0.818182335454;Adcy1|0.817836302211;P4htm|0.81679797329;LOC100910957|0.806592831916;Ccdc90b|0.738883999296
membrane protein complex	GO:0098796	0.966	1	1897	50	29082	Gnai2|1.35025573434
integral component of plasma membrane	GO:0005887	0.974	1	2044	50	29082	Slc6a11|1.35033097974
intrinsic component of plasma membrane	GO:0031226	0.978	1	2133	50	29082	Slc6a11|1.35033097974

## Sheet: MF_Dep-Sus
GO_Name	GO_ID	Pvalue	Count	Pop_Hit	List_Total	Background_Genes	Genes
coenzyme binding	GO:0050662	0.000266	5	346	47	28324	Gsr|1.22553650097;LOC100910957|0.806592831916;Gale|0.797868412187;Chdh|0.78662464986;Kdm1a|0.778111919158
oxygen transporter activity	GO:0005344	0.00114	2	30	47	28324	ENSRNOG00000031230|1.86262772618;Q63011|1.99603262863
cofactor binding	GO:0048037	0.00147	5	506	47	28324	Gsr|1.22553650097;LOC100910957|0.806592831916;Gale|0.797868412187;Chdh|0.78662464986;Kdm1a|0.778111919158
UDP-N-acetylglucosamine 4-epimerase activity	GO:0003974	0.00166	1	1	47	28324	Gale|0.797868412187
heme-transporting ATPase activity	GO:0015439	0.00166	1	1	47	28324	Abcb6|0.827105890276
flavin adenine dinucleotide binding	GO:0050660	0.00192	3	148	47	28324	Gsr|1.22553650097;Chdh|0.78662464986;Kdm1a|0.778111919158
telomeric DNA binding	GO:0042162	0.00244	2	44	47	28324	Rpa1|0.795605665993;Kdm1a|0.778111919158
telomeric repeat-containing RNA binding	GO:0061752	0.00332	1	2	47	28324	Kdm1a|0.778111919158
choline dehydrogenase activity	GO:0008812	0.00332	1	2	47	28324	Chdh|0.78662464986
ligand-dependent nuclear receptor transcription coactivator activity	GO:0030374	0.00352	2	53	47	28324	Hmga1|1.26495850747;Kdm1a|0.778111919158
heme binding	GO:0020037	0.00389	4	388	47	28324	ENSRNOG00000031230|1.86262772618;Q63011|1.99603262863;Nenf|1.20919173274;Abcb6|0.827105890276
tetrapyrrole binding	GO:0046906	0.00429	4	399	47	28324	ENSRNOG00000031230|1.86262772618;Q63011|1.99603262863;Nenf|1.20919173274;Abcb6|0.827105890276
transcription factor binding	GO:0008134	0.00463	5	660	47	28324	Mtor|1.27027067887;Creb1|1.22410397632;Hmga1|1.26495850747;Rbfox2|0.803750113403;Kdm1a|0.778111919158
TFIIIC-class transcription factor binding	GO:0001156	0.00497	1	3	47	28324	Mtor|1.27027067887
RNA polymerase II transcription coactivator binding	GO:0001225	0.00497	1	3	47	28324	Creb1|1.22410397632
glutathione-disulfide reductase activity	GO:0004362	0.00497	1	3	47	28324	Gsr|1.22553650097
RNA polymerase II transcription cofactor binding	GO:0001224	0.00662	1	4	47	28324	Creb1|1.22410397632
RNA polymerase III type 3 promoter DNA binding	GO:0001032	0.00662	1	4	47	28324	Mtor|1.27027067887
histone demethylase activity (H3-dimethyl-K4 specific)	GO:0034648	0.00662	1	4	47	28324	Kdm1a|0.778111919158
keratin filament binding	GO:1990254	0.00662	1	4	47	28324	Krt14|1.28285552559
UDP-glucose 4-epimerase activity	GO:0003978	0.00662	1	4	47	28324	Gale|0.797868412187
damaged DNA binding	GO:0003684	0.00784	2	80	47	28324	Rad23a|1.32443181818;Rpa1|0.795605665993
RNA polymerase III type 1 promoter DNA binding	GO:0001030	0.00827	1	5	47	28324	Mtor|1.27027067887
5S rDNA binding	GO:0080084	0.00827	1	5	47	28324	Mtor|1.27027067887
RNA polymerase III type 2 promoter DNA binding	GO:0001031	0.00827	1	5	47	28324	Mtor|1.27027067887
structural molecule activity	GO:0005198	0.00835	7	1415	47	28324	LOC686807|1.20236930652;Krt2|1.39487568313;Cldn11|1.2216372981;Krt14|1.28285552559;Gfap|1.21211997503;Tubb6|0.800043898156;Snta1|0.713857040487
oxygen binding	GO:0019825	0.00901	2	86	47	28324	ENSRNOG00000031230|1.86262772618;Q63011|1.99603262863
MRF binding	GO:0043426	0.00992	1	6	47	28324	Kdm1a|0.778111919158
efflux transmembrane transporter activity	GO:0015562	0.00992	1	6	47	28324	Abcb6|0.827105890276
heme transporter activity	GO:0015232	0.0116	1	7	47	28324	Abcb6|0.827105890276
gamma-aminobutyric acid:sodium symporter activity	GO:0005332	0.0116	1	7	47	28324	Slc6a11|1.35033097974
calcium- and calmodulin-responsive adenylate cyclase activity	GO:0008294	0.0116	1	7	47	28324	Adcy1|0.817836302211
RNA polymerase III regulatory region DNA binding	GO:0001016	0.0116	1	7	47	28324	Mtor|1.27027067887
high-affinity glutamate transmembrane transporter activity	GO:0005314	0.0116	1	7	47	28324	Slc25a18|1.30975286894
RNA polymerase III transcription factor binding	GO:0001025	0.0116	1	7	47	28324	Mtor|1.27027067887
solute:sodium symporter activity	GO:0015370	0.012	2	100	47	28324	Slc6a11|1.35033097974;Slc25a18|1.30975286894
rDNA binding	GO:0000182	0.0132	1	8	47	28324	Mtor|1.27027067887
gamma-aminobutyric acid transmembrane transporter activity	GO:0015185	0.0132	1	8	47	28324	Slc6a11|1.35033097974
glutathione disulfide oxidoreductase activity	GO:0015038	0.0132	1	8	47	28324	Gsr|1.22553650097
histone demethylase activity (H3-K4 specific)	GO:0032453	0.0132	1	8	47	28324	Kdm1a|0.778111919158
structural constituent of cytoskeleton	GO:0005200	0.0132	2	105	47	28324	Gfap|1.21211997503;Tubb6|0.800043898156
arrestin family protein binding	GO:1990763	0.0148	1	9	47	28324	Creb1|1.22410397632
transcription factor activity, transcription factor binding	GO:0000989	0.016	4	586	47	28324	Creb1|1.22410397632;Hmga1|1.26495850747;Rbfox2|0.803750113403;Kdm1a|0.778111919158
transcription factor activity, protein binding	GO:0000988	0.017	4	596	47	28324	Creb1|1.22410397632;Hmga1|1.26495850747;Rbfox2|0.803750113403;Kdm1a|0.778111919158
amino acid transmembrane transporter activity	GO:0015171	0.0173	2	121	47	28324	Slc6a11|1.35033097974;Slc25a18|1.30975286894
RNA polymerase II transcription factor binding	GO:0001085	0.0178	2	123	47	28324	Creb1|1.22410397632;Kdm1a|0.778111919158
microtubule minus-end binding	GO:0051011	0.0181	1	11	47	28324	Macf1|1.21777111056
G-rich strand telomeric DNA binding	GO:0098505	0.0181	1	11	47	28324	Rpa1|0.795605665993
macromolecular complex binding	GO:0044877	0.0184	8	2047	47	28324	Flii|1.24508288176;Gnai2|1.35025573434;Macf1|1.21777111056;Mtor|1.27027067887;Krt14|1.28285552559;Gfap|1.21211997503;Rpa1|0.795605665993;Kdm1a|0.778111919158
histone demethylase activity (H3-K9 specific)	GO:0032454	0.0197	1	12	47	28324	Kdm1a|0.778111919158
racemase and epimerase activity, acting on carbohydrates and derivatives	GO:0016857	0.0214	1	13	47	28324	Gale|0.797868412187
semaphorin receptor activity	GO:0017154	0.0214	1	13	47	28324	Plxnc1|0.833166571374
ion channel binding	GO:0044325	0.0236	2	143	47	28324	Rims2|0.783199643494;Snta1|0.713857040487
heat shock protein binding	GO:0031072	0.0239	2	144	47	28324	Irak1|1.2228593918;Creb1|1.22410397632
peptide disulfide oxidoreductase activity	GO:0015037	0.0246	1	15	47	28324	Gsr|1.22553650097
L-glutamate transmembrane transporter activity	GO:0005313	0.0246	1	15	47	28324	Slc25a18|1.30975286894
sodium:amino acid symporter activity	GO:0005283	0.0262	1	16	47	28324	Slc6a11|1.35033097974
acidic amino acid transmembrane transporter activity	GO:0015172	0.0278	1	17	47	28324	Slc25a18|1.30975286894
cAMP response element binding	GO:0035497	0.0278	1	17	47	28324	Creb1|1.22410397632
single-stranded telomeric DNA binding	GO:0043047	0.0278	1	17	47	28324	Rpa1|0.795605665993
receptor binding	GO:0005102	0.0286	8	2224	47	28324	Gnai2|1.35025573434;Irak1|1.2228593918;Traf3|1.35918456509;Hmga1|1.26495850747;Nenf|1.20919173274;Gfap|1.21211997503;Rabep2|0.817477748237;Kdm1a|0.778111919158
sequence-specific single stranded DNA binding	GO:0098847	0.0295	1	18	47	28324	Rpa1|0.795605665993
DNA-(apurinic or apyrimidinic site) lyase activity	GO:0003906	0.0295	1	18	47	28324	Hmga1|1.26495850747
transcription coactivator binding	GO:0001223	0.0311	1	19	47	28324	Creb1|1.22410397632
nucleoside-triphosphatase activity	GO:0017111	0.0315	6	1446	47	28324	Gnai2|1.35025573434;Macf1|1.21777111056;Klc4|1.23999738208;Abca8a|1.29389312977;Abcb6|0.827105890276;Tubb6|0.800043898156
active transmembrane transporter activity	GO:0022804	0.0319	4	725	47	28324	Slc6a11|1.35033097974;Abca8a|1.29389312977;Slc25a18|1.30975286894;Abcb6|0.827105890276
intermediate filament binding	GO:0019215	0.0327	1	20	47	28324	Krt14|1.28285552559
oxidoreductase activity, acting on a sulfur group of donors, NAD(P) as acceptor	GO:0016668	0.0343	1	21	47	28324	Gsr|1.22553650097
racemase and epimerase activity	GO:0016854	0.0343	1	21	47	28324	Gale|0.797868412187
cation:amino acid symporter activity	GO:0005416	0.0343	1	21	47	28324	Slc6a11|1.35033097974
nucleoside phosphate binding	GO:1901265	0.0347	12	4142	47	28324	Gsr|1.22553650097;Gnai2|1.35025573434;Irak1|1.2228593918;Mtor|1.27027067887;Abca8a|1.29389312977;Abcb6|0.827105890276;Adcy1|0.817836302211;Rbfox2|0.803750113403;Tubb6|0.800043898156;Chdh|0.78662464986;Ptbp2|0.78320802005;Kdm1a|0.778111919158
nucleotide binding	GO:0000166	0.0347	12	4142	47	28324	Gsr|1.22553650097;Gnai2|1.35025573434;Irak1|1.2228593918;Mtor|1.27027067887;Abca8a|1.29389312977;Abcb6|0.827105890276;Adcy1|0.817836302211;Rbfox2|0.803750113403;Tubb6|0.800043898156;Chdh|0.78662464986;Ptbp2|0.78320802005;Kdm1a|0.778111919158
nuclear hormone receptor binding	GO:0035257	0.0349	2	177	47	28324	Hmga1|1.26495850747;Kdm1a|0.778111919158
cofactor transporter activity	GO:0051184	0.0359	1	22	47	28324	Abcb6|0.827105890276
pyrophosphatase activity	GO:0016462	0.0372	6	1505	47	28324	Gnai2|1.35025573434;Macf1|1.21777111056;Klc4|1.23999738208;Abca8a|1.29389312977;Abcb6|0.827105890276;Tubb6|0.800043898156
peroxisome proliferator activated receptor binding	GO:0042975	0.0375	1	23	47	28324	Hmga1|1.26495850747
retinoid X receptor binding	GO:0046965	0.0375	1	23	47	28324	Hmga1|1.26495850747
hydrolase activity, acting on acid anhydrides, in phosphorus-containing anhydrides	GO:0016818	0.0378	6	1511	47	28324	Gnai2|1.35025573434;Macf1|1.21777111056;Klc4|1.23999738208;Abca8a|1.29389312977;Abcb6|0.827105890276;Tubb6|0.800043898156
hydrolase activity, acting on acid anhydrides	GO:0016817	0.0387	6	1519	47	28324	Gnai2|1.35025573434;Macf1|1.21777111056;Klc4|1.23999738208;Abca8a|1.29389312977;Abcb6|0.827105890276;Tubb6|0.800043898156
solute:cation symporter activity	GO:0015294	0.0397	2	190	47	28324	Slc6a11|1.35033097974;Slc25a18|1.30975286894
glutathione binding	GO:0043295	0.0407	1	25	47	28324	Gsr|1.22553650097
small molecule binding	GO:0036094	0.042	13	4755	47	28324	Gsr|1.22553650097;Gnai2|1.35025573434;Irak1|1.2228593918;Mtor|1.27027067887;Abca8a|1.29389312977;Abcb6|0.827105890276;Adcy1|0.817836302211;P4htm|0.81679797329;Rbfox2|0.803750113403;Tubb6|0.800043898156;Chdh|0.78662464986;Ptbp2|0.78320802005;Kdm1a|0.778111919158
oligopeptide binding	GO:1900750	0.0423	1	26	47	28324	Gsr|1.22553650097
carboxylic acid transmembrane transporter activity	GO:0046943	0.0436	2	200	47	28324	Slc6a11|1.35033097974;Slc25a18|1.30975286894
nitric-oxide synthase binding	GO:0050998	0.0439	1	27	47	28324	Snta1|0.713857040487
interleukin-1 receptor binding	GO:0005149	0.0455	1	28	47	28324	Irak1|1.2228593918
organic acid transmembrane transporter activity	GO:0005342	0.048	2	211	47	28324	Slc6a11|1.35033097974;Slc25a18|1.30975286894
adenylate cyclase activity	GO:0004016	0.0486	1	30	47	28324	Adcy1|0.817836302211
hormone receptor binding	GO:0051427	0.0517	2	220	47	28324	Hmga1|1.26495850747;Kdm1a|0.778111919158
androgen receptor binding	GO:0050681	0.0534	1	33	47	28324	Kdm1a|0.778111919158
histone acetyltransferase binding	GO:0035035	0.0534	1	33	47	28324	Creb1|1.22410397632
protein domain specific binding	GO:0019904	0.0535	4	858	47	28324	Scaf1|1.45370282852;Mtor|1.27027067887;Rims2|0.783199643494;Snta1|0.713857040487
transcription cofactor activity	GO:0003712	0.0538	3	515	47	28324	Hmga1|1.26495850747;Rbfox2|0.803750113403;Kdm1a|0.778111919158
heterocyclic compound binding	GO:1901363	0.0543	22	9769	47	28324	ENSRNOG00000031230|1.86262772618;Gsr|1.22553650097;LOC686807|1.20236930652;Q63011|1.99603262863;Gnai2|1.35025573434;Scaf1|1.45370282852;Irak1|1.2228593918;Rad23a|1.32443181818;Q7TP57|1.21519102555;Mtor|1.27027067887;Creb1|1.22410397632;Hmga1|1.26495850747;Abca8a|1.29389312977;Nenf|1.20919173274;Abcb6|0.827105890276;Adcy1|0.817836302211;Rbfox2|0.803750113403;Tubb6|0.800043898156;Rpa1|0.79560566599…
L-ascorbic acid binding	GO:0031418	0.0549	1	34	47	28324	P4htm|0.81679797329
symporter activity	GO:0015293	0.0581	2	235	47	28324	Slc6a11|1.35033097974;Slc25a18|1.30975286894
bHLH transcription factor binding	GO:0043425	0.0581	1	36	47	28324	Kdm1a|0.778111919158
Rab guanyl-nucleotide exchange factor activity	GO:0017112	0.0581	1	36	47	28324	Wdr41|0.800932129287
neurotransmitter binding	GO:0042165	0.0596	1	37	47	28324	Slc6a11|1.35033097974
histone demethylase activity	GO:0032452	0.0596	1	37	47	28324	Kdm1a|0.778111919158
fatty-acyl-CoA binding	GO:0000062	0.0596	1	37	47	28324	LOC100910957|0.806592831916
organic cyclic compound binding	GO:0097159	0.0603	22	9870	47	28324	ENSRNOG00000031230|1.86262772618;Gsr|1.22553650097;LOC686807|1.20236930652;Q63011|1.99603262863;Gnai2|1.35025573434;Scaf1|1.45370282852;Irak1|1.2228593918;Rad23a|1.32443181818;Q7TP57|1.21519102555;Mtor|1.27027067887;Creb1|1.22410397632;Hmga1|1.26495850747;Abca8a|1.29389312977;Nenf|1.20919173274;Abcb6|0.827105890276;Adcy1|0.817836302211;Rbfox2|0.803750113403;Tubb6|0.800043898156;Rpa1|0.79560566599…
pre-mRNA binding	GO:0036002	0.0612	1	38	47	28324	Ptbp2|0.78320802005
transporter activity	GO:0005215	0.0618	8	2595	47	28324	ENSRNOG00000031230|1.86262772618;Q63011|1.99603262863;Slc6a11|1.35033097974;Abca8a|1.29389312977;Slc25a18|1.30975286894;Scamp2|0.832087849609;Abcb6|0.827105890276;ENSRNOG00000050188|0.81563726474
growth factor activity	GO:0008083	0.0625	2	245	47	28324	Nenf|1.20919173274;Rabep2|0.817477748237
RNA polymerase II activating transcription factor binding	GO:0001102	0.0628	1	39	47	28324	Creb1|1.22410397632
guanylate cyclase activity	GO:0004383	0.0643	1	40	47	28324	Adcy1|0.817836302211
neurotransmitter:sodium symporter activity	GO:0005328	0.0643	1	40	47	28324	Slc6a11|1.35033097974
dicarboxylic acid transmembrane transporter activity	GO:0005310	0.0674	1	42	47	28324	Slc25a18|1.30975286894
transcription cofactor binding	GO:0001221	0.0674	1	42	47	28324	Creb1|1.22410397632
actin filament binding	GO:0051015	0.0684	2	258	47	28324	Flii|1.24508288176;Macf1|1.21777111056
fatty acid derivative binding	GO:1901567	0.069	1	43	47	28324	LOC100910957|0.806592831916
ATPase activity, coupled to transmembrane movement of substances	GO:0042626	0.0693	2	260	47	28324	Abca8a|1.29389312977;Abcb6|0.827105890276
hydrolase activity, acting on acid anhydrides, catalyzing transmembrane movement of substances	GO:0016820	0.0702	2	262	47	28324	Abca8a|1.29389312977;Abcb6|0.827105890276
organic acid:sodium symporter activity	GO:0005343	0.0721	1	45	47	28324	Slc6a11|1.35033097974
sodium channel regulator activity	GO:0017080	0.0721	1	45	47	28324	Snta1|0.713857040487
neurotransmitter transporter activity	GO:0005326	0.0736	1	46	47	28324	Slc6a11|1.35033097974
mRNA binding	GO:0003729	0.0764	2	275	47	28324	Rbfox2|0.803750113403;Ptbp2|0.78320802005
Hsp70 protein binding	GO:0030544	0.0767	1	48	47	28324	Creb1|1.22410397632
organic anion transmembrane transporter activity	GO:0008514	0.0768	2	276	47	28324	Slc6a11|1.35033097974;Slc25a18|1.30975286894
anion binding	GO:0043168	0.0776	12	4692	47	28324	Gsr|1.22553650097;Gnai2|1.35025573434;Irak1|1.2228593918;Mtor|1.27027067887;Abca8a|1.29389312977;Abcb6|0.827105890276;Adcy1|0.817836302211;P4htm|0.81679797329;LOC100910957|0.806592831916;Tubb6|0.800043898156;Chdh|0.78662464986;Kdm1a|0.778111919158
sodium ion transmembrane transporter activity	GO:0015081	0.0783	2	279	47	28324	Slc6a11|1.35033097974;Slc25a18|1.30975286894
primary active transmembrane transporter activity	GO:0015399	0.0792	2	281	47	28324	Abca8a|1.29389312977;Abcb6|0.827105890276
P-P-bond-hydrolysis-driven transmembrane transporter activity	GO:0015405	0.0792	2	281	47	28324	Abca8a|1.29389312977;Abcb6|0.827105890276
demethylase activity	GO:0032451	0.0797	1	50	47	28324	Kdm1a|0.778111919158
structure-specific DNA binding	GO:0043566	0.0807	2	284	47	28324	Creb1|1.22410397632;Rpa1|0.795605665993
nuclease activity	GO:0004518	0.0817	2	286	47	28324	Hmga1|1.26495850747;Pgap1|0.831628329298
G-protein beta/gamma-subunit complex binding	GO:0031683	0.0843	1	53	47	28324	Gnai2|1.35025573434
transcription coactivator activity	GO:0003713	0.0846	2	292	47	28324	Hmga1|1.26495850747;Kdm1a|0.778111919158
protein complex binding	GO:0032403	0.0849	5	1419	47	28324	Flii|1.24508288176;Gnai2|1.35025573434;Macf1|1.21777111056;Krt14|1.28285552559;Gfap|1.21211997503
ATPase activity, coupled to movement of substances	GO:0043492	0.0856	2	294	47	28324	Abca8a|1.29389312977;Abcb6|0.827105890276
transcriptional repressor activity, RNA polymerase II activating transcription factor binding	GO:0098811	0.0859	1	54	47	28324	Creb1|1.22410397632
cyclase activity	GO:0009975	0.0874	1	55	47	28324	Adcy1|0.817836302211
tumor necrosis factor receptor binding	GO:0005164	0.0904	1	57	47	28324	Traf3|1.35918456509
transcriptional activator activity, RNA polymerase II transcription factor binding	GO:0001190	0.0904	1	57	47	28324	Creb1|1.22410397632
phosphorus-oxygen lyase activity	GO:0016849	0.0904	1	57	47	28324	Adcy1|0.817836302211
ion binding	GO:0043167	0.0912	21	9721	47	28324	Rnf214|1.31021670153;ENSRNOG00000031230|1.86262772618;Gsr|1.22553650097;Q63011|1.99603262863;Gnai2|1.35025573434;Macf1|1.21777111056;Irak1|1.2228593918;Acap2|1.2729584799;Mtor|1.27027067887;Traf3|1.35918456509;Abca8a|1.29389312977;Nenf|1.20919173274;Abcb6|0.827105890276;Adcy1|0.817836302211;P4htm|0.81679797329;LOC100910957|0.806592831916;Tubb6|0.800043898156;Rpa1|0.795605665993;Chdh|0.78662464986…
retinoic acid receptor binding	GO:0042974	0.0919	1	58	47	28324	Hmga1|1.26495850747
lyase activity	GO:0016829	0.0942	2	311	47	28324	Hmga1|1.26495850747;Adcy1|0.817836302211
sulfur compound binding	GO:1901681	0.0972	2	317	47	28324	Gsr|1.22553650097;LOC100910957|0.806592831916
monocarboxylic acid transmembrane transporter activity	GO:0008028	0.0979	1	62	47	28324	Slc6a11|1.35033097974
endodeoxyribonuclease activity	GO:0004520	0.102	1	65	47	28324	Hmga1|1.26495850747
disulfide oxidoreductase activity	GO:0015036	0.104	1	66	47	28324	Gsr|1.22553650097
ribosome binding	GO:0043022	0.107	1	68	47	28324	Mtor|1.27027067887
cytokine receptor binding	GO:0005126	0.111	2	344	47	28324	Irak1|1.2228593918;Traf3|1.35918456509
activating transcription factor binding	GO:0033613	0.113	1	72	47	28324	Creb1|1.22410397632
tumor necrosis factor receptor superfamily binding	GO:0032813	0.113	1	72	47	28324	Traf3|1.35918456509
oxidoreductase activity, acting on paired donors, with incorporation or reduction of molecular oxygen, 2-oxoglutarate as one donor, and incorporation of one atom each of oxygen into both donors	GO:0016706	0.117	1	75	47	28324	P4htm|0.81679797329
p53 binding	GO:0002039	0.12	1	77	47	28324	Kdm1a|0.778111919158
GTPase activator activity	GO:0005096	0.121	2	362	47	28324	Acap2|1.2729584799;Rabep2|0.817477748237
L-amino acid transmembrane transporter activity	GO:0015179	0.125	1	80	47	28324	Slc25a18|1.30975286894
deoxyribonuclease activity	GO:0004536	0.127	1	82	47	28324	Hmga1|1.26495850747
phospholipid transporter activity	GO:0005548	0.13	1	84	47	28324	ENSRNOG00000050188|0.81563726474
ATPase activity	GO:0016887	0.132	3	761	47	28324	Macf1|1.21777111056;Abca8a|1.29389312977;Abcb6|0.827105890276
NADP binding	GO:0050661	0.133	1	86	47	28324	Gsr|1.22553650097
RNA polymerase II distal enhancer sequence-specific DNA binding	GO:0000980	0.135	1	87	47	28324	Creb1|1.22410397632
modified amino acid binding	GO:0072341	0.135	1	87	47	28324	Gsr|1.22553650097
GTPase regulator activity	GO:0030695	0.135	2	387	47	28324	Acap2|1.2729584799;Rabep2|0.817477748237
oxidoreductase activity, acting on a sulfur group of donors	GO:0016667	0.14	1	91	47	28324	Gsr|1.22553650097
transcriptional repressor activity, RNA polymerase II transcription factor binding	GO:0001191	0.142	1	92	47	28324	Creb1|1.22410397632
ATPase binding	GO:0051117	0.148	1	96	47	28324	Snta1|0.713857040487
steroid hormone receptor binding	GO:0035258	0.15	1	98	47	28324	Kdm1a|0.778111919158
iron ion binding	GO:0005506	0.154	2	421	47	28324	ENSRNOG00000031230|1.86262772618;P4htm|0.81679797329
substrate-specific transporter activity	GO:0022892	0.156	6	2205	47	28324	ENSRNOG00000031230|1.86262772618;Q63011|1.99603262863;Slc6a11|1.35033097974;Slc25a18|1.30975286894;Scamp2|0.832087849609;ENSRNOG00000050188|0.81563726474
nucleoside-triphosphatase regulator activity	GO:0060589	0.157	2	425	47	28324	Acap2|1.2729584799;Rabep2|0.817477748237
phosphoprotein binding	GO:0051219	0.16	1	105	47	28324	Mtor|1.27027067887
anion:cation symporter activity	GO:0015296	0.162	1	106	47	28324	Slc6a11|1.35033097974
identical protein binding	GO:0042802	0.163	5	1749	47	28324	Gsr|1.22553650097;Irak1|1.2228593918;Mtor|1.27027067887;Creb1|1.22410397632;Gfap|1.21211997503
binding	GO:0005488	0.163	37	20160	47	28324	Rnf214|1.31021670153;ENSRNOG00000031230|1.86262772618;Gsr|1.22553650097;Flii|1.24508288176;LOC686807|1.20236930652;Q63011|1.99603262863;Gnai2|1.35025573434;Macf1|1.21777111056;Scaf1|1.45370282852;Irak1|1.2228593918;Rad23a|1.32443181818;Q7TP57|1.21519102555;Acap2|1.2729584799;Mtor|1.27027067887;Traf3|1.35918456509;Slc6a11|1.35033097974;Creb1|1.22410397632;Krt14|1.28285552559;Hmga1|1.26495850747;Ab…
secondary active transmembrane transporter activity	GO:0015291	0.164	2	437	47	28324	Slc6a11|1.35033097974;Slc25a18|1.30975286894
transcription factor activity, RNA polymerase II distal enhancer sequence-specific binding	GO:0003705	0.164	1	108	47	28324	Creb1|1.22410397632
carbon-oxygen lyase activity	GO:0016835	0.167	1	110	47	28324	Hmga1|1.26495850747
monosaccharide binding	GO:0048029	0.169	1	111	47	28324	P4htm|0.81679797329
enhancer sequence-specific DNA binding	GO:0001158	0.17	1	112	47	28324	Creb1|1.22410397632
GTPase activity	GO:0003924	0.172	2	451	47	28324	Gnai2|1.35025573434;Tubb6|0.800043898156
dioxygenase activity	GO:0051213	0.18	1	119	47	28324	P4htm|0.81679797329
molecular function regulator	GO:0098772	0.186	5	1834	47	28324	C4|1.21555844374;Acap2|1.2729584799;Rabep2|0.817477748237;Wdr41|0.800932129287;Snta1|0.713857040487
enzyme binding	GO:0019899	0.188	6	2334	47	28324	Mtor|1.27027067887;Creb1|1.22410397632;Gfap|1.21211997503;Rims2|0.783199643494;Kdm1a|0.778111919158;Snta1|0.713857040487
enhancer binding	GO:0035326	0.188	1	125	47	28324	Creb1|1.22410397632
integrin binding	GO:0005178	0.191	1	127	47	28324	Gfap|1.21211997503
protein binding	GO:0005515	0.197	19	9495	47	28324	Gsr|1.22553650097;Flii|1.24508288176;Gnai2|1.35025573434;Macf1|1.21777111056;Scaf1|1.45370282852;Irak1|1.2228593918;Mtor|1.27027067887;Traf3|1.35918456509;Creb1|1.22410397632;Krt14|1.28285552559;Hmga1|1.26495850747;Nenf|1.20919173274;Gfap|1.21211997503;Scamp2|0.832087849609;Rabep2|0.817477748237;Rbfox2|0.803750113403;Rims2|0.783199643494;Kdm1a|0.778111919158;Snta1|0.713857040487
antioxidant activity	GO:0016209	0.197	1	132	47	28324	Gsr|1.22553650097
anion transmembrane transporter activity	GO:0008509	0.199	2	497	47	28324	Slc6a11|1.35033097974;Slc25a18|1.30975286894
glycoprotein binding	GO:0001948	0.205	1	138	47	28324	Gfap|1.21211997503
DNA binding	GO:0003677	0.206	7	2919	47	28324	Rad23a|1.32443181818;Q7TP57|1.21519102555;Mtor|1.27027067887;Creb1|1.22410397632;Hmga1|1.26495850747;Rpa1|0.795605665993;Kdm1a|0.778111919158
single-stranded DNA binding	GO:0003697	0.207	1	139	47	28324	Rpa1|0.795605665993
protein transporter activity	GO:0008565	0.208	1	140	47	28324	Scamp2|0.832087849609
PDZ domain binding	GO:0030165	0.213	1	144	47	28324	Snta1|0.713857040487
channel regulator activity	GO:0016247	0.214	1	145	47	28324	Snta1|0.713857040487
ribonucleoprotein complex binding	GO:0043021	0.222	1	151	47	28324	Mtor|1.27027067887
purine ribonucleoside binding	GO:0032550	0.223	6	2469	47	28324	Gnai2|1.35025573434;Irak1|1.2228593918;Mtor|1.27027067887;Abca8a|1.29389312977;Abcb6|0.827105890276;Tubb6|0.800043898156
purine nucleoside binding	GO:0001883	0.224	6	2472	47	28324	Gnai2|1.35025573434;Irak1|1.2228593918;Mtor|1.27027067887;Abca8a|1.29389312977;Abcb6|0.827105890276;Tubb6|0.800043898156
ribonucleoside binding	GO:0032549	0.225	6	2474	47	28324	Gnai2|1.35025573434;Irak1|1.2228593918;Mtor|1.27027067887;Abca8a|1.29389312977;Abcb6|0.827105890276;Tubb6|0.800043898156
nucleoside binding	GO:0001882	0.229	6	2489	47	28324	Gnai2|1.35025573434;Irak1|1.2228593918;Mtor|1.27027067887;Abca8a|1.29389312977;Abcb6|0.827105890276;Tubb6|0.800043898156
ATPase activity, coupled	GO:0042623	0.229	2	545	47	28324	Abca8a|1.29389312977;Abcb6|0.827105890276
sequence-specific DNA binding	GO:0043565	0.231	4	1483	47	28324	Mtor|1.27027067887;Creb1|1.22410397632;Rpa1|0.795605665993;Kdm1a|0.778111919158
peptide transporter activity	GO:0015197	0.231	1	158	47	28324	Scamp2|0.832087849609
oxidoreductase activity, acting on NAD(P)H	GO:0016651	0.231	1	158	47	28324	Gsr|1.22553650097
Rab GTPase binding	GO:0017137	0.233	1	159	47	28324	Rims2|0.783199643494
transcription factor activity, RNA polymerase II transcription factor binding	GO:0001076	0.234	1	160	47	28324	Creb1|1.22410397632
transcription regulatory region DNA binding	GO:0044212	0.239	3	1019	47	28324	Mtor|1.27027067887;Creb1|1.22410397632;Kdm1a|0.778111919158
regulatory region DNA binding	GO:0000975	0.239	3	1020	47	28324	Mtor|1.27027067887;Creb1|1.22410397632;Kdm1a|0.778111919158
lipid transporter activity	GO:0005319	0.24	1	165	47	28324	ENSRNOG00000050188|0.81563726474
regulatory region nucleic acid binding	GO:0001067	0.242	3	1026	47	28324	Mtor|1.27027067887;Creb1|1.22410397632;Kdm1a|0.778111919158
drug binding	GO:0008144	0.244	1	168	47	28324	Mtor|1.27027067887
poly(A) RNA binding	GO:0044822	0.246	3	1035	47	28324	LOC686807|1.20236930652;Rbfox2|0.803750113403;Ptbp2|0.78320802005
growth factor receptor binding	GO:0070851	0.258	1	179	47	28324	Irak1|1.2228593918
endonuclease activity	GO:0004519	0.259	1	180	47	28324	Hmga1|1.26495850747
enzyme activator activity	GO:0008047	0.265	2	604	47	28324	Acap2|1.2729584799;Rabep2|0.817477748237
transcription corepressor activity	GO:0003714	0.268	1	187	47	28324	Rbfox2|0.803750113403
metal ion binding	GO:0046872	0.272	12	5950	47	28324	Rnf214|1.31021670153;ENSRNOG00000031230|1.86262772618;Q63011|1.99603262863;Gnai2|1.35025573434;Macf1|1.21777111056;Acap2|1.2729584799;Traf3|1.35918456509;Nenf|1.20919173274;Adcy1|0.817836302211;P4htm|0.81679797329;Rpa1|0.795605665993;Rims2|0.783199643494
GTP binding	GO:0005525	0.279	2	626	47	28324	Gnai2|1.35025573434;Tubb6|0.800043898156
oxidoreductase activity	GO:0016491	0.283	4	1625	47	28324	Gsr|1.22553650097;P4htm|0.81679797329;Chdh|0.78662464986;Kdm1a|0.778111919158
transcription factor activity, sequence-specific DNA binding	GO:0003700	0.286	4	1632	47	28324	Q7TP57|1.21519102555;Creb1|1.22410397632;Hmga1|1.26495850747;Kdm1a|0.778111919158
nucleic acid binding transcription factor activity	GO:0001071	0.286	4	1632	47	28324	Q7TP57|1.21519102555;Creb1|1.22410397632;Hmga1|1.26495850747;Kdm1a|0.778111919158
protein dimerization activity	GO:0046983	0.293	4	1651	47	28324	Gsr|1.22553650097;Irak1|1.2228593918;Mtor|1.27027067887;Rims2|0.783199643494
Ras guanyl-nucleotide exchange factor activity	GO:0005088	0.297	1	211	47	28324	Wdr41|0.800932129287
guanyl ribonucleotide binding	GO:0032561	0.298	2	657	47	28324	Gnai2|1.35025573434;Tubb6|0.800043898156
vitamin binding	GO:0019842	0.3	1	214	47	28324	P4htm|0.81679797329
guanyl nucleotide binding	GO:0019001	0.3	2	661	47	28324	Gnai2|1.35025573434;Tubb6|0.800043898156
protein heterodimerization activity	GO:0046982	0.3	2	661	47	28324	Irak1|1.2228593918;Rims2|0.783199643494
purine ribonucleoside triphosphate binding	GO:0035639	0.303	7	3295	47	28324	Gnai2|1.35025573434;Irak1|1.2228593918;Mtor|1.27027067887;Abca8a|1.29389312977;Abcb6|0.827105890276;Adcy1|0.817836302211;Tubb6|0.800043898156
cation binding	GO:0043169	0.304	12	6102	47	28324	Rnf214|1.31021670153;ENSRNOG00000031230|1.86262772618;Q63011|1.99603262863;Gnai2|1.35025573434;Macf1|1.21777111056;Acap2|1.2729584799;Traf3|1.35918456509;Nenf|1.20919173274;Adcy1|0.817836302211;P4htm|0.81679797329;Rpa1|0.795605665993;Rims2|0.783199643494
actin binding	GO:0003779	0.306	2	671	47	28324	Flii|1.24508288176;Macf1|1.21777111056
carbohydrate derivative binding	GO:0097367	0.306	8	3860	47	28324	Gnai2|1.35025573434;Irak1|1.2228593918;Mtor|1.27027067887;Abca8a|1.29389312977;Gfap|1.21211997503;Abcb6|0.827105890276;Adcy1|0.817836302211;Tubb6|0.800043898156
hydrolase activity	GO:0016787	0.31	9	4432	47	28324	Gnai2|1.35025573434;Macf1|1.21777111056;Klc4|1.23999738208;Acot9|1.59795515027;Hmga1|1.26495850747;Abca8a|1.29389312977;Pgap1|0.831628329298;Abcb6|0.827105890276;Tubb6|0.800043898156
oxidoreductase activity, acting on CH-OH group of donors	GO:0016614	0.316	1	228	47	28324	Chdh|0.78662464986
purine ribonucleotide binding	GO:0032555	0.325	7	3372	47	28324	Gnai2|1.35025573434;Irak1|1.2228593918;Mtor|1.27027067887;Abca8a|1.29389312977;Abcb6|0.827105890276;Adcy1|0.817836302211;Tubb6|0.800043898156
isomerase activity	GO:0016853	0.325	1	236	47	28324	Gale|0.797868412187
protein serine/threonine kinase activity	GO:0004674	0.325	2	702	47	28324	Irak1|1.2228593918;Mtor|1.27027067887
purine nucleotide binding	GO:0017076	0.33	7	3390	47	28324	Gnai2|1.35025573434;Irak1|1.2228593918;Mtor|1.27027067887;Abca8a|1.29389312977;Abcb6|0.827105890276;Adcy1|0.817836302211;Tubb6|0.800043898156
ribonucleotide binding	GO:0032553	0.333	7	3401	47	28324	Gnai2|1.35025573434;Irak1|1.2228593918;Mtor|1.27027067887;Abca8a|1.29389312977;Abcb6|0.827105890276;Adcy1|0.817836302211;Tubb6|0.800043898156
chromatin binding	GO:0003682	0.346	2	735	47	28324	Rpa1|0.795605665993;Kdm1a|0.778111919158
RNA binding	GO:0003723	0.346	5	2338	47	28324	LOC686807|1.20236930652;Scaf1|1.45370282852;Rbfox2|0.803750113403;Ptbp2|0.78320802005;Kdm1a|0.778111919158
microtubule motor activity	GO:0003777	0.354	1	262	47	28324	Klc4|1.23999738208
active ion transmembrane transporter activity	GO:0022853	0.356	1	264	47	28324	Slc6a11|1.35033097974
sequence-specific double-stranded DNA binding	GO:1990837	0.371	2	777	47	28324	Mtor|1.27027067887;Creb1|1.22410397632
endopeptidase inhibitor activity	GO:0004866	0.379	1	285	47	28324	C4|1.21555844374
enzyme regulator activity	GO:0030234	0.38	3	1330	47	28324	C4|1.21555844374;Acap2|1.2729584799;Rabep2|0.817477748237
monovalent inorganic cation transmembrane transporter activity	GO:0015077	0.382	2	795	47	28324	Slc6a11|1.35033097974;Slc25a18|1.30975286894
endopeptidase regulator activity	GO:0061135	0.387	1	293	47	28324	C4|1.21555844374
motor activity	GO:0003774	0.397	1	303	47	28324	Klc4|1.23999738208
peptidase inhibitor activity	GO:0030414	0.401	1	307	47	28324	C4|1.21555844374
carboxylic acid binding	GO:0031406	0.406	1	312	47	28324	P4htm|0.81679797329
organic acid binding	GO:0043177	0.409	1	315	47	28324	P4htm|0.81679797329
kinase binding	GO:0019900	0.409	2	842	47	28324	Mtor|1.27027067887;Gfap|1.21211997503
nucleic acid binding	GO:0003676	0.414	11	6018	47	28324	LOC686807|1.20236930652;Scaf1|1.45370282852;Rad23a|1.32443181818;Q7TP57|1.21519102555;Mtor|1.27027067887;Creb1|1.22410397632;Hmga1|1.26495850747;Rbfox2|0.803750113403;Rpa1|0.795605665993;Ptbp2|0.78320802005;Kdm1a|0.778111919158
metal ion transmembrane transporter activity	GO:0046873	0.434	2	885	47	28324	Slc6a11|1.35033097974;Slc25a18|1.30975286894
peptidase regulator activity	GO:0061134	0.437	1	344	47	28324	C4|1.21555844374
G-protein coupled receptor binding	GO:0001664	0.439	1	346	47	28324	Gnai2|1.35025573434
Ras GTPase binding	GO:0017016	0.446	1	353	47	28324	Rims2|0.783199643494
double-stranded DNA binding	GO:0003690	0.45	2	912	47	28324	Mtor|1.27027067887;Creb1|1.22410397632
small GTPase binding	GO:0031267	0.459	1	368	47	28324	Rims2|0.783199643494
guanyl-nucleotide exchange factor activity	GO:0005085	0.459	1	368	47	28324	Wdr41|0.800932129287
protein homodimerization activity	GO:0042803	0.467	2	943	47	28324	Gsr|1.22553650097;Irak1|1.2228593918
catalytic activity	GO:0003824	0.469	18	10416	47	28324	Gsr|1.22553650097;Gnai2|1.35025573434;Macf1|1.21777111056;Irak1|1.2228593918;Klc4|1.23999738208;Acot9|1.59795515027;Mtor|1.27027067887;Traf3|1.35918456509;Hmga1|1.26495850747;Abca8a|1.29389312977;Pgap1|0.831628329298;Abcb6|0.827105890276;Adcy1|0.817836302211;P4htm|0.81679797329;Tubb6|0.800043898156;Gale|0.797868412187;Chdh|0.78662464986;Kdm1a|0.778111919158
ATP binding	GO:0005524	0.47	5	2705	47	28324	Irak1|1.2228593918;Mtor|1.27027067887;Abca8a|1.29389312977;Abcb6|0.827105890276;Adcy1|0.817836302211
oxidoreductase activity, acting on paired donors, with incorporation or reduction of molecular oxygen	GO:0016705	0.478	1	389	47	28324	P4htm|0.81679797329
adenyl ribonucleotide binding	GO:0032559	0.49	5	2763	47	28324	Irak1|1.2228593918;Mtor|1.27027067887;Abca8a|1.29389312977;Abcb6|0.827105890276;Adcy1|0.817836302211
peptide binding	GO:0042277	0.492	1	405	47	28324	Gsr|1.22553650097
adenyl nucleotide binding	GO:0030554	0.494	5	2776	47	28324	Irak1|1.2228593918;Mtor|1.27027067887;Abca8a|1.29389312977;Abcb6|0.827105890276;Adcy1|0.817836302211
GTPase binding	GO:0051020	0.495	1	408	47	28324	Rims2|0.783199643494
transmembrane transporter activity	GO:0022857	0.501	4	2199	47	28324	Slc6a11|1.35033097974;Abca8a|1.29389312977;Slc25a18|1.30975286894;Abcb6|0.827105890276
microtubule binding	GO:0008017	0.523	1	442	47	28324	Macf1|1.21777111056
amide binding	GO:0033218	0.524	1	444	47	28324	Gsr|1.22553650097
cell adhesion molecule binding	GO:0050839	0.526	1	446	47	28324	Gfap|1.21211997503
transition metal ion binding	GO:0046914	0.533	4	2289	47	28324	Rnf214|1.31021670153;ENSRNOG00000031230|1.86262772618;Traf3|1.35918456509;P4htm|0.81679797329
RNA polymerase II core promoter proximal region sequence-specific DNA binding	GO:0000978	0.536	1	459	47	28324	Creb1|1.22410397632
carbohydrate binding	GO:0030246	0.549	1	476	47	28324	P4htm|0.81679797329
core promoter proximal region DNA binding	GO:0001159	0.558	1	487	47	28324	Creb1|1.22410397632
core promoter proximal region sequence-specific DNA binding	GO:0000987	0.558	1	487	47	28324	Creb1|1.22410397632
protein kinase activity	GO:0004672	0.561	2	1123	47	28324	Irak1|1.2228593918;Mtor|1.27027067887
inorganic cation transmembrane transporter activity	GO:0022890	0.581	2	1165	47	28324	Slc6a11|1.35033097974;Slc25a18|1.30975286894
enzyme inhibitor activity	GO:0004857	0.59	1	532	47	28324	C4|1.21555844374
tubulin binding	GO:0015631	0.603	1	551	47	28324	Macf1|1.21777111056
hydrolase activity, acting on ester bonds	GO:0016788	0.605	2	1215	47	28324	Hmga1|1.26495850747;Pgap1|0.831628329298
calcium ion binding	GO:0005509	0.61	2	1226	47	28324	Macf1|1.21777111056;P4htm|0.81679797329
ubiquitin-protein transferase activity	GO:0004842	0.61	1	562	47	28324	Traf3|1.35918456509
ubiquitin-like protein transferase activity	GO:0019787	0.623	1	582	47	28324	Traf3|1.35918456509
phosphotransferase activity, alcohol group as acceptor	GO:0016773	0.656	2	1333	47	28324	Irak1|1.2228593918;Mtor|1.27027067887
phosphoric ester hydrolase activity	GO:0042578	0.659	1	640	47	28324	Pgap1|0.831628329298
cation transmembrane transporter activity	GO:0008324	0.67	2	1368	47	28324	Slc6a11|1.35033097974;Slc25a18|1.30975286894
cytoskeletal protein binding	GO:0008092	0.676	2	1384	47	28324	Flii|1.24508288176;Macf1|1.21777111056
structural constituent of ribosome	GO:0003735	0.694	1	705	47	28324	LOC686807|1.20236930652
protein kinase binding	GO:0019901	0.716	1	747	47	28324	Mtor|1.27027067887
RNA polymerase II regulatory region sequence-specific DNA binding	GO:0000977	0.723	1	762	47	28324	Creb1|1.22410397632
RNA polymerase II regulatory region DNA binding	GO:0001012	0.727	1	771	47	28324	Creb1|1.22410397632
kinase activity	GO:0016301	0.736	2	1551	47	28324	Irak1|1.2228593918;Mtor|1.27027067887
transcription regulatory region sequence-specific DNA binding	GO:0000976	0.759	1	844	47	28324	Creb1|1.22410397632
RNA polymerase II transcription factor activity, sequence-specific DNA binding	GO:0000981	0.771	1	873	47	28324	Creb1|1.22410397632
zinc ion binding	GO:0008270	0.782	2	1698	47	28324	Rnf214|1.31021670153;Traf3|1.35918456509
lipid binding	GO:0008289	0.792	1	929	47	28324	LOC100910957|0.806592831916
transferase activity, transferring phosphorus-containing groups	GO:0016772	0.807	2	1791	47	28324	Irak1|1.2228593918;Mtor|1.27027067887
ion transmembrane transporter activity	GO:0015075	0.809	2	1801	47	28324	Slc6a11|1.35033097974;Slc25a18|1.30975286894
substrate-specific transmembrane transporter activity	GO:0022891	0.84	2	1931	47	28324	Slc6a11|1.35033097974;Slc25a18|1.30975286894
transferase activity	GO:0016740	0.964	3	3855	47	28324	Irak1|1.2228593918;Mtor|1.27027067887;Traf3|1.35918456509
signal transducer activity	GO:0004871	0.993	2	3976	47	28324	Gnai2|1.35025573434;Plxnc1|0.833166571374
molecular transducer activity	GO:0060089	0.994	2	4053	47	28324	Gnai2|1.35025573434;Plxnc1|0.833166571374
transmembrane receptor activity	GO:0099600	0.995	1	2993	47	28324	Plxnc1|0.833166571374
transmembrane signaling receptor activity	GO:0004888	0.997	1	3292	47	28324	Plxnc1|0.833166571374
signaling receptor activity	GO:0038023	0.998	1	3596	47	28324	Plxnc1|0.833166571374
receptor activity	GO:0004872	0.999	1	3803	47	28324	Plxnc1|0.833166571374

## Sheet: KEGG_Dep-Sus
Pathway Name	Pathway ID	Pvalue	Count	Pop Hit	List_Total	Background Genes	Genes
Thyroid hormone synthesis	rno04918	0.000756	3	69	21	7905	Gsr|1.22553650097;Creb1|1.22410397632;Adcy1|0.817836302211
Pertussis	rno05133	0.000892	3	73	21	7905	Gnai2|1.35025573434;Irak1|1.2228593918;C4|1.21555844374
Insulin secretion	rno04911	0.00144	3	86	21	7905	Creb1|1.22410397632;Adcy1|0.817836302211;Rims2|0.783199643494
Gap junction	rno04540	0.00153	3	88	21	7905	Gnai2|1.35025573434;Adcy1|0.817836302211;Tubb6|0.800043898156
GABAergic synapse	rno04727	0.00164	3	90	21	7905	Gnai2|1.35025573434;Slc6a11|1.35033097974;Adcy1|0.817836302211
Longevity regulating pathway	rno04211	0.00185	3	94	21	7905	Mtor|1.27027067887;Creb1|1.22410397632;Adcy1|0.817836302211
Estrogen signaling pathway	rno04915	0.00197	3	96	21	7905	Gnai2|1.35025573434;Creb1|1.22410397632;Adcy1|0.817836302211
Circadian entrainment	rno04713	0.00203	3	97	21	7905	Gnai2|1.35025573434;Creb1|1.22410397632;Adcy1|0.817836302211
Melanogenesis	rno04916	0.00215	3	99	21	7905	Gnai2|1.35025573434;Creb1|1.22410397632;Adcy1|0.817836302211
Chagas disease (American trypanosomiasis)	rno05142	0.00269	3	107	21	7905	Gnai2|1.35025573434;Irak1|1.2228593918;Adcy1|0.817836302211
Cholinergic synapse	rno04725	0.00306	3	112	21	7905	Gnai2|1.35025573434;Creb1|1.22410397632;Adcy1|0.817836302211
Adrenergic signaling in cardiomyocytes	rno04261	0.00668	3	148	21	7905	Gnai2|1.35025573434;Creb1|1.22410397632;Adcy1|0.817836302211
Cocaine addiction	rno05030	0.00676	2	47	21	7905	Gnai2|1.35025573434;Creb1|1.22410397632
Nucleotide excision repair	rno03420	0.00676	2	47	21	7905	Rad23a|1.32443181818;Rpa1|0.795605665993
cGMP-PKG signaling pathway	rno04022	0.00993	3	171	21	7905	Gnai2|1.35025573434;Creb1|1.22410397632;Adcy1|0.817836302211
Regulation of lipolysis in adipocytes	rno04923	0.0105	2	59	21	7905	Gnai2|1.35025573434;Adcy1|0.817836302211
Renin secretion	rno04924	0.0126	2	65	21	7905	Gnai2|1.35025573434;Creb1|1.22410397632
Longevity regulating pathway - multiple species	rno04213	0.0126	2	65	21	7905	Mtor|1.27027067887;Adcy1|0.817836302211
cAMP signaling pathway	rno04024	0.0144	3	196	21	7905	Gnai2|1.35025573434;Creb1|1.22410397632;Adcy1|0.817836302211
Gastric acid secretion	rno04971	0.0162	2	74	21	7905	Gnai2|1.35025573434;Adcy1|0.817836302211
Pathways in cancer	rno05200	0.0195	4	400	21	7905	Gnai2|1.35025573434;Mtor|1.27027067887;Traf3|1.35918456509;Adcy1|0.817836302211
Aldosterone synthesis and secretion	rno04925	0.0206	2	84	21	7905	Creb1|1.22410397632;Adcy1|0.817836302211
Prostate cancer	rno05215	0.0229	2	89	21	7905	Mtor|1.27027067887;Creb1|1.22410397632
Progesterone-mediated oocyte maturation	rno04914	0.0234	2	90	21	7905	Gnai2|1.35025573434;Adcy1|0.817836302211
Morphine addiction	rno05032	0.0244	2	92	21	7905	Gnai2|1.35025573434;Adcy1|0.817836302211
NF-kappa B signaling pathway	rno04064	0.0259	2	95	21	7905	Irak1|1.2228593918;Traf3|1.35918456509
Toll-like receptor signaling pathway	rno04620	0.0269	2	97	21	7905	Irak1|1.2228593918;Traf3|1.35918456509
Retrograde endocannabinoid signaling	rno04723	0.0301	2	103	21	7905	Gnai2|1.35025573434;Adcy1|0.817836302211
TNF signaling pathway	rno04668	0.0339	2	110	21	7905	Traf3|1.35918456509;Creb1|1.22410397632
Insulin resistance	rno04931	0.0345	2	111	21	7905	Mtor|1.27027067887;Creb1|1.22410397632
Glutamatergic synapse	rno04724	0.0368	2	115	21	7905	Gnai2|1.35025573434;Adcy1|0.817836302211
Leukocyte transendothelial migration	rno04670	0.0398	2	120	21	7905	Gnai2|1.35025573434;Cldn11|1.2216372981
Toxoplasmosis	rno05145	0.0416	2	123	21	7905	Gnai2|1.35025573434;Irak1|1.2228593918
Platelet activation	rno04611	0.0441	2	127	21	7905	Gnai2|1.35025573434;Adcy1|0.817836302211
Hepatitis C	rno05160	0.0453	2	129	21	7905	Cldn11|1.2216372981;Traf3|1.35918456509
AMPK signaling pathway	rno04152	0.0453	2	129	21	7905	Mtor|1.27027067887;Creb1|1.22410397632
Dopaminergic synapse	rno04728	0.046	2	130	21	7905	Gnai2|1.35025573434;Creb1|1.22410397632
Tight junction	rno04530	0.0545	2	143	21	7905	Gnai2|1.35025573434;Cldn11|1.2216372981
Phospholipase D signaling pathway	rno04072	0.058	2	148	21	7905	Mtor|1.27027067887;Adcy1|0.817836302211
Mismatch repair	rno03430	0.0594	1	23	21	7905	Rpa1|0.795605665993
Jak-STAT signaling pathway	rno04630	0.0601	2	151	21	7905	Mtor|1.27027067887;Gfap|1.21211997503
Oxytocin signaling pathway	rno04921	0.0665	2	160	21	7905	Gnai2|1.35025573434;Adcy1|0.817836302211
Glycosylphosphatidylinositol(GPI)-anchor biosynthesis	rno00563	0.0694	1	27	21	7905	Pgap1|0.831628329298
Homologous recombination	rno03440	0.0719	1	28	21	7905	Rpa1|0.795605665993
Circadian rhythm	rno04710	0.0768	1	30	21	7905	Creb1|1.22410397632
Chemokine signaling pathway	rno04062	0.0801	2	178	21	7905	Gnai2|1.35025573434;Adcy1|0.817836302211
Alcoholism	rno05034	0.0816	2	180	21	7905	Gnai2|1.35025573434;Creb1|1.22410397632
Tuberculosis	rno05152	0.0848	2	184	21	7905	Irak1|1.2228593918;Creb1|1.22410397632
DNA replication	rno03030	0.0915	1	36	21	7905	Rpa1|0.795605665993
Glycine, serine and threonine metabolism	rno00260	0.101	1	40	21	7905	Chdh|0.78662464986
African trypanosomiasis	rno05143	0.101	1	40	21	7905	ENSRNOG00000031230|1.86262772618
Vasopressin-regulated water reabsorption	rno04962	0.108	1	43	21	7905	Creb1|1.22410397632
Rap1 signaling pathway	rno04015	0.111	2	216	21	7905	Gnai2|1.35025573434;Adcy1|0.817836302211
ABC transporters	rno02010	0.118	1	47	21	7905	Abcb6|0.827105890276
Epstein-Barr virus infection	rno05169	0.124	2	231	21	7905	Irak1|1.2228593918;Traf3|1.35918456509
Type II diabetes mellitus	rno04930	0.13	1	52	21	7905	Mtor|1.27027067887
Fanconi anemia pathway	rno03460	0.13	1	52	21	7905	Rpa1|0.795605665993
Viral carcinogenesis	rno05203	0.131	2	239	21	7905	Traf3|1.35918456509;Creb1|1.22410397632
Acute myeloid leukemia	rno05221	0.141	1	57	21	7905	Mtor|1.27027067887
Staphylococcus aureus infection	rno05150	0.141	1	57	21	7905	C4|1.21555844374
Ovarian steroidogenesis	rno04913	0.141	1	57	21	7905	Adcy1|0.817836302211
Malaria	rno05144	0.146	1	59	21	7905	ENSRNOG00000031230|1.86262772618
Glutathione metabolism	rno00480	0.146	1	59	21	7905	Gsr|1.22553650097
Long-term depression	rno04730	0.153	1	62	21	7905	Gnai2|1.35025573434
RIG-I-like receptor signaling pathway	rno04622	0.157	1	64	21	7905	Traf3|1.35918456509
mTOR signaling pathway	rno04150	0.157	1	64	21	7905	Mtor|1.27027067887
Glioma	rno05214	0.159	1	65	21	7905	Mtor|1.27027067887
Long-term potentiation	rno04720	0.159	1	65	21	7905	Adcy1|0.817836302211
Central carbon metabolism in cancer	rno05230	0.159	1	65	21	7905	Mtor|1.27027067887
Amphetamine addiction	rno05031	0.159	1	65	21	7905	Creb1|1.22410397632
Bile secretion	rno04976	0.175	1	72	21	7905	Adcy1|0.817836302211
Adipocytokine signaling pathway	rno04920	0.182	1	75	21	7905	Mtor|1.27027067887
Leishmaniasis	rno05140	0.182	1	75	21	7905	Irak1|1.2228593918
HTLV-I infection	rno05166	0.184	2	295	21	7905	Creb1|1.22410397632;Adcy1|0.817836302211
Salivary secretion	rno04970	0.184	1	76	21	7905	Adcy1|0.817836302211
Complement and coagulation cascades	rno04610	0.199	1	83	21	7905	C4|1.21555844374
Salmonella infection	rno05132	0.199	1	83	21	7905	Klc4|1.23999738208
Small cell lung cancer	rno05222	0.21	1	88	21	7905	Traf3|1.35918456509
Dilated cardiomyopathy	rno05414	0.216	1	91	21	7905	Adcy1|0.817836302211
ErbB signaling pathway	rno04012	0.216	1	91	21	7905	Mtor|1.27027067887
GnRH signaling pathway	rno04912	0.218	1	92	21	7905	Adcy1|0.817836302211
PI3K-Akt signaling pathway	rno04151	0.224	2	336	21	7905	Mtor|1.27027067887;Creb1|1.22410397632
Pancreatic secretion	rno04972	0.224	1	95	21	7905	Adcy1|0.817836302211
Antigen processing and presentation	rno04612	0.235	1	100	21	7905	Creb1|1.22410397632
Choline metabolism in cancer	rno05231	0.237	1	101	21	7905	Mtor|1.27027067887
Glucagon signaling pathway	rno04922	0.239	1	102	21	7905	Creb1|1.22410397632
Amoebiasis	rno05146	0.247	1	106	21	7905	Adcy1|0.817836302211
HIF-1 signaling pathway	rno04066	0.253	1	109	21	7905	Mtor|1.27027067887
Oocyte meiosis	rno04114	0.261	1	113	21	7905	Adcy1|0.817836302211
Inflammatory mediator regulation of TRP channels	rno04750	0.265	1	115	21	7905	Adcy1|0.817836302211
Thyroid hormone signaling pathway	rno04919	0.273	1	119	21	7905	Mtor|1.27027067887
Vascular smooth muscle contraction	rno04270	0.281	1	123	21	7905	Adcy1|0.817836302211
Sphingolipid signaling pathway	rno04071	0.283	1	124	21	7905	Gnai2|1.35025573434
Serotonergic synapse	rno04726	0.285	1	125	21	7905	Gnai2|1.35025573434
Neurotrophin signaling pathway	rno04722	0.287	1	126	21	7905	Irak1|1.2228593918
Osteoclast differentiation	rno04380	0.302	1	134	21	7905	Creb1|1.22410397632
Systemic lupus erythematosus	rno05322	0.306	1	136	21	7905	C4|1.21555844374
Measles	rno05162	0.309	1	138	21	7905	Irak1|1.2228593918
Hepatitis B	rno05161	0.311	1	139	21	7905	Creb1|1.22410397632
Insulin signaling pathway	rno04910	0.313	1	140	21	7905	Mtor|1.27027067887
MicroRNAs in cancer	rno05206	0.319	1	143	21	7905	Mtor|1.27027067887
Parkinson's disease	rno05012	0.341	1	155	21	7905	Gnai2|1.35025573434
Protein processing in endoplasmic reticulum	rno04141	0.358	1	165	21	7905	Rad23a|1.32443181818
Cell adhesion molecules (CAMs)	rno04514	0.375	1	175	21	7905	Cldn11|1.2216372981
Axon guidance	rno04360	0.382	1	179	21	7905	Gnai2|1.35025573434
Purine metabolism	rno00230	0.387	1	182	21	7905	Adcy1|0.817836302211
Calcium signaling pathway	rno04020	0.396	1	187	21	7905	Adcy1|0.817836302211
Phagosome	rno04145	0.417	1	200	21	7905	Tubb6|0.800043898156
Proteoglycans in cancer	rno05205	0.424	1	205	21	7905	Mtor|1.27027067887
Huntington's disease	rno05016	0.426	1	206	21	7905	Creb1|1.22410397632
Herpes simplex infection	rno05168	0.448	1	220	21	7905	Traf3|1.35918456509
Endocytosis	rno04144	0.544	1	290	21	7905	Acap2|1.2729584799
Metabolic pathways	rno01100	0.884	2	1304	21	7905	Pgap1|0.831628329298;Chdh|0.78662464986

## Sheet: BP_Anx-Sus
GO_Name	GO_ID	Pvalue	Count	Pop_Hit	List_Total	Background_Genes	Genes
histone H3-K27 trimethylation	GO:0098532	6.5e-07	3	8	65	28189	Hist1h1e|0.802888724;Hist1h1c|0.757450161;LOC684828|0.749945007
nucleosome positioning	GO:0016584	1.39e-06	3	10	65	28189	Hist1h1e|0.802888724;Hist1h1c|0.757450161;LOC684828|0.749945007
negative regulation of biological process	GO:0048519	3.66e-06	30	5833	65	28189	Map1a|1.257156045;Usp19|1.243483789;Tardbp|1.286987522;Smpdl3b|1.228007789;Itm2b|1.227714392;Dnajb6|1.239649955;Ptbp2|0.833333333;Rbfox2|0.826491628;Ncl|0.82376071;Palm3|0.819733;Akap10|0.817815468;Ppp1r1b|0.816567986;Mapt|0.811935213;Htra1|0.808099231;Snta1|0.80764159;Fxr2|0.805332609;Hist1h1e|0.802888724;Gjc2|0.8009593;Anp32b|0.799958778;Exosc9|0.792572772;Cnot1|0.790612157;Hsbp1|0.776965516;Pr…
histone H3-K4 trimethylation	GO:0080182	7.78e-06	3	17	65	28189	Hist1h1e|0.802888724;Hist1h1c|0.757450161;LOC684828|0.749945007
histone H3-K4 methylation	GO:0051568	1.07e-05	4	59	65	28189	Hist1h1e|0.802888724;Hist1h1c|0.757450161;LOC684828|0.749945007;Kdm1a|0.736878638
negative regulation of macromolecule metabolic process	GO:0010605	1.2e-05	19	2810	65	28189	Tardbp|1.286987522;Itm2b|1.227714392;Dnajb6|1.239649955;Ptbp2|0.833333333;Rbfox2|0.826491628;Ppp1r1b|0.816567986;Snta1|0.80764159;Fxr2|0.805332609;Hist1h1e|0.802888724;Exosc9|0.792572772;Cnot1|0.790612157;Hsbp1|0.776965516;Prkn|0.773856513;Hist1h1c|0.757450161;LOC684828|0.749945007;Zfp207|0.743621353;Kdm1a|0.736878638;Ppp1r1a|0.731780812;Mad1l1|0.659762342
negative regulation of metabolic process	GO:0009892	1.45e-05	20	3120	65	28189	Tardbp|1.286987522;Itm2b|1.227714392;Dnajb6|1.239649955;Ptbp2|0.833333333;Rbfox2|0.826491628;Ppp1r1b|0.816567986;Snta1|0.80764159;Fxr2|0.805332609;Hist1h1e|0.802888724;Exosc9|0.792572772;Cnot1|0.790612157;Hsbp1|0.776965516;Prkn|0.773856513;Calu|0.766057923;Hist1h1c|0.757450161;LOC684828|0.749945007;Zfp207|0.743621353;Kdm1a|0.736878638;Ppp1r1a|0.731780812;Mad1l1|0.659762342
histone H3-K27 methylation	GO:0070734	1.51e-05	3	21	65	28189	Hist1h1e|0.802888724;Hist1h1c|0.757450161;LOC684828|0.749945007
negative regulation of protein metabolic process	GO:0051248	4.23e-05	12	1319	65	28189	Tardbp|1.286987522;Itm2b|1.227714392;Dnajb6|1.239649955;Ppp1r1b|0.816567986;Snta1|0.80764159;Fxr2|0.805332609;Cnot1|0.790612157;Prkn|0.773856513;Zfp207|0.743621353;Kdm1a|0.736878638;Ppp1r1a|0.731780812;Mad1l1|0.659762342
negative regulation of cellular metabolic process	GO:0031324	4.23e-05	18	2797	65	28189	Tardbp|1.286987522;Itm2b|1.227714392;Dnajb6|1.239649955;Ptbp2|0.833333333;Rbfox2|0.826491628;Ppp1r1b|0.816567986;Snta1|0.80764159;Fxr2|0.805332609;Hist1h1e|0.802888724;Cnot1|0.790612157;Hsbp1|0.776965516;Prkn|0.773856513;Hist1h1c|0.757450161;LOC684828|0.749945007;Zfp207|0.743621353;Kdm1a|0.736878638;Ppp1r1a|0.731780812;Mad1l1|0.659762342
negative regulation of cellular process	GO:0048523	6.67e-05	26	5342	65	28189	Map1a|1.257156045;Tardbp|1.286987522;Smpdl3b|1.228007789;Itm2b|1.227714392;Dnajb6|1.239649955;Ptbp2|0.833333333;Rbfox2|0.826491628;Ncl|0.82376071;Palm3|0.819733;Akap10|0.817815468;Ppp1r1b|0.816567986;Htra1|0.808099231;Snta1|0.80764159;Fxr2|0.805332609;Hist1h1e|0.802888724;Gjc2|0.8009593;Anp32b|0.799958778;Cnot1|0.790612157;Hsbp1|0.776965516;Prkn|0.773856513;Hist1h1c|0.757450161;LOC684828|0.749945…
peptidyl-lysine trimethylation	GO:0018023	8.6e-05	3	37	65	28189	Hist1h1e|0.802888724;Hist1h1c|0.757450161;LOC684828|0.749945007
negative regulation of cellular protein metabolic process	GO:0032269	0.000123	11	1250	65	28189	Tardbp|1.286987522;Dnajb6|1.239649955;Ppp1r1b|0.816567986;Snta1|0.80764159;Fxr2|0.805332609;Cnot1|0.790612157;Prkn|0.773856513;Zfp207|0.743621353;Kdm1a|0.736878638;Ppp1r1a|0.731780812;Mad1l1|0.659762342
negative regulation of protein modification process	GO:0031400	0.000169	8	682	65	28189	Tardbp|1.286987522;Ppp1r1b|0.816567986;Snta1|0.80764159;Prkn|0.773856513;Zfp207|0.743621353;Kdm1a|0.736878638;Ppp1r1a|0.731780812;Mad1l1|0.659762342
histone lysine methylation	GO:0034968	0.00019	4	123	65	28189	Hist1h1e|0.802888724;Hist1h1c|0.757450161;LOC684828|0.749945007;Kdm1a|0.736878638
nucleosome assembly	GO:0006334	0.000202	4	125	65	28189	Hist1h1e|0.802888724;Anp32b|0.799958778;Hist1h1c|0.757450161;LOC684828|0.749945007
chorion development	GO:0060717	0.000233	2	10	65	28189	Dnajb6|1.239649955;Htra1|0.808099231
intracellular estrogen receptor signaling pathway	GO:0030520	0.000252	3	53	65	28189	Rbfox2|0.826491628;Uba5|0.795527671;Cnot1|0.790612157
peptidyl-lysine methylation	GO:0018022	0.000257	4	133	65	28189	Hist1h1e|0.802888724;Hist1h1c|0.757450161;LOC684828|0.749945007;Kdm1a|0.736878638
chromatin assembly	GO:0031497	0.000329	4	142	65	28189	Hist1h1e|0.802888724;Anp32b|0.799958778;Hist1h1c|0.757450161;LOC684828|0.749945007
extraembryonic membrane development	GO:1903867	0.00034	2	12	65	28189	Dnajb6|1.239649955;Htra1|0.808099231
RNA splicing	GO:0008380	0.000356	6	408	65	28189	Tardbp|1.286987522;Ptbp2|0.833333333;Rbfox2|0.826491628;Zfp638|0.815981759;Lsm8|0.789163373;Kdm1a|0.736878638
regulation of ubiquitin-protein transferase activity	GO:0051438	0.000402	3	62	65	28189	Zyg11b|1.297004831;Zfp207|0.743621353;Mad1l1|0.659762342
histone methylation	GO:0016571	0.000459	4	155	65	28189	Hist1h1e|0.802888724;Hist1h1c|0.757450161;LOC684828|0.749945007;Kdm1a|0.736878638
nucleosome organization	GO:0034728	0.000505	4	159	65	28189	Hist1h1e|0.802888724;Anp32b|0.799958778;Hist1h1c|0.757450161;LOC684828|0.749945007
negative regulation of biosynthetic process	GO:0009890	0.000553	12	1738	65	28189	Tardbp|1.286987522;Itm2b|1.227714392;Dnajb6|1.239649955;Rbfox2|0.826491628;Fxr2|0.805332609;Hist1h1e|0.802888724;Cnot1|0.790612157;Hsbp1|0.776965516;Prkn|0.773856513;Hist1h1c|0.757450161;LOC684828|0.749945007;Kdm1a|0.736878638
chromatin assembly or disassembly	GO:0006333	0.000567	4	164	65	28189	Hist1h1e|0.802888724;Anp32b|0.799958778;Hist1h1c|0.757450161;LOC684828|0.749945007
regulation of ligase activity	GO:0051340	0.000623	3	72	65	28189	Zyg11b|1.297004831;Zfp207|0.743621353;Mad1l1|0.659762342
RNA processing	GO:0006396	0.000633	9	1045	65	28189	Tardbp|1.286987522;Ptbp2|0.833333333;Rbfox2|0.826491628;Ncl|0.82376071;Zfp638|0.815981759;Exosc9|0.792572772;Cnot1|0.790612157;Lsm8|0.789163373;Kdm1a|0.736878638
DNA packaging	GO:0006323	0.000982	4	190	65	28189	Hist1h1e|0.802888724;Anp32b|0.799958778;Hist1h1c|0.757450161;LOC684828|0.749945007
negative regulation of macromolecule biosynthetic process	GO:0010558	0.00108	11	1614	65	28189	Tardbp|1.286987522;Itm2b|1.227714392;Dnajb6|1.239649955;Rbfox2|0.826491628;Fxr2|0.805332609;Hist1h1e|0.802888724;Cnot1|0.790612157;Hsbp1|0.776965516;Hist1h1c|0.757450161;LOC684828|0.749945007;Kdm1a|0.736878638
negative regulation of transferase activity	GO:0051348	0.0011	5	338	65	28189	Ppp1r1b|0.816567986;Prkn|0.773856513;Zfp207|0.743621353;Ppp1r1a|0.731780812;Mad1l1|0.659762342
protein alkylation	GO:0008213	0.00119	4	200	65	28189	Hist1h1e|0.802888724;Hist1h1c|0.757450161;LOC684828|0.749945007;Kdm1a|0.736878638
protein methylation	GO:0006479	0.00119	4	200	65	28189	Hist1h1e|0.802888724;Hist1h1c|0.757450161;LOC684828|0.749945007;Kdm1a|0.736878638
inclusion body assembly	GO:0070841	0.00128	2	23	65	28189	Dnajb6|1.239649955;Prkn|0.773856513
negative regulation of RNA metabolic process	GO:0051253	0.00134	10	1405	65	28189	Tardbp|1.286987522;Dnajb6|1.239649955;Ptbp2|0.833333333;Rbfox2|0.826491628;Hist1h1e|0.802888724;Cnot1|0.790612157;Hsbp1|0.776965516;Hist1h1c|0.757450161;LOC684828|0.749945007;Kdm1a|0.736878638
negative regulation of chromosome organization	GO:2001251	0.00143	3	96	65	28189	Zfp207|0.743621353;Kdm1a|0.736878638;Mad1l1|0.659762342
modification-dependent macromolecule catabolic process	GO:0043632	0.0016	7	744	65	28189	Rad23a|1.234334416;Usp19|1.243483789;Exosc9|0.792572772;Ranbp3|0.790991117;Prkn|0.773856513;Zfp207|0.743621353;Mad1l1|0.659762342
negative regulation of cellular biosynthetic process	GO:0031327	0.0016	11	1696	65	28189	Tardbp|1.286987522;Itm2b|1.227714392;Dnajb6|1.239649955;Rbfox2|0.826491628;Fxr2|0.805332609;Hist1h1e|0.802888724;Cnot1|0.790612157;Hsbp1|0.776965516;Hist1h1c|0.757450161;LOC684828|0.749945007;Kdm1a|0.736878638
negative regulation of ubiquitin-protein ligase activity involved in mitotic cell cycle	GO:0051436	0.00164	2	26	65	28189	Zfp207|0.743621353;Mad1l1|0.659762342
protein-DNA complex assembly	GO:0065004	0.00166	4	219	65	28189	Hist1h1e|0.802888724;Anp32b|0.799958778;Hist1h1c|0.757450161;LOC684828|0.749945007
negative regulation of organelle organization	GO:0010639	0.0017	5	373	65	28189	Map1a|1.257156045;Prkn|0.773856513;Zfp207|0.743621353;Kdm1a|0.736878638;Mad1l1|0.659762342
regulation of protein ubiquitination	GO:0031396	0.00171	4	221	65	28189	Zyg11b|1.297004831;Zfp207|0.743621353;Kdm1a|0.736878638;Mad1l1|0.659762342
regulation of ubiquitin-protein ligase activity involved in mitotic cell cycle	GO:0051439	0.00177	2	27	65	28189	Zfp207|0.743621353;Mad1l1|0.659762342
mitotic cell cycle phase transition	GO:0044772	0.0018	5	378	65	28189	Gjc2|0.8009593;Anp32b|0.799958778;Ranbp3|0.790991117;Zfp207|0.743621353;Mad1l1|0.659762342
regulation of protein metabolic process	GO:0051246	0.00205	16	3199	65	28189	Usp19|1.243483789;Tardbp|1.286987522;Zyg11b|1.297004831;Itm2b|1.227714392;Dnajb6|1.239649955;Ppp1r1b|0.816567986;Snta1|0.80764159;Fxr2|0.805332609;Gjc2|0.8009593;Anp32b|0.799958778;Cnot1|0.790612157;Prkn|0.773856513;Zfp207|0.743621353;Kdm1a|0.736878638;Ppp1r1a|0.731780812;Mad1l1|0.659762342
regulation of neural precursor cell proliferation	GO:2000177	0.00206	3	109	65	28189	Ptbp2|0.833333333;Gjc2|0.8009593;Kdm1a|0.736878638
negative regulation of nitrogen compound metabolic process	GO:0051172	0.00212	11	1757	65	28189	Tardbp|1.286987522;Dnajb6|1.239649955;Ptbp2|0.833333333;Rbfox2|0.826491628;Fxr2|0.805332609;Hist1h1e|0.802888724;Cnot1|0.790612157;Hsbp1|0.776965516;Hist1h1c|0.757450161;LOC684828|0.749945007;Kdm1a|0.736878638
response to fungicide	GO:0060992	0.00218	2	30	65	28189	Urod|1.209703851;Kdm1a|0.736878638
regulation of vasoconstriction by circulating norepinephrine	GO:0003117	0.00231	1	1	65	28189	Snta1|0.80764159
regulation of early endosome to recycling endosome transport	GO:1902954	0.00231	1	1	65	28189	Dnajc13|0.811363636
regulation of vasoconstriction by norepinephrine	GO:0003116	0.00231	1	1	65	28189	Snta1|0.80764159
nuclear inner membrane organization	GO:0071765	0.00231	1	1	65	28189	Tardbp|1.286987522
negative regulation of gene expression	GO:0010629	0.00248	11	1793	65	28189	Tardbp|1.286987522;Dnajb6|1.239649955;Ptbp2|0.833333333;Rbfox2|0.826491628;Fxr2|0.805332609;Hist1h1e|0.802888724;Exosc9|0.792572772;Cnot1|0.790612157;Hist1h1c|0.757450161;LOC684828|0.749945007;Kdm1a|0.736878638
cellular component organization or biogenesis	GO:0071840	0.00249	29	7796	65	28189	Map1a|1.257156045;Tardbp|1.286987522;Rhof|1.222564381;Dnajb6|1.239649955;Ptbp2|0.833333333;Rbfox2|0.826491628;Aamp|0.825559824;Ncl|0.82376071;Ppp1r1b|0.816567986;Mapt|0.811935213;Dnajc13|0.811363636;Htra1|0.808099231;Snta1|0.80764159;Hist1h1e|0.802888724;Anp32b|0.799958778;Exosc9|0.792572772;Ranbp3|0.790991117;Cnot1|0.790612157;Lrrc8c|0.787701233;Uqcrh|0.784546496;Prkn|0.773856513;Dctn6|0.7729216…
regulation of proteasomal protein catabolic process	GO:0061136	0.00264	4	249	65	28189	Usp19|1.243483789;Prkn|0.773856513;Zfp207|0.743621353;Mad1l1|0.659762342
response to endoplasmic reticulum stress	GO:0034976	0.00264	4	249	65	28189	Usp19|1.243483789;Tardbp|1.286987522;Uba5|0.795527671;Prkn|0.773856513
protein-DNA complex subunit organization	GO:0071824	0.00283	4	254	65	28189	Hist1h1e|0.802888724;Anp32b|0.799958778;Hist1h1c|0.757450161;LOC684828|0.749945007
cell cycle phase transition	GO:0044770	0.0029	5	422	65	28189	Gjc2|0.8009593;Anp32b|0.799958778;Ranbp3|0.790991117;Zfp207|0.743621353;Mad1l1|0.659762342
regulation of protein modification by small protein conjugation or removal	GO:1903320	0.00291	4	256	65	28189	Zyg11b|1.297004831;Zfp207|0.743621353;Kdm1a|0.736878638;Mad1l1|0.659762342
negative regulation of ubiquitin-protein transferase activity	GO:0051444	0.00297	2	35	65	28189	Zfp207|0.743621353;Mad1l1|0.659762342
spindle assembly checkpoint	GO:0071173	0.00314	2	36	65	28189	Zfp207|0.743621353;Mad1l1|0.659762342
mitotic spindle assembly checkpoint	GO:0007094	0.00314	2	36	65	28189	Zfp207|0.743621353;Mad1l1|0.659762342
negative regulation of ligase activity	GO:0051352	0.00314	2	36	65	28189	Zfp207|0.743621353;Mad1l1|0.659762342
negative regulation of nucleobase-containing compound metabolic process	GO:0045934	0.00323	10	1584	65	28189	Tardbp|1.286987522;Dnajb6|1.239649955;Ptbp2|0.833333333;Rbfox2|0.826491628;Hist1h1e|0.802888724;Cnot1|0.790612157;Hsbp1|0.776965516;Hist1h1c|0.757450161;LOC684828|0.749945007;Kdm1a|0.736878638
mRNA metabolic process	GO:0016071	0.00326	6	629	65	28189	Ptbp2|0.833333333;Rbfox2|0.826491628;Exosc9|0.792572772;Cnot1|0.790612157;Lsm8|0.789163373;Kdm1a|0.736878638
regulation of intracellular estrogen receptor signaling pathway	GO:0033146	0.00331	2	37	65	28189	Uba5|0.795527671;Cnot1|0.790612157
regulation of mitotic cell cycle phase transition	GO:1901990	0.00339	4	267	65	28189	Gjc2|0.8009593;Anp32b|0.799958778;Zfp207|0.743621353;Mad1l1|0.659762342
intracellular steroid hormone receptor signaling pathway	GO:0030518	0.0034	3	130	65	28189	Rbfox2|0.826491628;Uba5|0.795527671;Cnot1|0.790612157
mitotic spindle checkpoint	GO:0071174	0.00349	2	38	65	28189	Zfp207|0.743621353;Mad1l1|0.659762342
regulation of cell cycle process	GO:0010564	0.00361	6	642	65	28189	Usp19|1.243483789;Gjc2|0.8009593;Anp32b|0.799958778;Ranbp3|0.790991117;Zfp207|0.743621353;Mad1l1|0.659762342
RNA phosphodiester bond hydrolysis, exonucleolytic	GO:0090503	0.00367	2	39	65	28189	Exosc9|0.792572772;Cnot1|0.790612157
negative regulation of mitotic metaphase/anaphase transition	GO:0045841	0.00367	2	39	65	28189	Zfp207|0.743621353;Mad1l1|0.659762342
negative regulation of RNA biosynthetic process	GO:1902679	0.00373	9	1353	65	28189	Tardbp|1.286987522;Dnajb6|1.239649955;Rbfox2|0.826491628;Hist1h1e|0.802888724;Cnot1|0.790612157;Hsbp1|0.776965516;Hist1h1c|0.757450161;LOC684828|0.749945007;Kdm1a|0.736878638
negative regulation of metaphase/anaphase transition of cell cycle	GO:1902100	0.00386	2	40	65	28189	Zfp207|0.743621353;Mad1l1|0.659762342
negative regulation of mitotic sister chromatid separation	GO:2000816	0.00386	2	40	65	28189	Zfp207|0.743621353;Mad1l1|0.659762342
regulation of proteolysis involved in cellular protein catabolic process	GO:1903050	0.00386	4	277	65	28189	Usp19|1.243483789;Prkn|0.773856513;Zfp207|0.743621353;Mad1l1|0.659762342
protein modification by small protein conjugation or removal	GO:0070647	0.00402	8	1116	65	28189	Usp19|1.243483789;Zyg11b|1.297004831;Wdr20|0.799893596;Uba5|0.795527671;Prkn|0.773856513;Zfp207|0.743621353;Kdm1a|0.736878638;Mad1l1|0.659762342
attachment of spindle microtubules to kinetochore	GO:0008608	0.00405	2	41	65	28189	Zfp207|0.743621353;Mad1l1|0.659762342
DNA conformation change	GO:0071103	0.00406	4	281	65	28189	Hist1h1e|0.802888724;Anp32b|0.799958778;Hist1h1c|0.757450161;LOC684828|0.749945007
cellular macromolecule catabolic process	GO:0044265	0.00413	8	1121	65	28189	Rad23a|1.234334416;Usp19|1.243483789;Exosc9|0.792572772;Ranbp3|0.790991117;Cnot1|0.790612157;Prkn|0.773856513;Zfp207|0.743621353;Mad1l1|0.659762342
regulation of erythrocyte differentiation	GO:0045646	0.00425	2	42	65	28189	Rbfox2|0.826491628;Kdm1a|0.736878638
RNA splicing, via transesterification reactions with bulged adenosine as nucleophile	GO:0000377	0.00438	4	287	65	28189	Ptbp2|0.833333333;Rbfox2|0.826491628;Lsm8|0.789163373;Kdm1a|0.736878638
mRNA splicing, via spliceosome	GO:0000398	0.00438	4	287	65	28189	Ptbp2|0.833333333;Rbfox2|0.826491628;Lsm8|0.789163373;Kdm1a|0.736878638
RNA splicing, via transesterification reactions	GO:0000375	0.00443	4	288	65	28189	Ptbp2|0.833333333;Rbfox2|0.826491628;Lsm8|0.789163373;Kdm1a|0.736878638
negative regulation of mitotic sister chromatid segregation	GO:0033048	0.00445	2	43	65	28189	Zfp207|0.743621353;Mad1l1|0.659762342
spindle checkpoint	GO:0031577	0.00445	2	43	65	28189	Zfp207|0.743621353;Mad1l1|0.659762342
syncytiotrophoblast cell differentiation involved in labyrinthine layer development	GO:0060715	0.00461	1	2	65	28189	Dnajb6|1.239649955
early endosome to recycling endosome transport	GO:0061502	0.00461	1	2	65	28189	Dnajc13|0.811363636
regulation of definitive erythrocyte differentiation	GO:0010724	0.00461	1	2	65	28189	Rbfox2|0.826491628
nuclear fragmentation involved in apoptotic nuclear change	GO:0030264	0.00461	1	2	65	28189	Tardbp|1.286987522
U1 snRNA 3'-end processing	GO:0034473	0.00461	1	2	65	28189	Exosc9|0.792572772
definitive erythrocyte differentiation	GO:0060318	0.00461	1	2	65	28189	Rbfox2|0.826491628
U5 snRNA 3'-end processing	GO:0034476	0.00461	1	2	65	28189	Exosc9|0.792572772
selenocysteine biosynthetic process	GO:0016260	0.00461	1	2	65	28189	Sephs1|1.296051953
anaphase-promoting complex-dependent catabolic process	GO:0031145	0.00465	2	44	65	28189	Zfp207|0.743621353;Mad1l1|0.659762342
negative regulation of sister chromatid segregation	GO:0033046	0.00465	2	44	65	28189	Zfp207|0.743621353;Mad1l1|0.659762342
negative regulation of mitotic cell cycle phase transition	GO:1901991	0.00479	3	147	65	28189	Gjc2|0.8009593;Zfp207|0.743621353;Mad1l1|0.659762342
negative regulation of chromosome segregation	GO:0051985	0.00486	2	45	65	28189	Zfp207|0.743621353;Mad1l1|0.659762342
regulation of cellular protein catabolic process	GO:1903362	0.0053	4	303	65	28189	Usp19|1.243483789;Prkn|0.773856513;Zfp207|0.743621353;Mad1l1|0.659762342
mRNA processing	GO:0006397	0.00532	5	487	65	28189	Ptbp2|0.833333333;Rbfox2|0.826491628;Cnot1|0.790612157;Lsm8|0.789163373;Kdm1a|0.736878638
regulation of cell cycle phase transition	GO:1901987	0.00561	4	308	65	28189	Gjc2|0.8009593;Anp32b|0.799958778;Zfp207|0.743621353;Mad1l1|0.659762342
proteasome-mediated ubiquitin-dependent protein catabolic process	GO:0043161	0.00579	5	497	65	28189	Rad23a|1.234334416;Usp19|1.243483789;Prkn|0.773856513;Zfp207|0.743621353;Mad1l1|0.659762342
neuron maturation	GO:0042551	0.00597	2	50	65	28189	Prkn|0.773856513;Kdm1a|0.736878638
regulation of proteasomal ubiquitin-dependent protein catabolic process	GO:0032434	0.00616	3	161	65	28189	Prkn|0.773856513;Zfp207|0.743621353;Mad1l1|0.659762342
negative regulation of catalytic activity	GO:0043086	0.00622	7	952	65	28189	Dnajb6|1.239649955;Ppp1r1b|0.816567986;Prkn|0.773856513;Calu|0.766057923;Zfp207|0.743621353;Ppp1r1a|0.731780812;Mad1l1|0.659762342
cellular component organization	GO:0016043	0.00641	27	7506	65	28189	Map1a|1.257156045;Tardbp|1.286987522;Rhof|1.222564381;Dnajb6|1.239649955;Ptbp2|0.833333333;Rbfox2|0.826491628;Ppp1r1b|0.816567986;Mapt|0.811935213;Dnajc13|0.811363636;Htra1|0.808099231;Snta1|0.80764159;Hist1h1e|0.802888724;Anp32b|0.799958778;Exosc9|0.792572772;Ranbp3|0.790991117;Cnot1|0.790612157;Lrrc8c|0.787701233;Uqcrh|0.784546496;Prkn|0.773856513;Dctn6|0.772921627;Calu|0.766057923;Hist1h1c|0.7…
mitochondrion localization	GO:0051646	0.00645	2	52	65	28189	Mapt|0.811935213;Prkn|0.773856513
ubiquitin-dependent protein catabolic process	GO:0006511	0.0066	6	728	65	28189	Rad23a|1.234334416;Usp19|1.243483789;Ranbp3|0.790991117;Prkn|0.773856513;Zfp207|0.743621353;Mad1l1|0.659762342
nuclear-transcribed mRNA catabolic process, deadenylation-dependent decay	GO:0000288	0.00669	2	53	65	28189	Exosc9|0.792572772;Cnot1|0.790612157
regulation of metabolic process	GO:0019222	0.00685	29	8313	65	28189	Usp19|1.243483789;Tardbp|1.286987522;Zyg11b|1.297004831;Itm2b|1.227714392;Dnajb6|1.239649955;Ptbp2|0.833333333;Rbfox2|0.826491628;Ncl|0.82376071;Ppp1r1b|0.816567986;Dr1|0.813049086;Mapt|0.811935213;Htra1|0.808099231;Snta1|0.80764159;Fxr2|0.805332609;Hist1h1e|0.802888724;Gjc2|0.8009593;Anp32b|0.799958778;Exosc9|0.792572772;Cnot1|0.790612157;Hsbp1|0.776965516;Prkn|0.773856513;Calu|0.766057923;Hist1…
regulation of primitive erythrocyte differentiation	GO:0010725	0.0069	1	3	65	28189	Kdm1a|0.736878638
polyadenylation-dependent mRNA catabolic process	GO:0071047	0.0069	1	3	65	28189	Exosc9|0.792572772
uroporphyrinogen III metabolic process	GO:0046502	0.0069	1	3	65	28189	Urod|1.209703851
cellular response to hydrogen sulfide	GO:1904881	0.0069	1	3	65	28189	Prkn|0.773856513
nuclear polyadenylation-dependent mRNA catabolic process	GO:0071042	0.0069	1	3	65	28189	Exosc9|0.792572772
modification-dependent protein catabolic process	GO:0019941	0.00691	6	735	65	28189	Rad23a|1.234334416;Usp19|1.243483789;Ranbp3|0.790991117;Prkn|0.773856513;Zfp207|0.743621353;Mad1l1|0.659762342
negative regulation of mitotic nuclear division	GO:0045839	0.00694	2	54	65	28189	Zfp207|0.743621353;Mad1l1|0.659762342
macromolecule methylation	GO:0043414	0.00698	4	328	65	28189	Hist1h1e|0.802888724;Hist1h1c|0.757450161;LOC684828|0.749945007;Kdm1a|0.736878638
regulation of primary metabolic process	GO:0080090	0.00703	26	7175	65	28189	Usp19|1.243483789;Tardbp|1.286987522;Zyg11b|1.297004831;Itm2b|1.227714392;Dnajb6|1.239649955;Ptbp2|0.833333333;Rbfox2|0.826491628;Ncl|0.82376071;Ppp1r1b|0.816567986;Dr1|0.813049086;Htra1|0.808099231;Snta1|0.80764159;Fxr2|0.805332609;Hist1h1e|0.802888724;Gjc2|0.8009593;Anp32b|0.799958778;Exosc9|0.792572772;Cnot1|0.790612157;Hsbp1|0.776965516;Prkn|0.773856513;Hist1h1c|0.757450161;LOC684828|0.749945…
regulation of cellular protein metabolic process	GO:0032268	0.00714	14	2979	65	28189	Usp19|1.243483789;Tardbp|1.286987522;Zyg11b|1.297004831;Dnajb6|1.239649955;Ppp1r1b|0.816567986;Snta1|0.80764159;Fxr2|0.805332609;Gjc2|0.8009593;Cnot1|0.790612157;Prkn|0.773856513;Zfp207|0.743621353;Kdm1a|0.736878638;Ppp1r1a|0.731780812;Mad1l1|0.659762342
regulation of mitotic nuclear division	GO:0007088	0.00716	3	170	65	28189	Ranbp3|0.790991117;Zfp207|0.743621353;Mad1l1|0.659762342
negative regulation of proteasomal ubiquitin-dependent protein catabolic process	GO:0032435	0.00719	2	55	65	28189	Zfp207|0.743621353;Mad1l1|0.659762342
regulation of mitotic metaphase/anaphase transition	GO:0030071	0.00719	2	55	65	28189	Zfp207|0.743621353;Mad1l1|0.659762342
intrinsic apoptotic signaling pathway in response to oxidative stress	GO:0008631	0.00719	2	55	65	28189	Mapt|0.811935213;Prkn|0.773856513
negative regulation of cell cycle phase transition	GO:1901988	0.00727	3	171	65	28189	Gjc2|0.8009593;Zfp207|0.743621353;Mad1l1|0.659762342
regulation of macromolecule metabolic process	GO:0060255	0.00732	26	7196	65	28189	Usp19|1.243483789;Tardbp|1.286987522;Zyg11b|1.297004831;Itm2b|1.227714392;Dnajb6|1.239649955;Ptbp2|0.833333333;Rbfox2|0.826491628;Ncl|0.82376071;Ppp1r1b|0.816567986;Dr1|0.813049086;Htra1|0.808099231;Snta1|0.80764159;Fxr2|0.805332609;Hist1h1e|0.802888724;Gjc2|0.8009593;Anp32b|0.799958778;Exosc9|0.792572772;Cnot1|0.790612157;Hsbp1|0.776965516;Prkn|0.773856513;Hist1h1c|0.757450161;LOC684828|0.749945…
mitotic cell cycle process	GO:1903047	0.00755	6	749	65	28189	Gjc2|0.8009593;Anp32b|0.799958778;Ranbp3|0.790991117;Dctn6|0.772921627;Zfp207|0.743621353;Mad1l1|0.659762342
metaphase/anaphase transition of mitotic cell cycle	GO:0007091	0.0077	2	57	65	28189	Zfp207|0.743621353;Mad1l1|0.659762342
regulation of metaphase/anaphase transition of cell cycle	GO:1902099	0.0077	2	57	65	28189	Zfp207|0.743621353;Mad1l1|0.659762342
establishment of localization in cell	GO:0051649	0.00787	14	3013	65	28189	Tardbp|1.286987522;Grm2|1.220156431;Exoc6b|1.224706668;Dopey2|0.830786808;Slc25a44|0.829895265;Ncl|0.82376071;Mapt|0.811935213;Dnajc13|0.811363636;Cplx2|0.802930033;Anp32b|0.799958778;Ranbp3|0.790991117;Scamp2|0.775890195;Prkn|0.773856513;Mad1l1|0.659762342
negative regulation of cellular component organization	GO:0051129	0.00818	6	762	65	28189	Map1a|1.257156045;Dnajb6|1.239649955;Prkn|0.773856513;Zfp207|0.743621353;Kdm1a|0.736878638;Mad1l1|0.659762342
metaphase/anaphase transition of cell cycle	GO:0044784	0.00823	2	59	65	28189	Zfp207|0.743621353;Mad1l1|0.659762342
proteasomal protein catabolic process	GO:0010498	0.00827	5	542	65	28189	Rad23a|1.234334416;Usp19|1.243483789;Prkn|0.773856513;Zfp207|0.743621353;Mad1l1|0.659762342
regulation of mitotic sister chromatid separation	GO:0010965	0.0085	2	60	65	28189	Zfp207|0.743621353;Mad1l1|0.659762342
regulation of cellular catabolic process	GO:0031329	0.00859	6	770	65	28189	Usp19|1.243483789;Mapt|0.811935213;Cnot1|0.790612157;Prkn|0.773856513;Zfp207|0.743621353;Mad1l1|0.659762342
adult behavior	GO:0030534	0.00862	3	182	65	28189	Ppp1r1b|0.816567986;Mapt|0.811935213;Prkn|0.773856513
negative regulation of cellular macromolecule biosynthetic process	GO:2000113	0.00863	9	1542	65	28189	Itm2b|1.227714392;Dnajb6|1.239649955;Rbfox2|0.826491628;Fxr2|0.805332609;Hist1h1e|0.802888724;Cnot1|0.790612157;Hist1h1c|0.757450161;LOC684828|0.749945007;Kdm1a|0.736878638
negative regulation of molecular function	GO:0044092	0.00867	8	1272	65	28189	Dnajb6|1.239649955;Ppp1r1b|0.816567986;Prkn|0.773856513;Calu|0.766057923;Zfp207|0.743621353;Kdm1a|0.736878638;Ppp1r1a|0.731780812;Mad1l1|0.659762342
spindle organization	GO:0007051	0.00875	3	183	65	28189	Ranbp3|0.790991117;Dctn6|0.772921627;Zfp207|0.743621353
histone modification	GO:0016570	0.00884	5	551	65	28189	Ppp1r1b|0.816567986;Hist1h1e|0.802888724;Hist1h1c|0.757450161;LOC684828|0.749945007;Kdm1a|0.736878638
mitotic sister chromatid separation	GO:0051306	0.00906	2	62	65	28189	Zfp207|0.743621353;Mad1l1|0.659762342
G1/S transition of mitotic cell cycle	GO:0000082	0.00915	3	186	65	28189	Gjc2|0.8009593;Anp32b|0.799958778;Ranbp3|0.790991117
fatty acid beta-oxidation using acyl-CoA oxidase	GO:0033540	0.00919	1	4	65	28189	Acox1|0.80497335
nuclear polyadenylation-dependent tRNA catabolic process	GO:0071038	0.00919	1	4	65	28189	Exosc9|0.792572772
negative regulation of female receptivity	GO:0007621	0.00919	1	4	65	28189	Ppp1r1b|0.816567986
positive regulation of mitochondrial fusion	GO:0010636	0.00919	1	4	65	28189	Prkn|0.773856513
response to curcumin	GO:1904643	0.00919	1	4	65	28189	Prkn|0.773856513
negative regulation of histone H3-K4 methylation	GO:0051572	0.00919	1	4	65	28189	Kdm1a|0.736878638
vesicle docking involved in exocytosis	GO:0006904	0.00934	2	63	65	28189	Exoc6b|1.224706668;Cplx2|0.802930033
regulation of cellular metabolic process	GO:0031323	0.00942	26	7330	65	28189	Usp19|1.243483789;Tardbp|1.286987522;Zyg11b|1.297004831;Itm2b|1.227714392;Dnajb6|1.239649955;Ptbp2|0.833333333;Rbfox2|0.826491628;Ncl|0.82376071;Ppp1r1b|0.816567986;Dr1|0.813049086;Mapt|0.811935213;Htra1|0.808099231;Snta1|0.80764159;Fxr2|0.805332609;Hist1h1e|0.802888724;Gjc2|0.8009593;Exosc9|0.792572772;Cnot1|0.790612157;Hsbp1|0.776965516;Prkn|0.773856513;Hist1h1c|0.757450161;LOC684828|0.74994500…
regulation of mitotic cell cycle	GO:0007346	0.00951	5	561	65	28189	Gjc2|0.8009593;Anp32b|0.799958778;Ranbp3|0.790991117;Zfp207|0.743621353;Mad1l1|0.659762342
neural precursor cell proliferation	GO:0061351	0.00955	3	189	65	28189	Ptbp2|0.833333333;Gjc2|0.8009593;Kdm1a|0.736878638
negative regulation of proteasomal protein catabolic process	GO:1901799	0.00992	2	65	65	28189	Zfp207|0.743621353;Mad1l1|0.659762342
positive regulation of neural precursor cell proliferation	GO:2000179	0.00992	2	65	65	28189	Gjc2|0.8009593;Kdm1a|0.736878638
negative regulation of nuclear division	GO:0051784	0.0102	2	66	65	28189	Zfp207|0.743621353;Mad1l1|0.659762342
cellular localization	GO:0051641	0.0104	16	3773	65	28189	Tardbp|1.286987522;Grm2|1.220156431;Exoc6b|1.224706668;Dnajb6|1.239649955;Dopey2|0.830786808;Slc25a44|0.829895265;Ncl|0.82376071;Mapt|0.811935213;Dnajc13|0.811363636;Cplx2|0.802930033;Anp32b|0.799958778;Ranbp3|0.790991117;Scamp2|0.775890195;Prkn|0.773856513;Kdm1a|0.736878638;Mad1l1|0.659762342
cell cycle G1/S phase transition	GO:0044843	0.011	3	199	65	28189	Gjc2|0.8009593;Anp32b|0.799958778;Ranbp3|0.790991117
regulation of nuclear division	GO:0051783	0.0111	3	200	65	28189	Ranbp3|0.790991117;Zfp207|0.743621353;Mad1l1|0.659762342
alternative mRNA splicing, via spliceosome	GO:0000380	0.0114	2	70	65	28189	Rbfox2|0.826491628;Kdm1a|0.736878638
response to hydrogen sulfide	GO:1904880	0.0115	1	5	65	28189	Prkn|0.773856513
nuclear polyadenylation-dependent rRNA catabolic process	GO:0071035	0.0115	1	5	65	28189	Exosc9|0.792572772
positive regulation of tumor necrosis factor-mediated signaling pathway	GO:1903265	0.0115	1	5	65	28189	Prkn|0.773856513
dentinogenesis	GO:0097187	0.0115	1	5	65	28189	Htra1|0.808099231
negative regulation of glucokinase activity	GO:0033132	0.0115	1	5	65	28189	Prkn|0.773856513
response to L-glutamine	GO:1904844	0.0115	1	5	65	28189	Prkn|0.773856513
negative regulation of peptidyl-cysteine S-nitrosylation	GO:1902083	0.0115	1	5	65	28189	Snta1|0.80764159
protein polyufmylation	GO:1990564	0.0115	1	5	65	28189	Uba5|0.795527671
positive regulation of histone ubiquitination	GO:0033184	0.0115	1	5	65	28189	Kdm1a|0.736878638
nuclear polyadenylation-dependent ncRNA catabolic process	GO:0071046	0.0115	1	5	65	28189	Exosc9|0.792572772
primitive erythrocyte differentiation	GO:0060319	0.0115	1	5	65	28189	Kdm1a|0.736878638
negative regulation of hexokinase activity	GO:1903300	0.0115	1	5	65	28189	Prkn|0.773856513
protein K69-linked ufmylation	GO:1990592	0.0115	1	5	65	28189	Uba5|0.795527671
nuclear ncRNA surveillance	GO:0071029	0.0115	1	5	65	28189	Exosc9|0.792572772
cellular response to L-glutamine	GO:1904845	0.0115	1	5	65	28189	Prkn|0.773856513
single-organism cellular process	GO:0044763	0.0117	50	17746	65	28189	Map1a|1.257156045;Sephs1|1.296051953;Urod|1.209703851;Rad23a|1.234334416;Usp19|1.243483789;Tardbp|1.286987522;Grm2|1.220156431;Smpdl3b|1.228007789;Exoc6b|1.224706668;Rhof|1.222564381;Itm2b|1.227714392;Dnajb6|1.239649955;Slc25a44|0.829895265;Rbfox2|0.826491628;Aamp|0.825559824;Ncl|0.82376071;Palm3|0.819733;Akap10|0.817815468;Ppp1r1b|0.816567986;Mapt|0.811935213;Myh11|0.811533163;Dnajc13|0.81136363…
negative regulation of nucleic acid-templated transcription	GO:1903507	0.0117	8	1342	65	28189	Dnajb6|1.239649955;Rbfox2|0.826491628;Hist1h1e|0.802888724;Cnot1|0.790612157;Hsbp1|0.776965516;Hist1h1c|0.757450161;LOC684828|0.749945007;Kdm1a|0.736878638
regulation of mitotic sister chromatid segregation	GO:0033047	0.0117	2	71	65	28189	Zfp207|0.743621353;Mad1l1|0.659762342
chromosome organization	GO:0051276	0.012	8	1348	65	28189	Ppp1r1b|0.816567986;Hist1h1e|0.802888724;Anp32b|0.799958778;Hist1h1c|0.757450161;LOC684828|0.749945007;Zfp207|0.743621353;Kdm1a|0.736878638;Mad1l1|0.659762342
macromolecule catabolic process	GO:0009057	0.0121	8	1349	65	28189	Rad23a|1.234334416;Usp19|1.243483789;Exosc9|0.792572772;Ranbp3|0.790991117;Cnot1|0.790612157;Prkn|0.773856513;Zfp207|0.743621353;Mad1l1|0.659762342
cellular component biogenesis	GO:0044085	0.0123	15	3507	65	28189	Dnajb6|1.239649955;Ptbp2|0.833333333;Aamp|0.825559824;Ncl|0.82376071;Mapt|0.811935213;Hist1h1e|0.802888724;Anp32b|0.799958778;Exosc9|0.792572772;Cnot1|0.790612157;Uqcrh|0.784546496;Prkn|0.773856513;Hist1h1c|0.757450161;LOC684828|0.749945007;Zfp207|0.743621353;Nubp2|0.651837988
organelle organization	GO:0006996	0.0124	18	4536	65	28189	Map1a|1.257156045;Tardbp|1.286987522;Rhof|1.222564381;Dnajb6|1.239649955;Ppp1r1b|0.816567986;Mapt|0.811935213;Dnajc13|0.811363636;Hist1h1e|0.802888724;Anp32b|0.799958778;Ranbp3|0.790991117;Cnot1|0.790612157;Prkn|0.773856513;Dctn6|0.772921627;Hist1h1c|0.757450161;LOC684828|0.749945007;Zfp207|0.743621353;Kdm1a|0.736878638;Mad1l1|0.659762342
covalent chromatin modification	GO:0016569	0.0131	5	608	65	28189	Ppp1r1b|0.816567986;Hist1h1e|0.802888724;Hist1h1c|0.757450161;LOC684828|0.749945007;Kdm1a|0.736878638
proteolysis involved in cellular protein catabolic process	GO:0051603	0.0132	6	846	65	28189	Rad23a|1.234334416;Usp19|1.243483789;Ranbp3|0.790991117;Prkn|0.773856513;Zfp207|0.743621353;Mad1l1|0.659762342
peptidyl-lysine modification	GO:0018205	0.0135	4	398	65	28189	Hist1h1e|0.802888724;Hist1h1c|0.757450161;LOC684828|0.749945007;Kdm1a|0.736878638
negative regulation of proteolysis involved in cellular protein catabolic process	GO:1903051	0.0137	2	77	65	28189	Zfp207|0.743621353;Mad1l1|0.659762342
regulation of metaphase plate congression	GO:0090235	0.0138	1	6	65	28189	Mad1l1|0.659762342
negative regulation of oxidative stress-induced neuron intrinsic apoptotic signaling pathway	GO:1903377	0.0138	1	6	65	28189	Prkn|0.773856513
negative regulation of mitochondrial fusion	GO:0010637	0.0138	1	6	65	28189	Prkn|0.773856513
positive regulation of mitotic centrosome separation	GO:0046604	0.0138	1	6	65	28189	Ranbp3|0.790991117
nuclear membrane organization	GO:0071763	0.0138	1	6	65	28189	Tardbp|1.286987522
aggresome assembly	GO:0070842	0.0138	1	6	65	28189	Prkn|0.773856513
polyadenylation-dependent ncRNA catabolic process	GO:0043634	0.0138	1	6	65	28189	Exosc9|0.792572772
radial glia guided migration of Purkinje cell	GO:0021942	0.0138	1	6	65	28189	Rbfox2|0.826491628
protein ufmylation	GO:0071569	0.0138	1	6	65	28189	Uba5|0.795527671
tRNA catabolic process	GO:0016078	0.0138	1	6	65	28189	Exosc9|0.792572772
negative regulation of mitochondrial fission	GO:0090258	0.0138	1	6	65	28189	Prkn|0.773856513
methylation	GO:0032259	0.0141	4	403	65	28189	Hist1h1e|0.802888724;Hist1h1c|0.757450161;LOC684828|0.749945007;Kdm1a|0.736878638
response to toxic substance	GO:0009636	0.0144	4	406	65	28189	Urod|1.209703851;Gjc2|0.8009593;Prkn|0.773856513;Kdm1a|0.736878638
ribonucleoprotein complex biogenesis	GO:0022613	0.0145	5	624	65	28189	Ptbp2|0.833333333;Aamp|0.825559824;Ncl|0.82376071;Exosc9|0.792572772;Cnot1|0.790612157
regulation of intracellular steroid hormone receptor signaling pathway	GO:0033143	0.0154	2	82	65	28189	Uba5|0.795527671;Cnot1|0.790612157
regulation of sister chromatid segregation	GO:0033045	0.0154	2	82	65	28189	Zfp207|0.743621353;Mad1l1|0.659762342
regulation of cell cycle	GO:0051726	0.0155	7	1136	65	28189	Usp19|1.243483789;Tardbp|1.286987522;Gjc2|0.8009593;Anp32b|0.799958778;Ranbp3|0.790991117;Zfp207|0.743621353;Mad1l1|0.659762342
regulation of peptidyl-cysteine S-nitrosylation	GO:2000169	0.016	1	7	65	28189	Snta1|0.80764159
negative regulation of amyloid precursor protein biosynthetic process	GO:0042985	0.016	1	7	65	28189	Itm2b|1.227714392
U4 snRNA 3'-end processing	GO:0034475	0.016	1	7	65	28189	Exosc9|0.792572772
positive regulation of macromitophagy	GO:1901526	0.016	1	7	65	28189	Prkn|0.773856513
histone H3-S10 phosphorylation	GO:0043987	0.016	1	7	65	28189	Ppp1r1b|0.816567986
positive regulation of oligodendrocyte progenitor proliferation	GO:0070447	0.016	1	7	65	28189	Gjc2|0.8009593
polyadenylation-dependent RNA catabolic process	GO:0043633	0.016	1	7	65	28189	Exosc9|0.792572772
positive regulation of cytoplasmic mRNA processing body assembly	GO:0010606	0.016	1	7	65	28189	Cnot1|0.790612157
exonucleolytic trimming to generate mature 3'-end of 5.8S rRNA from tricistronic rRNA transcript (SSU-rRNA, 5.8S rRNA, LSU-rRNA)	GO:0000467	0.016	1	7	65	28189	Exosc9|0.792572772
exonucleolytic trimming involved in rRNA processing	GO:0000459	0.016	1	7	65	28189	Exosc9|0.792572772
positive regulation of megakaryocyte differentiation	GO:0045654	0.016	1	7	65	28189	Kdm1a|0.736878638
sphingomyelin catabolic process	GO:0006685	0.016	1	7	65	28189	Smpdl3b|1.228007789
negative regulation of cell division	GO:0051782	0.0162	2	84	65	28189	Zfp207|0.743621353;Mad1l1|0.659762342
regulation of protein modification process	GO:0031399	0.0165	10	2014	65	28189	Tardbp|1.286987522;Zyg11b|1.297004831;Ppp1r1b|0.816567986;Snta1|0.80764159;Gjc2|0.8009593;Prkn|0.773856513;Zfp207|0.743621353;Kdm1a|0.736878638;Ppp1r1a|0.731780812;Mad1l1|0.659762342
vesicle docking	GO:0048278	0.0165	2	85	65	28189	Exoc6b|1.224706668;Cplx2|0.802930033
cellular protein catabolic process	GO:0044257	0.0166	6	890	65	28189	Rad23a|1.234334416;Usp19|1.243483789;Ranbp3|0.790991117;Prkn|0.773856513;Zfp207|0.743621353;Mad1l1|0.659762342
negative regulation of mitotic cell cycle	GO:0045930	0.0167	3	233	65	28189	Gjc2|0.8009593;Zfp207|0.743621353;Mad1l1|0.659762342
chromosome separation	GO:0051304	0.0169	2	86	65	28189	Zfp207|0.743621353;Mad1l1|0.659762342
cellular catabolic process	GO:0044248	0.0169	11	2331	65	28189	Rad23a|1.234334416;Usp19|1.243483789;Smpdl3b|1.228007789;Mapt|0.811935213;Acox1|0.80497335;Exosc9|0.792572772;Ranbp3|0.790991117;Cnot1|0.790612157;Prkn|0.773856513;Zfp207|0.743621353;Mad1l1|0.659762342
steroid hormone mediated signaling pathway	GO:0043401	0.0169	3	234	65	28189	Rbfox2|0.826491628;Uba5|0.795527671;Cnot1|0.790612157
regulation of catabolic process	GO:0009894	0.0173	6	898	65	28189	Usp19|1.243483789;Mapt|0.811935213;Cnot1|0.790612157;Prkn|0.773856513;Zfp207|0.743621353;Mad1l1|0.659762342
negative regulation of cellular protein catabolic process	GO:1903363	0.0173	2	87	65	28189	Zfp207|0.743621353;Mad1l1|0.659762342
regulation of cell size	GO:0008361	0.0173	3	236	65	28189	Mapt|0.811935213;Lrrc8c|0.787701233;Kdm1a|0.736878638
macromolecular complex subunit organization	GO:0043933	0.0176	13	2989	65	28189	Map1a|1.257156045;Rhof|1.222564381;Ptbp2|0.833333333;Mapt|0.811935213;Hist1h1e|0.802888724;Anp32b|0.799958778;Cnot1|0.790612157;Uqcrh|0.784546496;Dctn6|0.772921627;Hist1h1c|0.757450161;LOC684828|0.749945007;Zfp207|0.743621353;Kdm1a|0.736878638
locomotory behavior	GO:0007626	0.0179	3	239	65	28189	Ppp1r1b|0.816567986;Mapt|0.811935213;Prkn|0.773856513
regulation of synaptic transmission, glutamatergic	GO:0051966	0.018	2	89	65	28189	Grm2|1.220156431;Prkn|0.773856513
microtubule cytoskeleton organization	GO:0000226	0.0181	5	660	65	28189	Map1a|1.257156045;Mapt|0.811935213;Ranbp3|0.790991117;Dctn6|0.772921627;Zfp207|0.743621353
regulation of microtubule cytoskeleton organization	GO:0070507	0.0183	3	241	65	28189	Map1a|1.257156045;Mapt|0.811935213;Ranbp3|0.790991117
negative regulation of inclusion body assembly	GO:0090084	0.0183	1	8	65	28189	Dnajb6|1.239649955
guanine metabolic process	GO:0046098	0.0183	1	8	65	28189	Kdm1a|0.736878638
chorionic trophoblast cell differentiation	GO:0060718	0.0183	1	8	65	28189	Htra1|0.808099231
selenocysteine metabolic process	GO:0016259	0.0183	1	8	65	28189	Sephs1|1.296051953
chorio-allantoic fusion	GO:0060710	0.0183	1	8	65	28189	Dnajb6|1.239649955
negative regulation of cell cycle process	GO:0010948	0.0187	3	243	65	28189	Gjc2|0.8009593;Zfp207|0.743621353;Mad1l1|0.659762342
regulation of protein catabolic process	GO:0042176	0.0188	4	440	65	28189	Usp19|1.243483789;Prkn|0.773856513;Zfp207|0.743621353;Mad1l1|0.659762342
positive regulation of cell cycle process	GO:0090068	0.0191	3	245	65	28189	Usp19|1.243483789;Anp32b|0.799958778;Ranbp3|0.790991117
regulation of proteolysis	GO:0030162	0.0195	6	923	65	28189	Usp19|1.243483789;Dnajb6|1.239649955;Anp32b|0.799958778;Prkn|0.773856513;Zfp207|0.743621353;Mad1l1|0.659762342
chromatin organization	GO:0006325	0.0197	6	925	65	28189	Ppp1r1b|0.816567986;Hist1h1e|0.802888724;Anp32b|0.799958778;Hist1h1c|0.757450161;LOC684828|0.749945007;Kdm1a|0.736878638
cell cycle	GO:0007049	0.0197	9	1769	65	28189	Usp19|1.243483789;Tardbp|1.286987522;Numa1|0.805199272;Gjc2|0.8009593;Anp32b|0.799958778;Ranbp3|0.790991117;Dctn6|0.772921627;Zfp207|0.743621353;Mad1l1|0.659762342
negative regulation of intrinsic apoptotic signaling pathway	GO:2001243	0.02	2	94	65	28189	Prkn|0.773856513;Kdm1a|0.736878638
response to amine	GO:0014075	0.02	2	94	65	28189	Urod|1.209703851;Ppp1r1b|0.816567986
cellular protein modification process	GO:0006464	0.0205	18	4779	65	28189	Usp19|1.243483789;Tardbp|1.286987522;Zyg11b|1.297004831;Ppp1r1b|0.816567986;Snta1|0.80764159;Numa1|0.805199272;Hist1h1e|0.802888724;Gjc2|0.8009593;Wdr20|0.799893596;Uba5|0.795527671;Alg5|0.789824309;Prkn|0.773856513;Hist1h1c|0.757450161;LOC684828|0.749945007;Zfp207|0.743621353;Kdm1a|0.736878638;Ppp1r1a|0.731780812;Mad1l1|0.659762342
protein modification process	GO:0036211	0.0205	18	4779	65	28189	Usp19|1.243483789;Tardbp|1.286987522;Zyg11b|1.297004831;Ppp1r1b|0.816567986;Snta1|0.80764159;Numa1|0.805199272;Hist1h1e|0.802888724;Gjc2|0.8009593;Wdr20|0.799893596;Uba5|0.795527671;Alg5|0.789824309;Prkn|0.773856513;Hist1h1c|0.757450161;LOC684828|0.749945007;Zfp207|0.743621353;Kdm1a|0.736878638;Ppp1r1a|0.731780812;Mad1l1|0.659762342
regulation of hexokinase activity	GO:1903299	0.0206	1	9	65	28189	Prkn|0.773856513
protein K6-linked ubiquitination	GO:0085020	0.0206	1	9	65	28189	Prkn|0.773856513
regulation of oxidative stress-induced neuron intrinsic apoptotic signaling pathway	GO:1903376	0.0206	1	9	65	28189	Prkn|0.773856513
negative regulation of excitatory postsynaptic potential	GO:0090394	0.0206	1	9	65	28189	Prkn|0.773856513
primitive hemopoiesis	GO:0060215	0.0206	1	9	65	28189	Kdm1a|0.736878638
regulation of mitochondrial fusion	GO:0010635	0.0206	1	9	65	28189	Prkn|0.773856513
Toll signaling pathway	GO:0008063	0.0206	1	9	65	28189	Palm3|0.819733
negative regulation of intrinsic apoptotic signaling pathway in response to DNA damage by p53 class mediator	GO:1902166	0.0206	1	9	65	28189	Kdm1a|0.736878638
amyloid precursor protein biosynthetic process	GO:0042983	0.0206	1	9	65	28189	Itm2b|1.227714392
regulation of glucokinase activity	GO:0033131	0.0206	1	9	65	28189	Prkn|0.773856513
neuron intrinsic apoptotic signaling pathway in response to oxidative stress	GO:0036480	0.0206	1	9	65	28189	Prkn|0.773856513
regulation of amyloid precursor protein biosynthetic process	GO:0042984	0.0206	1	9	65	28189	Itm2b|1.227714392
negative regulation of protein ubiquitination	GO:0031397	0.0208	2	96	65	28189	Zfp207|0.743621353;Mad1l1|0.659762342
protein modification by small protein conjugation	GO:0032446	0.0211	6	940	65	28189	Zyg11b|1.297004831;Uba5|0.795527671;Prkn|0.773856513;Zfp207|0.743621353;Kdm1a|0.736878638;Mad1l1|0.659762342
mitotic cell cycle	GO:0000278	0.0217	6	946	65	28189	Gjc2|0.8009593;Anp32b|0.799958778;Ranbp3|0.790991117;Dctn6|0.772921627;Zfp207|0.743621353;Mad1l1|0.659762342
cellular macromolecular complex assembly	GO:0034622	0.022	7	1220	65	28189	Ptbp2|0.833333333;Mapt|0.811935213;Hist1h1e|0.802888724;Anp32b|0.799958778;Cnot1|0.790612157;Hist1h1c|0.757450161;LOC684828|0.749945007
regulation of microtubule polymerization or depolymerization	GO:0031110	0.022	2	99	65	28189	Map1a|1.257156045;Mapt|0.811935213
positive regulation of insulin secretion	GO:0032024	0.022	2	99	65	28189	Tardbp|1.286987522;Prkn|0.773856513
regulation of cytokine-mediated signaling pathway	GO:0001959	0.022	2	99	65	28189	Palm3|0.819733;Prkn|0.773856513
negative regulation of protein phosphorylation	GO:0001933	0.0228	4	467	65	28189	Tardbp|1.286987522;Ppp1r1b|0.816567986;Prkn|0.773856513;Ppp1r1a|0.731780812
protein metabolic process	GO:0019538	0.0228	26	7849	65	28189	Rad23a|1.234334416;Usp19|1.243483789;Tardbp|1.286987522;Zyg11b|1.297004831;Itm2b|1.227714392;Dnajb6|1.239649955;Ppp1r1b|0.816567986;Htra1|0.808099231;Snta1|0.80764159;Fxr2|0.805332609;Numa1|0.805199272;Hist1h1e|0.802888724;Gjc2|0.8009593;Anp32b|0.799958778;Wdr20|0.799893596;Uba5|0.795527671;Ranbp3|0.790991117;Cnot1|0.790612157;Alg5|0.789824309;Prkn|0.773856513;Hist1h1c|0.757450161;LOC684828|0.749…
exonucleolytic nuclear-transcribed mRNA catabolic process involved in deadenylation-dependent decay	GO:0043928	0.0228	1	10	65	28189	Exosc9|0.792572772
positive regulation of hematopoietic progenitor cell differentiation	GO:1901534	0.0228	1	10	65	28189	Kdm1a|0.736878638
regulation of female receptivity	GO:0045924	0.0228	1	10	65	28189	Ppp1r1b|0.816567986
adult locomotory behavior	GO:0008344	0.0228	2	101	65	28189	Mapt|0.811935213;Prkn|0.773856513
regulation of organelle organization	GO:0033043	0.0233	8	1522	65	28189	Map1a|1.257156045;Mapt|0.811935213;Ranbp3|0.790991117;Cnot1|0.790612157;Prkn|0.773856513;Zfp207|0.743621353;Kdm1a|0.736878638;Mad1l1|0.659762342
membrane docking	GO:0022406	0.0237	2	103	65	28189	Exoc6b|1.224706668;Cplx2|0.802930033
regulation of histone ubiquitination	GO:0033182	0.0251	1	11	65	28189	Kdm1a|0.736878638
negative regulation of histone H3-K9 methylation	GO:0051573	0.0251	1	11	65	28189	Kdm1a|0.736878638
nuclear-transcribed mRNA catabolic process, exonucleolytic, 3'-5'	GO:0034427	0.0251	1	11	65	28189	Exosc9|0.792572772
regulation of mitotic centrosome separation	GO:0046602	0.0251	1	11	65	28189	Ranbp3|0.790991117
hindbrain radial glia guided cell migration	GO:0021932	0.0251	1	11	65	28189	Rbfox2|0.826491628
female mating behavior	GO:0060180	0.0251	1	11	65	28189	Ppp1r1b|0.816567986
cellular protein metabolic process	GO:0044267	0.0251	23	6748	65	28189	Rad23a|1.234334416;Usp19|1.243483789;Tardbp|1.286987522;Zyg11b|1.297004831;Dnajb6|1.239649955;Ppp1r1b|0.816567986;Snta1|0.80764159;Fxr2|0.805332609;Numa1|0.805199272;Hist1h1e|0.802888724;Gjc2|0.8009593;Wdr20|0.799893596;Uba5|0.795527671;Ranbp3|0.790991117;Cnot1|0.790612157;Alg5|0.789824309;Prkn|0.773856513;Hist1h1c|0.757450161;LOC684828|0.749945007;Zfp207|0.743621353;Kdm1a|0.736878638;Ppp1r1a|0.7…
negative regulation of protein modification by small protein conjugation or removal	GO:1903321	0.0254	2	107	65	28189	Zfp207|0.743621353;Mad1l1|0.659762342
regulation of response to cytokine stimulus	GO:0060759	0.0254	2	107	65	28189	Palm3|0.819733;Prkn|0.773856513
brain development	GO:0007420	0.0256	6	983	65	28189	Ptbp2|0.833333333;Rbfox2|0.826491628;Mapt|0.811935213;Gjc2|0.8009593;Prkn|0.773856513;Kdm1a|0.736878638
cell death in response to oxidative stress	GO:0036473	0.0259	2	108	65	28189	Mapt|0.811935213;Prkn|0.773856513
negative regulation of signal transduction	GO:0009968	0.0264	7	1268	65	28189	Smpdl3b|1.228007789;Palm3|0.819733;Akap10|0.817815468;Htra1|0.808099231;Cnot1|0.790612157;Prkn|0.773856513;Kdm1a|0.736878638
regulation of microtubule-based process	GO:0032886	0.0265	3	278	65	28189	Map1a|1.257156045;Mapt|0.811935213;Ranbp3|0.790991117
organonitrogen compound metabolic process	GO:1901564	0.0272	28	8756	65	28189	Sephs1|1.296051953;Urod|1.209703851;Rad23a|1.234334416;Usp19|1.243483789;Tardbp|1.286987522;Zyg11b|1.297004831;Smpdl3b|1.228007789;Itm2b|1.227714392;Dnajb6|1.239649955;Ppp1r1b|0.816567986;Htra1|0.808099231;Snta1|0.80764159;Fxr2|0.805332609;Hist1h1e|0.802888724;Gjc2|0.8009593;Anp32b|0.799958778;Wdr20|0.799893596;Uba5|0.795527671;Ranbp3|0.790991117;Cnot1|0.790612157;Alg5|0.789824309;Uqcrh|0.7845464…
regulation of chromosome segregation	GO:0051983	0.0272	2	111	65	28189	Zfp207|0.743621353;Mad1l1|0.659762342
regulation of G1/S transition of mitotic cell cycle	GO:2000045	0.0272	2	111	65	28189	Gjc2|0.8009593;Anp32b|0.799958778
positive regulation of ATP biosynthetic process	GO:2001171	0.0273	1	12	65	28189	Prkn|0.773856513
histone H3-K9 demethylation	GO:0033169	0.0273	1	12	65	28189	Kdm1a|0.736878638
3'-UTR-mediated mRNA stabilization	GO:0070935	0.0273	1	12	65	28189	Tardbp|1.286987522
nuclear RNA surveillance	GO:0071027	0.0273	1	12	65	28189	Exosc9|0.792572772
nuclear mRNA surveillance	GO:0071028	0.0273	1	12	65	28189	Exosc9|0.792572772
regulation of intrinsic apoptotic signaling pathway in response to DNA damage by p53 class mediator	GO:1902165	0.0273	1	12	65	28189	Kdm1a|0.736878638
positive regulation of protein secretion	GO:0050714	0.0285	3	286	65	28189	Tardbp|1.286987522;Ncl|0.82376071;Prkn|0.773856513
mitotic spindle organization	GO:0007052	0.029	2	115	65	28189	Dctn6|0.772921627;Zfp207|0.743621353
cell cycle process	GO:0022402	0.0294	7	1297	65	28189	Usp19|1.243483789;Gjc2|0.8009593;Anp32b|0.799958778;Ranbp3|0.790991117;Dctn6|0.772921627;Zfp207|0.743621353;Mad1l1|0.659762342
nuclear-transcribed mRNA catabolic process	GO:0000956	0.0295	2	116	65	28189	Exosc9|0.792572772;Cnot1|0.790612157
regulation of macromitophagy	GO:1901524	0.0296	1	13	65	28189	Prkn|0.773856513
negative regulation by host of viral transcription	GO:0043922	0.0296	1	13	65	28189	Tardbp|1.286987522
histone H3-K4 demethylation	GO:0034720	0.0296	1	13	65	28189	Kdm1a|0.736878638
mitochondrial fragmentation involved in apoptotic process	GO:0043653	0.0296	1	13	65	28189	Prkn|0.773856513
regulation of rRNA processing	GO:2000232	0.0296	1	13	65	28189	Ncl|0.82376071
cellular response to L-glutamate	GO:1905232	0.0296	1	13	65	28189	Prkn|0.773856513
regulation of cytoplasmic mRNA processing body assembly	GO:0010603	0.0296	1	13	65	28189	Cnot1|0.790612157
positive regulation of synaptic plasticity	GO:0031915	0.0296	1	13	65	28189	Cplx2|0.802930033
hormone-mediated signaling pathway	GO:0009755	0.0297	3	291	65	28189	Rbfox2|0.826491628;Uba5|0.795527671;Cnot1|0.790612157
negative regulation of kinase activity	GO:0033673	0.0297	3	291	65	28189	Ppp1r1b|0.816567986;Prkn|0.773856513;Ppp1r1a|0.731780812
regulation of transferase activity	GO:0051338	0.0299	6	1020	65	28189	Zyg11b|1.297004831;Ppp1r1b|0.816567986;Prkn|0.773856513;Zfp207|0.743621353;Ppp1r1a|0.731780812;Mad1l1|0.659762342
erythrocyte differentiation	GO:0030218	0.0304	2	118	65	28189	Rbfox2|0.826491628;Kdm1a|0.736878638
negative regulation of phosphorylation	GO:0042326	0.0305	4	512	65	28189	Tardbp|1.286987522;Ppp1r1b|0.816567986;Prkn|0.773856513;Ppp1r1a|0.731780812
intracellular receptor signaling pathway	GO:0030522	0.0308	3	295	65	28189	Rbfox2|0.826491628;Uba5|0.795527671;Cnot1|0.790612157
head development	GO:0060322	0.0311	6	1029	65	28189	Ptbp2|0.833333333;Rbfox2|0.826491628;Mapt|0.811935213;Gjc2|0.8009593;Prkn|0.773856513;Kdm1a|0.736878638
negative regulation of transcription, DNA-templated	GO:0045892	0.0311	7	1313	65	28189	Dnajb6|1.239649955;Rbfox2|0.826491628;Hist1h1e|0.802888724;Cnot1|0.790612157;Hist1h1c|0.757450161;LOC684828|0.749945007;Kdm1a|0.736878638
RNA 3'-end processing	GO:0031123	0.0314	2	120	65	28189	Exosc9|0.792572772;Cnot1|0.790612157
regulation of oligodendrocyte progenitor proliferation	GO:0070445	0.0318	1	14	65	28189	Gjc2|0.8009593
regulation of nuclear-transcribed mRNA poly(A) tail shortening	GO:0060211	0.0318	1	14	65	28189	Cnot1|0.790612157
oligodendrocyte progenitor proliferation	GO:0070444	0.0318	1	14	65	28189	Gjc2|0.8009593
negative regulation of intrinsic apoptotic signaling pathway by p53 class mediator	GO:1902254	0.0318	1	14	65	28189	Kdm1a|0.736878638
phosphorelay signal transduction system	GO:0000160	0.0318	1	14	65	28189	Numa1|0.805199272
negative regulation of intracellular estrogen receptor signaling pathway	GO:0033147	0.0318	1	14	65	28189	Cnot1|0.790612157
positive regulation of nuclear-transcribed mRNA poly(A) tail shortening	GO:0060213	0.0318	1	14	65	28189	Cnot1|0.790612157
negative regulation of skeletal muscle tissue development	GO:0048642	0.0318	1	14	65	28189	Usp19|1.243483789
protoporphyrinogen IX biosynthetic process	GO:0006782	0.0318	1	14	65	28189	Urod|1.209703851
attachment of mitotic spindle microtubules to kinetochore	GO:0051315	0.0318	1	14	65	28189	Mad1l1|0.659762342
adenylate cyclase-inhibiting G-protein coupled glutamate receptor signaling pathway	GO:0007196	0.0318	1	14	65	28189	Grm2|1.220156431
negative regulation of DNA damage response, signal transduction by p53 class mediator	GO:0043518	0.0318	1	14	65	28189	Kdm1a|0.736878638
microtubule-based process	GO:0007017	0.032	6	1036	65	28189	Map1a|1.257156045;Mapt|0.811935213;Myh11|0.811533163;Ranbp3|0.790991117;Dctn6|0.772921627;Zfp207|0.743621353
regulation of molecular function	GO:0065009	0.0325	14	3594	65	28189	Grm2|1.220156431;Zyg11b|1.297004831;Dnajb6|1.239649955;Ppp1r1b|0.816567986;Snta1|0.80764159;Anp32b|0.799958778;Ranbp3|0.790991117;Prkn|0.773856513;Calu|0.766057923;Zfp207|0.743621353;Kdm1a|0.736878638;Ppp1r1a|0.731780812;Rabep2|0.663599584;Mad1l1|0.659762342
neuromuscular process	GO:0050905	0.0329	2	123	65	28189	Rbfox2|0.826491628;Uba5|0.795527671
regulation of cell cycle G1/S phase transition	GO:1902806	0.0329	2	123	65	28189	Gjc2|0.8009593;Anp32b|0.799958778
organic substance catabolic process	GO:1901575	0.0332	10	2258	65	28189	Rad23a|1.234334416;Usp19|1.243483789;Smpdl3b|1.228007789;Acox1|0.80497335;Exosc9|0.792572772;Ranbp3|0.790991117;Cnot1|0.790612157;Prkn|0.773856513;Zfp207|0.743621353;Mad1l1|0.659762342
synaptic transmission, glutamatergic	GO:0035249	0.0333	2	124	65	28189	Grm2|1.220156431;Prkn|0.773856513
protein catabolic process	GO:0030163	0.0338	6	1050	65	28189	Rad23a|1.234334416;Usp19|1.243483789;Ranbp3|0.790991117;Prkn|0.773856513;Zfp207|0.743621353;Mad1l1|0.659762342
erythrocyte homeostasis	GO:0034101	0.0338	2	125	65	28189	Rbfox2|0.826491628;Kdm1a|0.736878638
macromolecule modification	GO:0043412	0.034	18	5051	65	28189	Usp19|1.243483789;Tardbp|1.286987522;Zyg11b|1.297004831;Ppp1r1b|0.816567986;Snta1|0.80764159;Numa1|0.805199272;Hist1h1e|0.802888724;Gjc2|0.8009593;Wdr20|0.799893596;Uba5|0.795527671;Alg5|0.789824309;Prkn|0.773856513;Hist1h1c|0.757450161;LOC684828|0.749945007;Zfp207|0.743621353;Kdm1a|0.736878638;Ppp1r1a|0.731780812;Mad1l1|0.659762342
positive regulation of centrosome cycle	GO:0046607	0.034	1	15	65	28189	Ranbp3|0.790991117
peripheral nervous system axon regeneration	GO:0014012	0.034	1	15	65	28189	Calu|0.766057923
protein nitrosylation	GO:0017014	0.034	1	15	65	28189	Snta1|0.80764159
RNA surveillance	GO:0071025	0.034	1	15	65	28189	Exosc9|0.792572772
cell migration in hindbrain	GO:0021535	0.034	1	15	65	28189	Rbfox2|0.826491628
neuron cellular homeostasis	GO:0070050	0.034	1	15	65	28189	Prkn|0.773856513
regulation of early endosome to late endosome transport	GO:2000641	0.034	1	15	65	28189	Dnajc13|0.811363636
sphingomyelin metabolic process	GO:0006684	0.034	1	15	65	28189	Smpdl3b|1.228007789
regulation of ATP biosynthetic process	GO:2001169	0.034	1	15	65	28189	Prkn|0.773856513
regulation of ribosome biogenesis	GO:0090069	0.034	1	15	65	28189	Ncl|0.82376071
peptidyl-cysteine S-nitrosylation	GO:0018119	0.034	1	15	65	28189	Snta1|0.80764159
snRNA 3'-end processing	GO:0034472	0.034	1	15	65	28189	Exosc9|0.792572772
intrinsic apoptotic signaling pathway	GO:0097193	0.0352	3	311	65	28189	Mapt|0.811935213;Prkn|0.773856513;Kdm1a|0.736878638
cellular metabolic process	GO:0044237	0.0355	41	14426	65	28189	Sephs1|1.296051953;Urod|1.209703851;Rad23a|1.234334416;Usp19|1.243483789;Tardbp|1.286987522;Zyg11b|1.297004831;Smpdl3b|1.228007789;Itm2b|1.227714392;Dnajb6|1.239649955;Ptbp2|0.833333333;Rbfox2|0.826491628;Ncl|0.82376071;Ppp1r1b|0.816567986;Zfp638|0.815981759;Dr1|0.813049086;Mapt|0.811935213;Htra1|0.808099231;Snta1|0.80764159;Fxr2|0.805332609;Numa1|0.805199272;Acox1|0.80497335;Hist1h1e|0.802888724…
positive regulation of mitochondrial fission	GO:0090141	0.0363	1	16	65	28189	Prkn|0.773856513
definitive hemopoiesis	GO:0060216	0.0363	1	16	65	28189	Rbfox2|0.826491628
positive regulation of mitochondrial membrane potential	GO:0010918	0.0363	1	16	65	28189	Prkn|0.773856513
mitotic centrosome separation	GO:0007100	0.0363	1	16	65	28189	Ranbp3|0.790991117
positive regulation of hormone biosynthetic process	GO:0046886	0.0363	1	16	65	28189	Kdm1a|0.736878638
protoporphyrinogen IX metabolic process	GO:0046501	0.0363	1	16	65	28189	Urod|1.209703851
microtubule polymerization or depolymerization	GO:0031109	0.0379	2	133	65	28189	Map1a|1.257156045;Mapt|0.811935213
negative regulation of protein catabolic process	GO:0042177	0.0379	2	133	65	28189	Zfp207|0.743621353;Mad1l1|0.659762342
positive regulation of peptide hormone secretion	GO:0090277	0.0379	2	133	65	28189	Tardbp|1.286987522;Prkn|0.773856513
proteolysis	GO:0006508	0.0383	10	2313	65	28189	Rad23a|1.234334416;Usp19|1.243483789;Dnajb6|1.239649955;Htra1|0.808099231;Anp32b|0.799958778;Wdr20|0.799893596;Ranbp3|0.790991117;Prkn|0.773856513;Zfp207|0.743621353;Mad1l1|0.659762342
regulation of cellular localization	GO:0060341	0.0383	8	1677	65	28189	Tardbp|1.286987522;Grm2|1.220156431;Ncl|0.82376071;Mapt|0.811935213;Dnajc13|0.811363636;Prkn|0.773856513;Kdm1a|0.736878638;Mad1l1|0.659762342
regulation of inclusion body assembly	GO:0090083	0.0385	1	17	65	28189	Dnajb6|1.239649955
mitochondrion transport along microtubule	GO:0047497	0.0385	1	17	65	28189	Mapt|0.811935213
nuclear-transcribed mRNA catabolic process, exonucleolytic	GO:0000291	0.0385	1	17	65	28189	Exosc9|0.792572772
positive regulation of chromatin binding	GO:0035563	0.0385	1	17	65	28189	Kdm1a|0.736878638
centrosome separation	GO:0051299	0.0385	1	17	65	28189	Ranbp3|0.790991117
positive regulation of peptide secretion	GO:0002793	0.0405	2	138	65	28189	Tardbp|1.286987522;Prkn|0.773856513
regulation of mRNA processing	GO:0050684	0.0405	2	138	65	28189	Rbfox2|0.826491628;Cnot1|0.790612157
regulation of ventricular cardiac muscle cell membrane repolarization	GO:0060307	0.0407	1	18	65	28189	Snta1|0.80764159
negative regulation of oxidative stress-induced intrinsic apoptotic signaling pathway	GO:1902176	0.0407	1	18	65	28189	Prkn|0.773856513
regulation of nuclear-transcribed mRNA catabolic process, deadenylation-dependent decay	GO:1900151	0.0407	1	18	65	28189	Cnot1|0.790612157
negative regulation of synaptic transmission, glutamatergic	GO:0051967	0.0407	1	18	65	28189	Prkn|0.773856513
negative regulation of glycoprotein biosynthetic process	GO:0010561	0.0407	1	18	65	28189	Itm2b|1.227714392
positive regulation of nuclear-transcribed mRNA catabolic process, deadenylation-dependent decay	GO:1900153	0.0407	1	18	65	28189	Cnot1|0.790612157
organelle fission	GO:0048285	0.041	4	563	65	28189	Ranbp3|0.790991117;Prkn|0.773856513;Zfp207|0.743621353;Mad1l1|0.659762342
regulation of chromosome organization	GO:0033044	0.0414	3	332	65	28189	Zfp207|0.743621353;Kdm1a|0.736878638;Mad1l1|0.659762342
regulation of RNA splicing	GO:0043484	0.0421	2	141	65	28189	Ptbp2|0.833333333;Rbfox2|0.826491628
regulation of cellular response to hypoxia	GO:1900037	0.0429	1	19	65	28189	Usp19|1.243483789
galactose metabolic process	GO:0006012	0.0429	1	19	65	28189	Gale|0.79747166
positive regulation of mitophagy	GO:1903599	0.0429	1	19	65	28189	Prkn|0.773856513
negative regulation of histone methylation	GO:0031061	0.0429	1	19	65	28189	Kdm1a|0.736878638
negative regulation of phosphoprotein phosphatase activity	GO:0032515	0.0429	1	19	65	28189	Ppp1r1b|0.816567986
establishment of mitochondrion localization, microtubule-mediated	GO:0034643	0.0429	1	19	65	28189	Mapt|0.811935213
rRNA catabolic process	GO:0016075	0.0429	1	19	65	28189	Exosc9|0.792572772
fatty acid beta-oxidation using acyl-CoA dehydrogenase	GO:0033539	0.0429	1	19	65	28189	Acox1|0.80497335
regulation of intrinsic apoptotic signaling pathway by p53 class mediator	GO:1902253	0.0429	1	19	65	28189	Kdm1a|0.736878638
mitotic cell cycle checkpoint	GO:0007093	0.0432	2	143	65	28189	Zfp207|0.743621353;Mad1l1|0.659762342
regulation of cell division	GO:0051302	0.0433	3	338	65	28189	Ranbp3|0.790991117;Zfp207|0.743621353;Mad1l1|0.659762342
regulation of megakaryocyte differentiation	GO:0045652	0.0451	1	20	65	28189	Kdm1a|0.736878638
positive regulation of hormone metabolic process	GO:0032352	0.0451	1	20	65	28189	Kdm1a|0.736878638
ventricular cardiac muscle cell membrane repolarization	GO:0099625	0.0451	1	20	65	28189	Snta1|0.80764159
cellular response to manganese ion	GO:0071287	0.0451	1	20	65	28189	Prkn|0.773856513
negative regulation of endoplasmic reticulum stress-induced intrinsic apoptotic signaling pathway	GO:1902236	0.0451	1	20	65	28189	Prkn|0.773856513
mRNA catabolic process	GO:0006402	0.0454	2	147	65	28189	Exosc9|0.792572772;Cnot1|0.790612157
negative regulation of transcription from RNA polymerase II promoter	GO:0000122	0.0472	5	855	65	28189	Hist1h1e|0.802888724;Cnot1|0.790612157;Hist1h1c|0.757450161;LOC684828|0.749945007;Kdm1a|0.736878638
positive regulation of cell size	GO:0045793	0.0473	1	21	65	28189	Kdm1a|0.736878638
positive regulation of cell cycle	GO:0045787	0.0475	3	351	65	28189	Usp19|1.243483789;Anp32b|0.799958778;Ranbp3|0.790991117
negative regulation of signaling	GO:0023057	0.0476	7	1441	65	28189	Smpdl3b|1.228007789;Palm3|0.819733;Akap10|0.817815468;Htra1|0.808099231;Cnot1|0.790612157;Prkn|0.773856513;Kdm1a|0.736878638
negative regulation of cell communication	GO:0010648	0.0479	7	1443	65	28189	Smpdl3b|1.228007789;Palm3|0.819733;Akap10|0.817815468;Htra1|0.808099231;Cnot1|0.790612157;Prkn|0.773856513;Kdm1a|0.736878638
response to organic cyclic compound	GO:0014070	0.049	8	1763	65	28189	Urod|1.209703851;Rbfox2|0.826491628;Ppp1r1b|0.816567986;Uba5|0.795527671;Cnot1|0.790612157;Prkn|0.773856513;Calu|0.766057923;Kdm1a|0.736878638
Golgi to endosome transport	GO:0006895	0.0495	1	22	65	28189	Dopey2|0.830786808
rRNA 3'-end processing	GO:0031125	0.0495	1	22	65	28189	Exosc9|0.792572772
macromitophagy	GO:0000423	0.0495	1	22	65	28189	Prkn|0.773856513
negative regulation of glycoprotein metabolic process	GO:1903019	0.0495	1	22	65	28189	Itm2b|1.227714392
regulation of cardiac muscle cell membrane repolarization	GO:0099623	0.0495	1	22	65	28189	Snta1|0.80764159
negative regulation of oxidative stress-induced neuron death	GO:1903204	0.0495	1	22	65	28189	Prkn|0.773856513
localization	GO:0051179	0.0511	25	8006	65	28189	Tardbp|1.286987522;Grm2|1.220156431;Exoc6b|1.224706668;Dnajb6|1.239649955;Dopey2|0.830786808;Slc25a44|0.829895265;Rbfox2|0.826491628;Aamp|0.825559824;Ncl|0.82376071;Akap10|0.817815468;Mapt|0.811935213;Dnajc13|0.811363636;Snta1|0.80764159;Cplx2|0.802930033;Gjc2|0.8009593;Slc4a7|0.800008087;Anp32b|0.799958778;Ranbp3|0.790991117;Lrrc8c|0.787701233;Uqcrh|0.784546496;Scamp2|0.775890195;Prkn|0.77385651…
protein deubiquitination	GO:0016579	0.0516	2	158	65	28189	Usp19|1.243483789;Wdr20|0.799893596
negative regulation of release of cytochrome c from mitochondria	GO:0090201	0.0517	1	23	65	28189	Prkn|0.773856513
positive regulation of erythrocyte differentiation	GO:0045648	0.0517	1	23	65	28189	Kdm1a|0.736878638
negative regulation of defense response to virus	GO:0050687	0.0517	1	23	65	28189	Htra1|0.808099231
positive regulation of mRNA 3'-end processing	GO:0031442	0.0517	1	23	65	28189	Cnot1|0.790612157
serine family amino acid biosynthetic process	GO:0009070	0.0517	1	23	65	28189	Sephs1|1.296051953
establishment of mitochondrion localization	GO:0051654	0.0517	1	23	65	28189	Mapt|0.811935213
cytoplasmic mRNA processing body assembly	GO:0033962	0.0517	1	23	65	28189	Cnot1|0.790612157
protein ubiquitination	GO:0016567	0.052	5	879	65	28189	Zyg11b|1.297004831;Prkn|0.773856513;Zfp207|0.743621353;Kdm1a|0.736878638;Mad1l1|0.659762342
catabolic process	GO:0009056	0.052	11	2780	65	28189	Rad23a|1.234334416;Usp19|1.243483789;Smpdl3b|1.228007789;Mapt|0.811935213;Acox1|0.80497335;Exosc9|0.792572772;Ranbp3|0.790991117;Cnot1|0.790612157;Prkn|0.773856513;Zfp207|0.743621353;Mad1l1|0.659762342
positive regulation of mitotic cell cycle	GO:0045931	0.0522	2	159	65	28189	Anp32b|0.799958778;Ranbp3|0.790991117
regulation of intrinsic apoptotic signaling pathway	GO:2001242	0.0528	2	160	65	28189	Prkn|0.773856513;Kdm1a|0.736878638
organelle localization	GO:0051640	0.0536	4	615	65	28189	Mapt|0.811935213;Cplx2|0.802930033;Prkn|0.773856513;Mad1l1|0.659762342
signal release	GO:0023061	0.0536	4	615	65	28189	Tardbp|1.286987522;Grm2|1.220156431;Cplx2|0.802930033;Prkn|0.773856513
response to mercury ion	GO:0046689	0.0539	1	24	65	28189	Urod|1.209703851
G-protein coupled glutamate receptor signaling pathway	GO:0007216	0.0539	1	24	65	28189	Grm2|1.220156431
labyrinthine layer morphogenesis	GO:0060713	0.0539	1	24	65	28189	Dnajb6|1.239649955
cellular response to arsenic-containing substance	GO:0071243	0.0539	1	24	65	28189	Urod|1.209703851
nuclear-transcribed mRNA poly(A) tail shortening	GO:0000289	0.0539	1	24	65	28189	Cnot1|0.790612157
negative regulation of multi-organism process	GO:0043901	0.054	2	162	65	28189	Tardbp|1.286987522;Htra1|0.808099231
myeloid cell homeostasis	GO:0002262	0.054	2	162	65	28189	Rbfox2|0.826491628;Kdm1a|0.736878638
regulation of mRNA metabolic process	GO:1903311	0.0551	2	164	65	28189	Rbfox2|0.826491628;Cnot1|0.790612157
mitotic sister chromatid segregation	GO:0000070	0.0557	2	165	65	28189	Zfp207|0.743621353;Mad1l1|0.659762342
cellular component assembly	GO:0022607	0.056	12	3163	65	28189	Dnajb6|1.239649955;Ptbp2|0.833333333;Mapt|0.811935213;Hist1h1e|0.802888724;Anp32b|0.799958778;Cnot1|0.790612157;Uqcrh|0.784546496;Prkn|0.773856513;Hist1h1c|0.757450161;LOC684828|0.749945007;Zfp207|0.743621353;Nubp2|0.651837988
regulation of chromatin binding	GO:0035561	0.0561	1	25	65	28189	Kdm1a|0.736878638
regulation of vacuolar transport	GO:1903335	0.0561	1	25	65	28189	Dnajc13|0.811363636
negative regulation of viral transcription	GO:0032897	0.0561	1	25	65	28189	Tardbp|1.286987522
negative regulation of signal transduction by p53 class mediator	GO:1901797	0.0561	1	25	65	28189	Kdm1a|0.736878638
regulation of mitochondrial fission	GO:0090140	0.0561	1	25	65	28189	Prkn|0.773856513
negative regulation of intrinsic apoptotic signaling pathway in response to DNA damage	GO:1902230	0.0561	1	25	65	28189	Kdm1a|0.736878638
auditory receptor cell development	GO:0060117	0.0561	1	25	65	28189	Slc4a7|0.800008087
response to L-glutamate	GO:1902065	0.0561	1	25	65	28189	Prkn|0.773856513
regulation of histone H3-K9 methylation	GO:0051570	0.0561	1	25	65	28189	Kdm1a|0.736878638
cellular macromolecule metabolic process	GO:0044260	0.0561	33	11358	65	28189	Rad23a|1.234334416;Usp19|1.243483789;Tardbp|1.286987522;Zyg11b|1.297004831;Itm2b|1.227714392;Dnajb6|1.239649955;Ptbp2|0.833333333;Rbfox2|0.826491628;Ncl|0.82376071;Ppp1r1b|0.816567986;Zfp638|0.815981759;Dr1|0.813049086;Htra1|0.808099231;Snta1|0.80764159;Fxr2|0.805332609;Numa1|0.805199272;Hist1h1e|0.802888724;Gjc2|0.8009593;Wdr20|0.799893596;Uba5|0.795527671;Exosc9|0.792572772;Ranbp3|0.790991117;C…
RNA phosphodiester bond hydrolysis	GO:0090501	0.0569	2	167	65	28189	Exosc9|0.792572772;Cnot1|0.790612157
macromolecular complex assembly	GO:0065003	0.0579	9	2153	65	28189	Ptbp2|0.833333333;Mapt|0.811935213;Hist1h1e|0.802888724;Anp32b|0.799958778;Cnot1|0.790612157;Uqcrh|0.784546496;Hist1h1c|0.757450161;LOC684828|0.749945007;Zfp207|0.743621353
positive regulation of interleukin-6 secretion	GO:2000778	0.0583	1	26	65	28189	Ncl|0.82376071
behavioral response to cocaine	GO:0048148	0.0583	1	26	65	28189	Ppp1r1b|0.816567986
cardiac muscle cell membrane repolarization	GO:0099622	0.0583	1	26	65	28189	Snta1|0.80764159
embryonic hemopoiesis	GO:0035162	0.0605	1	27	65	28189	Kdm1a|0.736878638
positive regulation of membrane potential	GO:0045838	0.0605	1	27	65	28189	Prkn|0.773856513
protein K11-linked ubiquitination	GO:0070979	0.0605	1	27	65	28189	Prkn|0.773856513
regulation of catalytic activity	GO:0050790	0.0612	11	2858	65	28189	Zyg11b|1.297004831;Dnajb6|1.239649955;Ppp1r1b|0.816567986;Anp32b|0.799958778;Ranbp3|0.790991117;Prkn|0.773856513;Calu|0.766057923;Zfp207|0.743621353;Ppp1r1a|0.731780812;Rabep2|0.663599584;Mad1l1|0.659762342
apoptotic signaling pathway	GO:0097190	0.0617	4	645	65	28189	Itm2b|1.227714392;Mapt|0.811935213;Prkn|0.773856513;Kdm1a|0.736878638
negative regulation of translation	GO:0017148	0.0618	2	175	65	28189	Fxr2|0.805332609;Cnot1|0.790612157
positive regulation of hormone secretion	GO:0046887	0.0624	2	176	65	28189	Tardbp|1.286987522;Prkn|0.773856513
regulation of DNA damage response, signal transduction by p53 class mediator	GO:0043516	0.0626	1	28	65	28189	Kdm1a|0.736878638
modulation by host of viral transcription	GO:0043921	0.0626	1	28	65	28189	Tardbp|1.286987522
modulation by host of symbiont transcription	GO:0052472	0.0626	1	28	65	28189	Tardbp|1.286987522
negative regulation of chromatin modification	GO:1903309	0.0626	1	28	65	28189	Kdm1a|0.736878638
ventricular cardiac muscle cell action potential	GO:0086005	0.0626	1	28	65	28189	Snta1|0.80764159
multicellular organismal reproductive behavior	GO:0033057	0.0626	1	28	65	28189	Ppp1r1b|0.816567986
intermediate filament organization	GO:0045109	0.0626	1	28	65	28189	Dnajb6|1.239649955
single-organism organelle organization	GO:1902589	0.0632	11	2874	65	28189	Map1a|1.257156045;Rhof|1.222564381;Dnajb6|1.239649955;Mapt|0.811935213;Hist1h1e|0.802888724;Ranbp3|0.790991117;Prkn|0.773856513;Dctn6|0.772921627;Zfp207|0.743621353;Kdm1a|0.736878638;Mad1l1|0.659762342
negative regulation of phosphorus metabolic process	GO:0010563	0.0645	4	655	65	28189	Tardbp|1.286987522;Ppp1r1b|0.816567986;Prkn|0.773856513;Ppp1r1a|0.731780812
negative regulation of phosphate metabolic process	GO:0045936	0.0645	4	655	65	28189	Tardbp|1.286987522;Ppp1r1b|0.816567986;Prkn|0.773856513;Ppp1r1a|0.731780812
histone exchange	GO:0043486	0.0648	1	29	65	28189	Anp32b|0.799958778
iron-sulfur cluster assembly	GO:0016226	0.0648	1	29	65	28189	Nubp2|0.651837988
ncRNA catabolic process	GO:0034661	0.0648	1	29	65	28189	Exosc9|0.792572772
embryonic placenta morphogenesis	GO:0060669	0.0648	1	29	65	28189	Dnajb6|1.239649955
heme biosynthetic process	GO:0006783	0.0648	1	29	65	28189	Urod|1.209703851
sphingolipid catabolic process	GO:0030149	0.0648	1	29	65	28189	Smpdl3b|1.228007789
regulation of oxidative stress-induced neuron death	GO:1903203	0.0648	1	29	65	28189	Prkn|0.773856513
regulation of oxidative stress-induced intrinsic apoptotic signaling pathway	GO:1902175	0.0648	1	29	65	28189	Prkn|0.773856513
modulation of transcription in other organism involved in symbiotic interaction	GO:0052312	0.0648	1	29	65	28189	Tardbp|1.286987522
metallo-sulfur cluster assembly	GO:0031163	0.0648	1	29	65	28189	Nubp2|0.651837988
snRNA processing	GO:0016180	0.0648	1	29	65	28189	Exosc9|0.792572772
regulation of tumor necrosis factor-mediated signaling pathway	GO:0010803	0.0648	1	29	65	28189	Prkn|0.773856513
RNA catabolic process	GO:0006401	0.0649	2	180	65	28189	Exosc9|0.792572772;Cnot1|0.790612157
signal release from synapse	GO:0099643	0.0649	2	180	65	28189	Grm2|1.220156431;Cplx2|0.802930033
regulation of anatomical structure size	GO:0090066	0.0651	4	657	65	28189	Mapt|0.811935213;Snta1|0.80764159;Lrrc8c|0.787701233;Kdm1a|0.736878638
response to steroid hormone	GO:0048545	0.0658	5	941	65	28189	Urod|1.209703851;Rbfox2|0.826491628;Uba5|0.795527671;Cnot1|0.790612157;Prkn|0.773856513
placenta development	GO:0001890	0.0662	2	182	65	28189	Dnajb6|1.239649955;Htra1|0.808099231
cell maturation	GO:0048469	0.0662	2	182	65	28189	Prkn|0.773856513;Kdm1a|0.736878638
neuron death in response to oxidative stress	GO:0036475	0.0669	1	30	65	28189	Prkn|0.773856513
regulation of hormone biosynthetic process	GO:0046885	0.0669	1	30	65	28189	Kdm1a|0.736878638
mitochondrial fusion	GO:0008053	0.0669	1	30	65	28189	Prkn|0.773856513
regulation of microtubule-based movement	GO:0060632	0.0669	1	30	65	28189	Mapt|0.811935213
regulation of endoplasmic reticulum stress-induced intrinsic apoptotic signaling pathway	GO:1902235	0.0669	1	30	65	28189	Prkn|0.773856513
bicarbonate transport	GO:0015701	0.0669	1	30	65	28189	Slc4a7|0.800008087
cellular response to gamma radiation	GO:0071480	0.0669	1	30	65	28189	Kdm1a|0.736878638
negative regulation of retinoic acid receptor signaling pathway	GO:0048387	0.0669	1	30	65	28189	Cnot1|0.790612157
mRNA splice site selection	GO:0006376	0.0669	1	30	65	28189	Ptbp2|0.833333333
response to methylmercury	GO:0051597	0.0669	1	30	65	28189	Urod|1.209703851
histone-serine phosphorylation	GO:0035404	0.0669	1	30	65	28189	Ppp1r1b|0.816567986
response to ether	GO:0045472	0.0669	1	30	65	28189	Prkn|0.773856513
regulation of transcription from RNA polymerase II promoter	GO:0006357	0.0674	9	2218	65	28189	Tardbp|1.286987522;Htra1|0.808099231;Hist1h1e|0.802888724;Exosc9|0.792572772;Cnot1|0.790612157;Prkn|0.773856513;Hist1h1c|0.757450161;LOC684828|0.749945007;Kdm1a|0.736878638
gland development	GO:0048732	0.0677	4	666	65	28189	Urod|1.209703851;Ncl|0.82376071;Kdm1a|0.736878638;Mad1l1|0.659762342
secretion by cell	GO:0032940	0.0687	6	1254	65	28189	Tardbp|1.286987522;Grm2|1.220156431;Exoc6b|1.224706668;Ncl|0.82376071;Cplx2|0.802930033;Prkn|0.773856513
negative regulation of defense response	GO:0031348	0.0687	2	186	65	28189	Smpdl3b|1.228007789;Htra1|0.808099231
central nervous system development	GO:0007417	0.0689	6	1255	65	28189	Ptbp2|0.833333333;Rbfox2|0.826491628;Mapt|0.811935213;Gjc2|0.8009593;Prkn|0.773856513;Kdm1a|0.736878638
positive regulation of mRNA catabolic process	GO:0061014	0.0691	1	31	65	28189	Cnot1|0.790612157
positive regulation of neuroblast proliferation	GO:0002052	0.0691	1	31	65	28189	Kdm1a|0.736878638
regulation of membrane repolarization	GO:0060306	0.0691	1	31	65	28189	Snta1|0.80764159
negative regulation of JNK cascade	GO:0046329	0.0691	1	31	65	28189	Prkn|0.773856513
negative regulation of toll-like receptor signaling pathway	GO:0034122	0.0691	1	31	65	28189	Smpdl3b|1.228007789
negative regulation of RNA splicing	GO:0033119	0.0691	1	31	65	28189	Ptbp2|0.833333333
positive regulation of binding	GO:0051099	0.0694	2	187	65	28189	Prkn|0.773856513;Kdm1a|0.736878638
positive regulation of organelle organization	GO:0010638	0.0701	4	674	65	28189	Mapt|0.811935213;Ranbp3|0.790991117;Cnot1|0.790612157;Prkn|0.773856513
presynaptic process involved in chemical synaptic transmission	GO:0099531	0.0707	2	189	65	28189	Grm2|1.220156431;Cplx2|0.802930033
apoptotic nuclear changes	GO:0030262	0.0712	1	32	65	28189	Tardbp|1.286987522
maturation of 5.8S rRNA from tricistronic rRNA transcript (SSU-rRNA, 5.8S rRNA, LSU-rRNA)	GO:0000466	0.0712	1	32	65	28189	Exosc9|0.792572772
positive regulation of microtubule polymerization	GO:0031116	0.0712	1	32	65	28189	Mapt|0.811935213
regulation of histone H3-K4 methylation	GO:0051569	0.0712	1	32	65	28189	Kdm1a|0.736878638
mating behavior	GO:0007617	0.0712	1	32	65	28189	Ppp1r1b|0.816567986
porphyrin-containing compound biosynthetic process	GO:0006779	0.0712	1	32	65	28189	Urod|1.209703851
negative regulation of microtubule depolymerization	GO:0007026	0.0712	1	32	65	28189	Map1a|1.257156045
negative regulation of cellular amide metabolic process	GO:0034249	0.0713	2	190	65	28189	Fxr2|0.805332609;Cnot1|0.790612157
regulation of RNA metabolic process	GO:0051252	0.0719	15	4389	65	28189	Tardbp|1.286987522;Dnajb6|1.239649955;Ptbp2|0.833333333;Rbfox2|0.826491628;Ncl|0.82376071;Dr1|0.813049086;Htra1|0.808099231;Hist1h1e|0.802888724;Exosc9|0.792572772;Cnot1|0.790612157;Hsbp1|0.776965516;Prkn|0.773856513;Hist1h1c|0.757450161;LOC684828|0.749945007;Kdm1a|0.736878638
protein modification by small protein removal	GO:0070646	0.0726	2	192	65	28189	Usp19|1.243483789;Wdr20|0.799893596
sister chromatid segregation	GO:0000819	0.0733	2	193	65	28189	Zfp207|0.743621353;Mad1l1|0.659762342
cell differentiation involved in embryonic placenta development	GO:0060706	0.0734	1	33	65	28189	Dnajb6|1.239649955
histone H3-K9 methylation	GO:0051567	0.0734	1	33	65	28189	Kdm1a|0.736878638
positive regulation of nucleoside metabolic process	GO:0045979	0.0734	1	33	65	28189	Prkn|0.773856513
positive regulation of G1/S transition of mitotic cell cycle	GO:1900087	0.0734	1	33	65	28189	Anp32b|0.799958778
regulation of double-strand break repair via homologous recombination	GO:0010569	0.0734	1	33	65	28189	Kdm1a|0.736878638
positive regulation of ATP metabolic process	GO:1903580	0.0734	1	33	65	28189	Prkn|0.773856513
membrane lipid catabolic process	GO:0046466	0.0734	1	33	65	28189	Smpdl3b|1.228007789
cellular component disassembly involved in execution phase of apoptosis	GO:0006921	0.0734	1	33	65	28189	Tardbp|1.286987522
zinc ion homeostasis	GO:0055069	0.0734	1	33	65	28189	Prkn|0.773856513
response to lipid	GO:0033993	0.0741	7	1597	65	28189	Urod|1.209703851;Rbfox2|0.826491628;Ncl|0.82376071;Palm3|0.819733;Uba5|0.795527671;Cnot1|0.790612157;Prkn|0.773856513
negative regulation of cellular catabolic process	GO:0031330	0.0753	2	196	65	28189	Zfp207|0.743621353;Mad1l1|0.659762342
hindbrain development	GO:0030902	0.0753	2	196	65	28189	Ptbp2|0.833333333;Rbfox2|0.826491628
regulation of mRNA 3'-end processing	GO:0031440	0.0755	1	34	65	28189	Cnot1|0.790612157
response to manganese ion	GO:0010042	0.0755	1	34	65	28189	Prkn|0.773856513
multi-organism reproductive behavior	GO:0044705	0.0755	1	34	65	28189	Ppp1r1b|0.816567986
regulation of intrinsic apoptotic signaling pathway in response to DNA damage	GO:1902229	0.0755	1	34	65	28189	Kdm1a|0.736878638
regulation of stem cell population maintenance	GO:2000036	0.0755	1	34	65	28189	Cnot1|0.790612157
primary metabolic process	GO:0044238	0.0758	40	14635	65	28189	Sephs1|1.296051953;Rad23a|1.234334416;Usp19|1.243483789;Tardbp|1.286987522;Zyg11b|1.297004831;Smpdl3b|1.228007789;Itm2b|1.227714392;Dnajb6|1.239649955;Ptbp2|0.833333333;Rbfox2|0.826491628;Ncl|0.82376071;Ppp1r1b|0.816567986;Zfp638|0.815981759;Dr1|0.813049086;Htra1|0.808099231;Snta1|0.80764159;Fxr2|0.805332609;Numa1|0.805199272;Acox1|0.80497335;Hist1h1e|0.802888724;Gjc2|0.8009593;Anp32b|0.799958778…
vesicle-mediated transport between endosomal compartments	GO:0098927	0.0777	1	35	65	28189	Dnajc13|0.811363636
tetrapyrrole biosynthetic process	GO:0033014	0.0777	1	35	65	28189	Urod|1.209703851
histone lysine demethylation	GO:0070076	0.0777	1	35	65	28189	Kdm1a|0.736878638
RNA metabolic process	GO:0016070	0.0784	18	5581	65	28189	Tardbp|1.286987522;Dnajb6|1.239649955;Ptbp2|0.833333333;Rbfox2|0.826491628;Ncl|0.82376071;Ppp1r1b|0.816567986;Zfp638|0.815981759;Dr1|0.813049086;Htra1|0.808099231;Hist1h1e|0.802888724;Exosc9|0.792572772;Cnot1|0.790612157;Lsm8|0.789163373;Hsbp1|0.776965516;Prkn|0.773856513;Hist1h1c|0.757450161;LOC684828|0.749945007;Kdm1a|0.736878638
regulation of myeloid cell differentiation	GO:0045637	0.0793	2	202	65	28189	Rbfox2|0.826491628;Kdm1a|0.736878638
histone demethylation	GO:0016577	0.0798	1	36	65	28189	Kdm1a|0.736878638
negative regulation of reactive oxygen species biosynthetic process	GO:1903427	0.0798	1	36	65	28189	Prkn|0.773856513
chromosome condensation	GO:0030261	0.0798	1	36	65	28189	Hist1h1e|0.802888724
interleukin-6 secretion	GO:0072604	0.0798	1	36	65	28189	Ncl|0.82376071
regulation of retinoic acid receptor signaling pathway	GO:0048385	0.0798	1	36	65	28189	Cnot1|0.790612157
cellular response to steroid hormone stimulus	GO:0071383	0.0801	3	437	65	28189	Rbfox2|0.826491628;Uba5|0.795527671;Cnot1|0.790612157
single-organism catabolic process	GO:0044712	0.0812	6	1311	65	28189	Usp19|1.243483789;Smpdl3b|1.228007789;Acox1|0.80497335;Prkn|0.773856513;Zfp207|0.743621353;Mad1l1|0.659762342
cleavage involved in rRNA processing	GO:0000469	0.0819	1	37	65	28189	Exosc9|0.792572772
regulation of mRNA catabolic process	GO:0061013	0.0819	1	37	65	28189	Cnot1|0.790612157
glutamate secretion	GO:0014047	0.0819	1	37	65	28189	Grm2|1.220156431
negative regulation of intracellular steroid hormone receptor signaling pathway	GO:0033144	0.0819	1	37	65	28189	Cnot1|0.790612157
regulation of microtubule depolymerization	GO:0031114	0.0819	1	37	65	28189	Map1a|1.257156045
regulation of hematopoietic progenitor cell differentiation	GO:1901532	0.0819	1	37	65	28189	Kdm1a|0.736878638
positive regulation of cytokine-mediated signaling pathway	GO:0001961	0.0819	1	37	65	28189	Prkn|0.773856513
neuron-neuron synaptic transmission	GO:0007270	0.082	2	206	65	28189	Grm2|1.220156431;Prkn|0.773856513
transcription from RNA polymerase II promoter	GO:0006366	0.0823	9	2310	65	28189	Tardbp|1.286987522;Htra1|0.808099231;Hist1h1e|0.802888724;Exosc9|0.792572772;Cnot1|0.790612157;Prkn|0.773856513;Hist1h1c|0.757450161;LOC684828|0.749945007;Kdm1a|0.736878638
positive regulation of cell growth	GO:0030307	0.0826	2	207	65	28189	Mapt|0.811935213;Exosc9|0.792572772
sodium ion transmembrane transport	GO:0035725	0.0826	2	207	65	28189	Snta1|0.80764159;Slc4a7|0.800008087
negative regulation of immune system process	GO:0002683	0.083	3	444	65	28189	Smpdl3b|1.228007789;Htra1|0.808099231;Mad1l1|0.659762342
negative regulation of cellular carbohydrate metabolic process	GO:0010677	0.084	1	38	65	28189	Prkn|0.773856513
response to muscle activity	GO:0014850	0.084	1	38	65	28189	Prkn|0.773856513
heme metabolic process	GO:0042168	0.084	1	38	65	28189	Urod|1.209703851
regulation of localization	GO:0032879	0.0852	12	3390	65	28189	Tardbp|1.286987522;Grm2|1.220156431;Dnajb6|1.239649955;Ncl|0.82376071;Mapt|0.811935213;Dnajc13|0.811363636;Snta1|0.80764159;Gjc2|0.8009593;Lrrc8c|0.787701233;Prkn|0.773856513;Kdm1a|0.736878638;Mad1l1|0.659762342
cell cycle checkpoint	GO:0000075	0.0854	2	211	65	28189	Zfp207|0.743621353;Mad1l1|0.659762342
negative regulation of apoptotic process	GO:0043066	0.086	5	1020	65	28189	Dnajb6|1.239649955;Ncl|0.82376071;Anp32b|0.799958778;Prkn|0.773856513;Kdm1a|0.736878638
negative regulation of response to biotic stimulus	GO:0002832	0.0862	1	39	65	28189	Htra1|0.808099231
positive regulation of microtubule polymerization or depolymerization	GO:0031112	0.0862	1	39	65	28189	Mapt|0.811935213
protein demethylation	GO:0006482	0.0862	1	39	65	28189	Kdm1a|0.736878638
early endosome to late endosome transport	GO:0045022	0.0862	1	39	65	28189	Dnajc13|0.811363636
membrane repolarization	GO:0086009	0.0862	1	39	65	28189	Snta1|0.80764159
protein dealkylation	GO:0008214	0.0862	1	39	65	28189	Kdm1a|0.736878638
cofactor biosynthetic process	GO:0051188	0.0868	2	213	65	28189	Urod|1.209703851;Nubp2|0.651837988
negative regulation of apoptotic signaling pathway	GO:2001234	0.0875	2	214	65	28189	Prkn|0.773856513;Kdm1a|0.736878638
negative regulation of response to stimulus	GO:0048585	0.0876	7	1663	65	28189	Smpdl3b|1.228007789;Palm3|0.819733;Akap10|0.817815468;Htra1|0.808099231;Cnot1|0.790612157;Prkn|0.773856513;Kdm1a|0.736878638
ribosome biogenesis	GO:0042254	0.0878	3	455	65	28189	Aamp|0.825559824;Ncl|0.82376071;Exosc9|0.792572772
adult walking behavior	GO:0007628	0.0883	1	40	65	28189	Mapt|0.811935213
positive regulation of response to cytokine stimulus	GO:0060760	0.0883	1	40	65	28189	Prkn|0.773856513
purine nucleobase metabolic process	GO:0006144	0.0883	1	40	65	28189	Kdm1a|0.736878638
negative regulation of stress-activated MAPK cascade	GO:0032873	0.0883	1	40	65	28189	Prkn|0.773856513
negative regulation of stress-activated protein kinase signaling cascade	GO:0070303	0.0883	1	40	65	28189	Prkn|0.773856513
cellular response to metal ion	GO:0071248	0.0889	2	216	65	28189	Prkn|0.773856513;Cpne2|0.622711565
organic substance metabolic process	GO:0071704	0.0896	41	15233	65	28189	Sephs1|1.296051953;Urod|1.209703851;Rad23a|1.234334416;Usp19|1.243483789;Tardbp|1.286987522;Zyg11b|1.297004831;Smpdl3b|1.228007789;Itm2b|1.227714392;Dnajb6|1.239649955;Ptbp2|0.833333333;Rbfox2|0.826491628;Ncl|0.82376071;Ppp1r1b|0.816567986;Zfp638|0.815981759;Dr1|0.813049086;Htra1|0.808099231;Snta1|0.80764159;Fxr2|0.805332609;Numa1|0.805199272;Acox1|0.80497335;Hist1h1e|0.802888724;Gjc2|0.8009593;A…
positive regulation of mRNA processing	GO:0050685	0.0904	1	41	65	28189	Cnot1|0.790612157
regulation of neuroblast proliferation	GO:1902692	0.0904	1	41	65	28189	Kdm1a|0.736878638
mRNA stabilization	GO:0048255	0.0904	1	41	65	28189	Tardbp|1.286987522
prostanoid metabolic process	GO:0006692	0.0904	1	41	65	28189	Acox1|0.80497335
prostaglandin metabolic process	GO:0006693	0.0904	1	41	65	28189	Acox1|0.80497335
neurotransmitter secretion	GO:0007269	0.091	2	219	65	28189	Grm2|1.220156431;Cplx2|0.802930033
cytoskeleton organization	GO:0007010	0.0913	7	1680	65	28189	Map1a|1.257156045;Rhof|1.222564381;Dnajb6|1.239649955;Mapt|0.811935213;Ranbp3|0.790991117;Dctn6|0.772921627;Zfp207|0.743621353
negative regulation of programmed cell death	GO:0043069	0.0913	5	1039	65	28189	Dnajb6|1.239649955;Ncl|0.82376071;Anp32b|0.799958778;Prkn|0.773856513;Kdm1a|0.736878638
regulation of cellular component organization	GO:0051128	0.0914	11	3069	65	28189	Map1a|1.257156045;Dnajb6|1.239649955;Mapt|0.811935213;Htra1|0.808099231;Exosc9|0.792572772;Ranbp3|0.790991117;Cnot1|0.790612157;Prkn|0.773856513;Zfp207|0.743621353;Kdm1a|0.736878638;Mad1l1|0.659762342
regulation of hormone metabolic process	GO:0032350	0.0925	1	42	65	28189	Kdm1a|0.736878638
positive regulation of cell cycle G1/S phase transition	GO:1902808	0.0925	1	42	65	28189	Anp32b|0.799958778
negative regulation of response to endoplasmic reticulum stress	GO:1903573	0.0925	1	42	65	28189	Prkn|0.773856513
positive regulation of insulin secretion involved in cellular response to glucose stimulus	GO:0035774	0.0925	1	42	65	28189	Prkn|0.773856513
regulation of biological process	GO:0050789	0.0931	43	16158	65	28189	Map1a|1.257156045;Usp19|1.243483789;Tardbp|1.286987522;Grm2|1.220156431;Zyg11b|1.297004831;Smpdl3b|1.228007789;Rhof|1.222564381;Itm2b|1.227714392;Dnajb6|1.239649955;Ptbp2|0.833333333;Rbfox2|0.826491628;Ncl|0.82376071;Palm3|0.819733;Akap10|0.817815468;Ppp1r1b|0.816567986;Dr1|0.813049086;Mapt|0.811935213;Dnajc13|0.811363636;Htra1|0.808099231;Snta1|0.80764159;Sparcl1|0.806993707;Fxr2|0.805332609;Num…
negative regulation of proteolysis	GO:0045861	0.0932	3	467	65	28189	Dnajb6|1.239649955;Zfp207|0.743621353;Mad1l1|0.659762342
cellular component disassembly	GO:0022411	0.0941	3	469	65	28189	Map1a|1.257156045;Tardbp|1.286987522;Prkn|0.773856513
regulation of cysteine-type endopeptidase activity involved in apoptotic process	GO:0043281	0.0945	2	224	65	28189	Dnajb6|1.239649955;Anp32b|0.799958778
megakaryocyte differentiation	GO:0030219	0.0946	1	43	65	28189	Kdm1a|0.736878638
negative regulation of histone modification	GO:0031057	0.0946	1	43	65	28189	Kdm1a|0.736878638
granulocyte differentiation	GO:0030851	0.0946	1	43	65	28189	Kdm1a|0.736878638
regulation of insulin secretion	GO:0050796	0.0952	2	225	65	28189	Tardbp|1.286987522;Prkn|0.773856513
regulation of cellular component size	GO:0032535	0.0964	3	474	65	28189	Mapt|0.811935213;Lrrc8c|0.787701233;Kdm1a|0.736878638
endodermal cell differentiation	GO:0035987	0.0967	1	44	65	28189	Hsbp1|0.776965516
snRNA metabolic process	GO:0016073	0.0967	1	44	65	28189	Exosc9|0.792572772
regulation of cell growth	GO:0001558	0.0978	3	477	65	28189	Mapt|0.811935213;Htra1|0.808099231;Exosc9|0.792572772
cardiac muscle cell action potential involved in contraction	GO:0086002	0.0987	1	45	65	28189	Snta1|0.80764159
histone H3-K9 modification	GO:0061647	0.0987	1	45	65	28189	Kdm1a|0.736878638
intrinsic apoptotic signaling pathway in response to DNA damage by p53 class mediator	GO:0042771	0.0987	1	45	65	28189	Kdm1a|0.736878638
endosome organization	GO:0007032	0.0987	1	45	65	28189	Dnajc13|0.811363636
neuron development	GO:0048666	0.0992	6	1385	65	28189	Rbfox2|0.826491628;Mapt|0.811935213;Slc4a7|0.800008087;Prkn|0.773856513;Calu|0.766057923;Kdm1a|0.736878638
metabolic process	GO:0008152	0.0997	46	17575	65	28189	Sephs1|1.296051953;Urod|1.209703851;Rad23a|1.234334416;Usp19|1.243483789;Tardbp|1.286987522;Zyg11b|1.297004831;Smpdl3b|1.228007789;Itm2b|1.227714392;Dnajb6|1.239649955;Ptbp2|0.833333333;Rbfox2|0.826491628;Ncl|0.82376071;Ppp1r1b|0.816567986;Zfp638|0.815981759;Dr1|0.813049086;Mapt|0.811935213;Myh11|0.811533163;Htra1|0.808099231;Snta1|0.80764159;Fxr2|0.805332609;Numa1|0.805199272;Acox1|0.80497335;Hi…
multi-organism metabolic process	GO:0044033	0.101	1	46	65	28189	Tardbp|1.286987522
RNA stabilization	GO:0043489	0.101	1	46	65	28189	Tardbp|1.286987522
reproductive behavior	GO:0019098	0.101	1	46	65	28189	Ppp1r1b|0.816567986
regulation of viral transcription	GO:0046782	0.101	1	46	65	28189	Tardbp|1.286987522
positive regulation of secretion by cell	GO:1903532	0.102	3	485	65	28189	Tardbp|1.286987522;Ncl|0.82376071;Prkn|0.773856513
negative regulation of cytokine-mediated signaling pathway	GO:0001960	0.103	1	47	65	28189	Palm3|0.819733
porphyrin-containing compound metabolic process	GO:0006778	0.103	1	47	65	28189	Urod|1.209703851
negative regulation of microtubule polymerization or depolymerization	GO:0031111	0.103	1	47	65	28189	Map1a|1.257156045
establishment of localization	GO:0051234	0.103	20	6570	65	28189	Tardbp|1.286987522;Grm2|1.220156431;Exoc6b|1.224706668;Dopey2|0.830786808;Slc25a44|0.829895265;Ncl|0.82376071;Mapt|0.811935213;Dnajc13|0.811363636;Snta1|0.80764159;Cplx2|0.802930033;Gjc2|0.8009593;Slc4a7|0.800008087;Anp32b|0.799958778;Ranbp3|0.790991117;Lrrc8c|0.787701233;Uqcrh|0.784546496;Scamp2|0.775890195;Prkn|0.773856513;Rabep2|0.663599584;Mad1l1|0.659762342
regulation of cellular process	GO:0050794	0.104	41	15382	65	28189	Map1a|1.257156045;Usp19|1.243483789;Tardbp|1.286987522;Grm2|1.220156431;Zyg11b|1.297004831;Smpdl3b|1.228007789;Rhof|1.222564381;Itm2b|1.227714392;Dnajb6|1.239649955;Ptbp2|0.833333333;Rbfox2|0.826491628;Ncl|0.82376071;Palm3|0.819733;Akap10|0.817815468;Ppp1r1b|0.816567986;Dr1|0.813049086;Mapt|0.811935213;Dnajc13|0.811363636;Htra1|0.808099231;Snta1|0.80764159;Sparcl1|0.806993707;Fxr2|0.805332609;Num…
nitrogen compound metabolic process	GO:0006807	0.104	36	13204	65	28189	Sephs1|1.296051953;Urod|1.209703851;Rad23a|1.234334416;Usp19|1.243483789;Tardbp|1.286987522;Zyg11b|1.297004831;Smpdl3b|1.228007789;Itm2b|1.227714392;Dnajb6|1.239649955;Ptbp2|0.833333333;Rbfox2|0.826491628;Ncl|0.82376071;Ppp1r1b|0.816567986;Zfp638|0.815981759;Dr1|0.813049086;Htra1|0.808099231;Snta1|0.80764159;Fxr2|0.805332609;Hist1h1e|0.802888724;Gjc2|0.8009593;Anp32b|0.799958778;Wdr20|0.799893596…
auditory receptor cell differentiation	GO:0042491	0.105	1	48	65	28189	Slc4a7|0.800008087
maturation of 5.8S rRNA	GO:0000460	0.105	1	48	65	28189	Exosc9|0.792572772
negative regulation of carbohydrate metabolic process	GO:0045912	0.105	1	48	65	28189	Prkn|0.773856513
ncRNA 3'-end processing	GO:0043628	0.105	1	48	65	28189	Exosc9|0.792572772
protein complex subunit organization	GO:0071822	0.105	8	2082	65	28189	Map1a|1.257156045;Rhof|1.222564381;Mapt|0.811935213;Hist1h1e|0.802888724;Uqcrh|0.784546496;Dctn6|0.772921627;LOC684828|0.749945007;Zfp207|0.743621353
posttranscriptional regulation of gene expression	GO:0010608	0.107	3	496	65	28189	Tardbp|1.286987522;Fxr2|0.805332609;Cnot1|0.790612157
modulation of synaptic transmission	GO:0050804	0.107	3	496	65	28189	Grm2|1.220156431;Cplx2|0.802930033;Prkn|0.773856513
peptidyl-cysteine modification	GO:0018198	0.107	1	49	65	28189	Snta1|0.80764159
response to arsenic-containing substance	GO:0046685	0.107	1	49	65	28189	Urod|1.209703851
regulation of glycoprotein biosynthetic process	GO:0010559	0.107	1	49	65	28189	Itm2b|1.227714392
mitochondrial fission	GO:0000266	0.107	1	49	65	28189	Prkn|0.773856513
amyloid precursor protein metabolic process	GO:0042982	0.107	1	49	65	28189	Itm2b|1.227714392
viral transcription	GO:0019083	0.107	1	49	65	28189	Tardbp|1.286987522
cell volume homeostasis	GO:0006884	0.107	1	49	65	28189	Lrrc8c|0.787701233
regulation of protein stability	GO:0031647	0.108	2	242	65	28189	Usp19|1.243483789;Zfp207|0.743621353
cellular lipid catabolic process	GO:0044242	0.108	2	243	65	28189	Smpdl3b|1.228007789;Acox1|0.80497335
cellular process	GO:0009987	0.109	60	24362	65	28189	Map1a|1.257156045;Sephs1|1.296051953;Urod|1.209703851;Rad23a|1.234334416;Usp19|1.243483789;Tardbp|1.286987522;Grm2|1.220156431;Zyg11b|1.297004831;Smpdl3b|1.228007789;Exoc6b|1.224706668;Rhof|1.222564381;Itm2b|1.227714392;Dnajb6|1.239649955;Ptbp2|0.833333333;Slc25a44|0.829895265;Rbfox2|0.826491628;Aamp|0.825559824;Ncl|0.82376071;Palm3|0.819733;Akap10|0.817815468;Ppp1r1b|0.816567986;Zfp638|0.8159817…
negative regulation of response to cytokine stimulus	GO:0060761	0.109	1	50	65	28189	Palm3|0.819733
labyrinthine layer development	GO:0060711	0.109	1	50	65	28189	Dnajb6|1.239649955
pituitary gland development	GO:0021983	0.109	1	50	65	28189	Kdm1a|0.736878638
negative regulation of catabolic process	GO:0009895	0.11	2	245	65	28189	Zfp207|0.743621353;Mad1l1|0.659762342
regulation of protein secretion	GO:0050708	0.11	3	503	65	28189	Tardbp|1.286987522;Ncl|0.82376071;Prkn|0.773856513
regulation of transport	GO:0051049	0.111	9	2461	65	28189	Tardbp|1.286987522;Grm2|1.220156431;Ncl|0.82376071;Mapt|0.811935213;Dnajc13|0.811363636;Snta1|0.80764159;Gjc2|0.8009593;Lrrc8c|0.787701233;Prkn|0.773856513
protein K63-linked ubiquitination	GO:0070534	0.111	1	51	65	28189	Prkn|0.773856513
thymus development	GO:0048538	0.111	1	51	65	28189	Mad1l1|0.659762342
nuclear division	GO:0000280	0.113	3	508	65	28189	Ranbp3|0.790991117;Zfp207|0.743621353;Mad1l1|0.659762342
regulation of release of cytochrome c from mitochondria	GO:0090199	0.113	1	52	65	28189	Prkn|0.773856513
regulation of sodium ion transmembrane transport	GO:1902305	0.113	1	52	65	28189	Snta1|0.80764159
regulation of alternative mRNA splicing, via spliceosome	GO:0000381	0.113	1	52	65	28189	Rbfox2|0.826491628
regulation of cardiac muscle cell contraction	GO:0086004	0.113	1	52	65	28189	Snta1|0.80764159
vesicle-mediated transport	GO:0016192	0.115	7	1782	65	28189	Exoc6b|1.224706668;Dopey2|0.830786808;Ncl|0.82376071;Dnajc13|0.811363636;Cplx2|0.802930033;Scamp2|0.775890195;Rabep2|0.663599584
negative regulation of oxidative stress-induced cell death	GO:1903202	0.115	1	53	65	28189	Prkn|0.773856513
phospholipid catabolic process	GO:0009395	0.115	1	53	65	28189	Smpdl3b|1.228007789
inner ear receptor cell development	GO:0060119	0.115	1	53	65	28189	Slc4a7|0.800008087
termination of G-protein coupled receptor signaling pathway	GO:0038032	0.115	1	53	65	28189	Akap10|0.817815468
neuromuscular junction development	GO:0007528	0.115	1	53	65	28189	Snta1|0.80764159
negative regulation of cell cycle	GO:0045786	0.116	3	516	65	28189	Gjc2|0.8009593;Zfp207|0.743621353;Mad1l1|0.659762342
nucleic acid metabolic process	GO:0090304	0.117	19	6278	65	28189	Rad23a|1.234334416;Tardbp|1.286987522;Dnajb6|1.239649955;Ptbp2|0.833333333;Rbfox2|0.826491628;Ncl|0.82376071;Ppp1r1b|0.816567986;Zfp638|0.815981759;Dr1|0.813049086;Htra1|0.808099231;Hist1h1e|0.802888724;Exosc9|0.792572772;Cnot1|0.790612157;Lsm8|0.789163373;Hsbp1|0.776965516;Prkn|0.773856513;Hist1h1c|0.757450161;LOC684828|0.749945007;Kdm1a|0.736878638
establishment of organelle localization	GO:0051656	0.117	3	517	65	28189	Mapt|0.811935213;Cplx2|0.802930033;Mad1l1|0.659762342
regulation of glycoprotein metabolic process	GO:1903018	0.117	1	54	65	28189	Itm2b|1.227714392
hair cell differentiation	GO:0035315	0.117	1	54	65	28189	Slc4a7|0.800008087
regulation of microtubule polymerization	GO:0031113	0.117	1	54	65	28189	Mapt|0.811935213
histone ubiquitination	GO:0016574	0.117	1	54	65	28189	Kdm1a|0.736878638
intermediate filament cytoskeleton organization	GO:0045104	0.117	1	54	65	28189	Dnajb6|1.239649955
regulation of signal transduction by p53 class mediator	GO:1901796	0.117	1	54	65	28189	Kdm1a|0.736878638
modulation of excitatory postsynaptic potential	GO:0098815	0.117	1	54	65	28189	Prkn|0.773856513
endoderm formation	GO:0001706	0.117	1	54	65	28189	Hsbp1|0.776965516
negative regulation of cellular response to oxidative stress	GO:1900408	0.117	1	54	65	28189	Prkn|0.773856513
cellular response to chemical stimulus	GO:0070887	0.118	12	3589	65	28189	Urod|1.209703851;Usp19|1.243483789;Rbfox2|0.826491628;Ncl|0.82376071;Palm3|0.819733;Mapt|0.811935213;Htra1|0.808099231;Uba5|0.795527671;Cnot1|0.790612157;Prkn|0.773856513;Kdm1a|0.736878638;Cpne2|0.622711565
cellular response to inorganic substance	GO:0071241	0.118	2	256	65	28189	Prkn|0.773856513;Cpne2|0.622711565
positive regulation of secretion	GO:0051047	0.118	3	519	65	28189	Tardbp|1.286987522;Ncl|0.82376071;Prkn|0.773856513
peptidyl-amino acid modification	GO:0018193	0.119	6	1458	65	28189	Ppp1r1b|0.816567986;Snta1|0.80764159;Hist1h1e|0.802888724;Hist1h1c|0.757450161;LOC684828|0.749945007;Kdm1a|0.736878638
response to corticosterone	GO:0051412	0.119	1	55	65	28189	Prkn|0.773856513
mating	GO:0007618	0.119	1	55	65	28189	Ppp1r1b|0.816567986
cellular response to toxic substance	GO:0097237	0.119	1	55	65	28189	Prkn|0.773856513
nuclear envelope organization	GO:0006998	0.119	1	55	65	28189	Tardbp|1.286987522
positive regulation of homeostatic process	GO:0032846	0.121	2	260	65	28189	Prkn|0.773856513;Kdm1a|0.736878638
secretion	GO:0046903	0.121	6	1465	65	28189	Tardbp|1.286987522;Grm2|1.220156431;Exoc6b|1.224706668;Ncl|0.82376071;Cplx2|0.802930033;Prkn|0.773856513
spliceosomal complex assembly	GO:0000245	0.121	1	56	65	28189	Ptbp2|0.833333333
negative regulation of response to oxidative stress	GO:1902883	0.121	1	56	65	28189	Prkn|0.773856513
microtubule anchoring	GO:0034453	0.121	1	56	65	28189	Zfp207|0.743621353
negative regulation of BMP signaling pathway	GO:0030514	0.121	1	56	65	28189	Htra1|0.808099231
regulation of cysteine-type endopeptidase activity	GO:2000116	0.123	2	263	65	28189	Dnajb6|1.239649955;Anp32b|0.799958778
mast cell mediated immunity	GO:0002448	0.123	1	57	65	28189	Cplx2|0.802930033
termination of signal transduction	GO:0023021	0.123	1	57	65	28189	Akap10|0.817815468
microtubule depolymerization	GO:0007019	0.123	1	57	65	28189	Map1a|1.257156045
positive regulation of ATPase activity	GO:0032781	0.123	1	57	65	28189	Dnajb6|1.239649955
negative regulation of striated muscle tissue development	GO:0045843	0.123	1	57	65	28189	Usp19|1.243483789
negative regulation of mitochondrion organization	GO:0010823	0.123	1	57	65	28189	Prkn|0.773856513
retinoic acid receptor signaling pathway	GO:0048384	0.123	1	57	65	28189	Cnot1|0.790612157
negative regulation of G1/S transition of mitotic cell cycle	GO:2000134	0.123	1	57	65	28189	Gjc2|0.8009593
mast cell degranulation	GO:0043303	0.123	1	57	65	28189	Cplx2|0.802930033
regulation of gene expression	GO:0010468	0.124	16	5153	65	28189	Tardbp|1.286987522;Dnajb6|1.239649955;Ptbp2|0.833333333;Rbfox2|0.826491628;Ncl|0.82376071;Dr1|0.813049086;Htra1|0.808099231;Fxr2|0.805332609;Hist1h1e|0.802888724;Gjc2|0.8009593;Exosc9|0.792572772;Cnot1|0.790612157;Prkn|0.773856513;Hist1h1c|0.757450161;LOC684828|0.749945007;Kdm1a|0.736878638
rRNA processing	GO:0006364	0.125	2	265	65	28189	Ncl|0.82376071;Exosc9|0.792572772
insulin secretion	GO:0030073	0.125	2	265	65	28189	Tardbp|1.286987522;Prkn|0.773856513
positive regulation of DNA binding	GO:0043388	0.125	1	58	65	28189	Prkn|0.773856513
protein K48-linked ubiquitination	GO:0070936	0.127	1	59	65	28189	Prkn|0.773856513
regulation of toll-like receptor signaling pathway	GO:0034121	0.127	1	59	65	28189	Smpdl3b|1.228007789
negative regulation of transforming growth factor beta receptor signaling pathway	GO:0030512	0.127	1	59	65	28189	Htra1|0.808099231
regulation of actin filament-based movement	GO:1903115	0.127	1	59	65	28189	Snta1|0.80764159
positive regulation of mRNA metabolic process	GO:1903313	0.127	1	59	65	28189	Cnot1|0.790612157
tetrapyrrole metabolic process	GO:0033013	0.127	1	59	65	28189	Urod|1.209703851
negative regulation of muscle organ development	GO:0048635	0.127	1	59	65	28189	Usp19|1.243483789
mast cell activation involved in immune response	GO:0002279	0.127	1	59	65	28189	Cplx2|0.802930033
positive regulation of protein transport	GO:0051222	0.128	3	539	65	28189	Tardbp|1.286987522;Ncl|0.82376071;Prkn|0.773856513
positive regulation of establishment of protein localization	GO:1904951	0.129	3	541	65	28189	Tardbp|1.286987522;Ncl|0.82376071;Prkn|0.773856513
negative regulation of protein kinase activity	GO:0006469	0.129	2	271	65	28189	Ppp1r1b|0.816567986;Ppp1r1a|0.731780812
cellular response to lipid	GO:0071396	0.129	4	842	65	28189	Rbfox2|0.826491628;Ncl|0.82376071;Uba5|0.795527671;Cnot1|0.790612157
ATP-dependent chromatin remodeling	GO:0043044	0.129	1	60	65	28189	Anp32b|0.799958778
negative regulation of cell cycle G1/S phase transition	GO:1902807	0.129	1	60	65	28189	Gjc2|0.8009593
pigment biosynthetic process	GO:0046148	0.129	1	60	65	28189	Urod|1.209703851
metaphase plate congression	GO:0051310	0.129	1	60	65	28189	Mad1l1|0.659762342
regulation of skeletal muscle tissue development	GO:0048641	0.129	1	60	65	28189	Usp19|1.243483789
positive regulation of mitotic nuclear division	GO:0045840	0.129	1	60	65	28189	Ranbp3|0.790991117
negative regulation of cell death	GO:0060548	0.13	5	1162	65	28189	Dnajb6|1.239649955;Ncl|0.82376071;Anp32b|0.799958778;Prkn|0.773856513;Kdm1a|0.736878638
positive regulation of cytoskeleton organization	GO:0051495	0.13	2	272	65	28189	Mapt|0.811935213;Ranbp3|0.790991117
regulation of peptide hormone secretion	GO:0090276	0.131	2	273	65	28189	Tardbp|1.286987522;Prkn|0.773856513
animal organ development	GO:0048513	0.131	13	4041	65	28189	Urod|1.209703851;Usp19|1.243483789;Dnajb6|1.239649955;Ptbp2|0.833333333;Rbfox2|0.826491628;Ncl|0.82376071;Mapt|0.811935213;Htra1|0.808099231;Gjc2|0.8009593;Slc4a7|0.800008087;Prkn|0.773856513;Kdm1a|0.736878638;Mad1l1|0.659762342
macromolecule metabolic process	GO:0043170	0.131	34	12582	65	28189	Rad23a|1.234334416;Usp19|1.243483789;Tardbp|1.286987522;Zyg11b|1.297004831;Itm2b|1.227714392;Dnajb6|1.239649955;Ptbp2|0.833333333;Rbfox2|0.826491628;Ncl|0.82376071;Ppp1r1b|0.816567986;Zfp638|0.815981759;Dr1|0.813049086;Htra1|0.808099231;Snta1|0.80764159;Fxr2|0.805332609;Numa1|0.805199272;Hist1h1e|0.802888724;Gjc2|0.8009593;Anp32b|0.799958778;Wdr20|0.799893596;Uba5|0.795527671;Exosc9|0.792572772;R…
viral gene expression	GO:0019080	0.131	1	61	65	28189	Tardbp|1.286987522
intermediate filament-based process	GO:0045103	0.131	1	61	65	28189	Dnajb6|1.239649955
negative regulation of muscle tissue development	GO:1901862	0.131	1	61	65	28189	Usp19|1.243483789
apoptotic process	GO:0006915	0.132	8	2197	65	28189	Tardbp|1.286987522;Itm2b|1.227714392;Dnajb6|1.239649955;Ncl|0.82376071;Mapt|0.811935213;Anp32b|0.799958778;Prkn|0.773856513;Kdm1a|0.736878638
liver development	GO:0001889	0.132	2	274	65	28189	Urod|1.209703851;Ncl|0.82376071
regulation of double-strand break repair	GO:2000779	0.133	1	62	65	28189	Kdm1a|0.736878638
histone phosphorylation	GO:0016572	0.133	1	62	65	28189	Ppp1r1b|0.816567986
cardiac muscle cell action potential	GO:0086001	0.133	1	62	65	28189	Snta1|0.80764159
DNA damage response, signal transduction by p53 class mediator	GO:0030330	0.133	1	62	65	28189	Kdm1a|0.736878638
response to iron ion	GO:0010039	0.133	1	62	65	28189	Urod|1.209703851
regulation of macromolecule biosynthetic process	GO:0010556	0.134	15	4822	65	28189	Tardbp|1.286987522;Itm2b|1.227714392;Dnajb6|1.239649955;Rbfox2|0.826491628;Dr1|0.813049086;Htra1|0.808099231;Fxr2|0.805332609;Hist1h1e|0.802888724;Exosc9|0.792572772;Cnot1|0.790612157;Hsbp1|0.776965516;Prkn|0.773856513;Hist1h1c|0.757450161;LOC684828|0.749945007;Kdm1a|0.736878638
hepaticobiliary system development	GO:0061008	0.134	2	277	65	28189	Urod|1.209703851;Ncl|0.82376071
transport	GO:0006810	0.134	19	6397	65	28189	Tardbp|1.286987522;Grm2|1.220156431;Exoc6b|1.224706668;Dopey2|0.830786808;Slc25a44|0.829895265;Ncl|0.82376071;Mapt|0.811935213;Dnajc13|0.811363636;Snta1|0.80764159;Cplx2|0.802930033;Gjc2|0.8009593;Slc4a7|0.800008087;Anp32b|0.799958778;Ranbp3|0.790991117;Lrrc8c|0.787701233;Uqcrh|0.784546496;Scamp2|0.775890195;Prkn|0.773856513;Rabep2|0.663599584
negative regulation of cellular response to transforming growth factor beta stimulus	GO:1903845	0.135	1	63	65	28189	Htra1|0.808099231
alcohol catabolic process	GO:0046164	0.135	1	63	65	28189	Smpdl3b|1.228007789
response to amphetamine	GO:0001975	0.135	1	63	65	28189	Ppp1r1b|0.816567986
regulation of peptide secretion	GO:0002791	0.136	2	279	65	28189	Tardbp|1.286987522;Prkn|0.773856513
nucleic acid-templated transcription	GO:0097659	0.136	14	4450	65	28189	Tardbp|1.286987522;Dnajb6|1.239649955;Rbfox2|0.826491628;Ppp1r1b|0.816567986;Dr1|0.813049086;Htra1|0.808099231;Hist1h1e|0.802888724;Exosc9|0.792572772;Cnot1|0.790612157;Hsbp1|0.776965516;Prkn|0.773856513;Hist1h1c|0.757450161;LOC684828|0.749945007;Kdm1a|0.736878638
regulation of nitrogen compound metabolic process	GO:0051171	0.136	16	5226	65	28189	Tardbp|1.286987522;Dnajb6|1.239649955;Ptbp2|0.833333333;Rbfox2|0.826491628;Ncl|0.82376071;Dr1|0.813049086;Htra1|0.808099231;Fxr2|0.805332609;Hist1h1e|0.802888724;Exosc9|0.792572772;Cnot1|0.790612157;Hsbp1|0.776965516;Prkn|0.773856513;Hist1h1c|0.757450161;LOC684828|0.749945007;Kdm1a|0.736878638
homeostasis of number of cells	GO:0048872	0.136	2	280	65	28189	Rbfox2|0.826491628;Kdm1a|0.736878638
negative regulation of T cell proliferation	GO:0042130	0.137	1	64	65	28189	Mad1l1|0.659762342
negative regulation of response to DNA damage stimulus	GO:2001021	0.137	1	64	65	28189	Kdm1a|0.736878638
nucleobase metabolic process	GO:0009112	0.137	1	64	65	28189	Kdm1a|0.736878638
positive regulation of axon extension	GO:0045773	0.137	1	64	65	28189	Mapt|0.811935213
serine family amino acid metabolic process	GO:0009069	0.137	1	64	65	28189	Sephs1|1.296051953
intrinsic apoptotic signaling pathway in response to endoplasmic reticulum stress	GO:0070059	0.139	1	65	65	28189	Prkn|0.773856513
cardiac muscle cell contraction	GO:0086003	0.139	1	65	65	28189	Snta1|0.80764159
positive regulation of macroautophagy	GO:0016239	0.139	1	65	65	28189	Prkn|0.773856513
negative regulation of insulin secretion	GO:0046676	0.139	1	65	65	28189	Prkn|0.773856513
mRNA 3'-end processing	GO:0031124	0.139	1	65	65	28189	Cnot1|0.790612157
RNA biosynthetic process	GO:0032774	0.14	14	4469	65	28189	Tardbp|1.286987522;Dnajb6|1.239649955;Rbfox2|0.826491628;Ppp1r1b|0.816567986;Dr1|0.813049086;Htra1|0.808099231;Hist1h1e|0.802888724;Exosc9|0.792572772;Cnot1|0.790612157;Hsbp1|0.776965516;Prkn|0.773856513;Hist1h1c|0.757450161;LOC684828|0.749945007;Kdm1a|0.736878638
hexose metabolic process	GO:0019318	0.14	2	284	65	28189	Gale|0.79747166;Prkn|0.773856513
biological regulation	GO:0065007	0.141	44	17027	65	28189	Map1a|1.257156045;Usp19|1.243483789;Tardbp|1.286987522;Grm2|1.220156431;Zyg11b|1.297004831;Smpdl3b|1.228007789;Rhof|1.222564381;Itm2b|1.227714392;Dnajb6|1.239649955;Ptbp2|0.833333333;Rbfox2|0.826491628;Ncl|0.82376071;Palm3|0.819733;Akap10|0.817815468;Ppp1r1b|0.816567986;Dr1|0.813049086;Mapt|0.811935213;Dnajc13|0.811363636;Htra1|0.808099231;Snta1|0.80764159;Sparcl1|0.806993707;Fxr2|0.805332609;Num…
modification by host of symbiont morphology or physiology	GO:0051851	0.141	1	66	65	28189	Tardbp|1.286987522
columnar/cuboidal epithelial cell development	GO:0002066	0.141	1	66	65	28189	Slc4a7|0.800008087
negative regulation of reactive oxygen species metabolic process	GO:2000378	0.141	1	66	65	28189	Prkn|0.773856513
neuromuscular process controlling balance	GO:0050885	0.141	1	66	65	28189	Rbfox2|0.826491628
release of cytochrome c from mitochondria	GO:0001836	0.141	1	66	65	28189	Prkn|0.773856513
programmed cell death	GO:0012501	0.142	8	2237	65	28189	Tardbp|1.286987522;Itm2b|1.227714392;Dnajb6|1.239649955;Ncl|0.82376071;Mapt|0.811935213;Anp32b|0.799958778;Prkn|0.773856513;Kdm1a|0.736878638
regulation of homeostatic process	GO:0032844	0.142	3	565	65	28189	Rbfox2|0.826491628;Prkn|0.773856513;Kdm1a|0.736878638
cellular response to organic cyclic compound	GO:0071407	0.142	4	873	65	28189	Rbfox2|0.826491628;Uba5|0.795527671;Cnot1|0.790612157;Kdm1a|0.736878638
intracellular transport	GO:0046907	0.142	8	2240	65	28189	Dopey2|0.830786808;Slc25a44|0.829895265;Mapt|0.811935213;Dnajc13|0.811363636;Cplx2|0.802930033;Anp32b|0.799958778;Ranbp3|0.790991117;Scamp2|0.775890195
cellular response to stress	GO:0033554	0.142	8	2240	65	28189	Rad23a|1.234334416;Usp19|1.243483789;Tardbp|1.286987522;Mapt|0.811935213;Uba5|0.795527671;Prkn|0.773856513;Calu|0.766057923;Kdm1a|0.736878638
[truncated: 1,052 more rows]

## Sheet: CC_Anx-Sus
GO_Name	GO_ID	Pvalue	Count	Pop_Hit	List_Total	Background_Genes	Genes
[truncated: 305 more rows]

## Sheet: MF_Anx-Sus
GO_Name	GO_ID	Pvalue	Count	Pop_Hit	List_Total	Background_Genes	Genes
[truncated: 320 more rows]

## Sheet: KEGG_Anx-Sus
Pathway Name	Pathway ID	Pvalue	Count	Pop Hit	List_Total	Background Genes	Genes
RNA degradation	rno03018	0.00108	3	82	20	7905	Exosc9|0.792572772;Cnot1|0.790612157;Lsm8|0.789163373
[truncated: 40 more rows]

## Sheet: BP_Insus
GO_Name	GO_ID	Pvalue	Count	Pop_Hit	List_Total	Background_Genes	Genes
[truncated: 2,068 more rows]

[truncated: 3 more sheets: CC_Insus, MF_Insus, KEGG_Insus]
