# Supplementary material for: Chronic mild stress-induced protein dysregulations correlated with susceptibility and resiliency to depression or anxiety revealed by quantitative proteomics of the rat prefrontal cortex
Source: Transl Psychiatry. 2021 Feb 24;11:143. doi: 10.1038/s41398-021-01267-0 (PMC7904772; doi:10.1038/s41398-021-01267-0)
Supplement: Supplementary file 4 — Supplementary Table S3 [file 41398_2021_1267_MOESM4_ESM.xlsx]

## Sheet: Anti-depression drugs
Drugs	DrugBank ID	Primary targets
Imipramine	DB00458|DB08002|APRD00672	SLC6A2
Trimipramine	DB00726|APRD00498	SLC6A4
Nortriptyline	DB00540|APRD00602	HRH1
Amitriptyline	DB00321|APRD00227	ADRA1A
Citalopram	DB00215|APRD00147	ADRA1D
Fluvoxamine	DB00176|APRD00425	CHRM1
Paroxetine	DB00715	CHRM2
Desipramine	DB01151|DB07682|APRD00022	CHRM3
Nefazodone	DB01149|APRD00402	CHRM4
Phenelzine	DB00780|APRD00099	CHRM5
Clomipramine	DB01242|DB07600|APRD00253	KCND2
Selegiline	DB01037|APRD00525	KCND3
Risperidone	DB00734|APRD00187	HTR2C
Esketamine	DB11823	ADRA1B
Venlafaxine	DB00285|APRD00125	HTR7
Bupropion	DB01156|APRD00621	DRD5
Vortioxetine	DB09068|DB05700	DRD2
Milnacipran	DB04896	KCNH2
Fluoxetine	DB00472|APRD00530	SLC6A3
Tranylcypromine	DB00752|APRD00645	HTR1A
Isocarboxazid	DB01247|APRD00701	HTR6
Mirtazapine	DB00370|APRD00685	KCNH1
Brexanolone	DB11859	DRD1
Doxepin	DB01142|APRD00398	CYP1A2
Duloxetine	DB00476|APRD00060	CYP2E1
Levomilnacipran	DB08918	ORM1
Vilazodone	DB06684	ALB
Sertraline	DB01104|DB08567|APRD00175	ABCB1
Desvenlafaxine	DB06700	SLC22A2
Brexpiprazole	DB09128	SLC22A3
Aripiprazole	DB01238|APRD00638	SLC22A4
Quetiapine	DB01224|APRD00675	ADRA2B
Protriptyline	DB00344|APRD00441	HTR3A
Amoxapine	DB00543|APRD00142	HTR1D
Trazodone	DB00656|APRD00533	ADRA2A
Olanzapine	DB00334|APRD00138	ADRB1
Maprotiline	DB00934|APRD00747	ADRB2
Escitalopram	DB01175|APRD00683	ADRB3
		PGRMC1
		SIGMAR1
		ADRA2C
		PTGS1
		OPRD1
		OPRK1
		NTRK1
		NTRK2
		KCNQ2
		KCNA1
		HRH2
		HRH4
		OPRM1
		HTR1B
		KCNQ3
		KCNH6
		KCNH7
		UGT2B10
		UGT1A4
		CYP1A1
		ABCB11
		HTR2B
		HTR1F
		HTR3B
		HTR4
		SMPD1
		SLC22A1
		SLC22A5
		HTR2A
		SLCO2B1
		MAOA
		MAOB
		AOC3
		ABAT
		GPT
		GPT2
		GAD65
		GSTP1
		DRD3
		DRD4
		GRIN2B
		EEF2
		BDNF
		GRIN1
		GRIN2A
		GRIN2C
		GRIN2D
		GRIN3A
		GRIN3B
		ABCG2
		CHRNA3
		CHRNA2
		CHRNB4
		CKS1B
		GABRA1
		GABRA2
		GABRA3
		GABRA4
		GABRA5
		GABRA6
		GABRB1
		GABRB2
		GABRB3
		GABRD
		GABRE
		GABRG1
		GABRG2
		GABRG3
		GABRP
		GABRQ
		AKR1B1
		HTR5A
		HRH3
		FMO3
		NET1

## Sheet: Anti-anxiety drugs
Drugs	DrugBank ID	Primary targets
Chlordiazepoxide	DB00475|APRD00682	DRD2
Paroxetine	DB00715	HRH1
Alprazolam	DB00404|DB05925|DB05690|APRD00280	ADRA1A
Lorazepam	DB00186|APRD00116	ADRA2C
Hydroxyzine	DB00557|APRD00688	ADRA1B
Oxazepam	DB00842|APRD01152	ADRA1D
Venlafaxine	DB00285|APRD00125	ADRA2B
Sertraline	DB01104|DB08567|APRD00175	ABCB1
Diazepam	DB00829|DB07699|APRD00642	ALB
Doxepin	DB01142|APRD00398	ORM1
Escitalopram	DB01175|APRD00683	CYP1A2
Duloxetine	DB00476|APRD00060	SLC6A4
Prochlorperazine	DB00433|APRD00624	SLC6A2
		SLC6A3
		MAOA
		MAOB
		CHRM1
		HTR1A
		HTR2A
		HTR2C
		ADRA2A
		HRH2
		HTR2B
		CHRM2
		CHRM3
		CHRM4
		CHRM5
		HTR6
		HRH4
		KCNH2
		PTGS1
		CYP2E1
		GABRA1
		GABRA2
		GABRA3
		GABRA5
		GABRB1
		GABRB2
		GABRB3
		GABRG1
		GABRG2
		GABRG3
		GABRD
		GABRE
		GABRP
		GABRR1
		GABRR2
		GABRR3
		GABRQ
		TSPO
		GABRA4
		GABRA6
		PGRMC1
		SIGMAR1
		ABCG2
		UGT2B15
		UGT2B7
		UGT1A9
		ADRB1
		ADRB2
		ADRB3
		HTR1B
		HTR1D
		HTR1F
		HTR3A
		HTR3B
		HTR4
		HTR7
		DRD1
		DRD5
